# Supplementary material for: Uncovering full-length transcript isoforms of sugarcane cultivar Khon Kaen 3 using single-molecule long-read sequencing
Source: PeerJ. 2018 Oct 30;6:e5818. doi: 10.7717/peerj.5818 (PMC6214230; doi:10.7717/peerj.5818)
Supplement: Table S3 — The details of protein domains/signatures identified on PacBio transcripts. [file peerj-06-5818-s003.xlsx]

## Sheet: List
PacBio transcript ID	Number of protein domains/signatures	Database	Domain/signature accession	Domain/signature description	InterPro annotation
c100/f18p10/5650	41	SUPERFAMILY;;Pfam;;Coils;;ProSiteProfiles;;SMART;;Gene3D;;PANTHER;;PIRSF	SSF48371;;PF13838;;Coil;;SSF50989;;PS50236;;PF00637;;SM00299;;G3DSA:1.25.40.30;;G3DSA:1.25.40.10;;PF01394;;G3DSA:2.130.10.110;;PTHR10292:SF16;;PTHR10292;;PIRSF002290;;PF09268	-;;Clathrin-H-link;;Clathrin heavy-chain (CHCR) repeat profile.;;Region in Clathrin and VPS;;Clathrin propeller repeat;;Clathrin, heavy-chain linker	Armadillo-type fold;;Clathrin, heavy chain, propeller, N-terminal;;Clathrin, heavy chain/VPS, 7-fold repeat;;Clathrin, heavy chain, linker;;Tetratricopeptide-like helical domain;;Clathrin, heavy chain, propeller repeat;;Clathrin, heavy chain, linker/propeller domain;;Clathrin, heavy chain;;Clathrin, heavy chain, linker, core motif
c1000/f3p10/6567	24	Pfam;;MobiDBLite;;ProSiteProfiles;;PANTHER;;Gene3D;;CDD;;SUPERFAMILY;;Coils;;SMART	PF12807;;mobidb-lite;;PS50005;;PTHR12601:SF37;;PTHR12601;;G3DSA:1.25.40.10;;PF15044;;cd15466;;SSF48452;;Coil;;PF13424;;SM00028;;PS50293	Translation initiation factor eIF3 subunit 135;;consensus disorder prediction;;TPR repeat profile.;;Mitochondrial function, CLU-N-term;;CLU-central;;Tetratricopeptide repeat;;TPR repeat region circular profile.	CLU central domain;;Tetratricopeptide repeat;;Tetratricopeptide-like helical domain;;Clustered mitochondria protein, N-terminal;;Tetratricopeptide repeat-containing domain
c1000/f5p16/2465	8	PANTHER;;MobiDBLite;;Pfam;;ProSitePatterns;;Gene3D;;SUPERFAMILY	PTHR11654:SF269;;mobidb-lite;;PF00854;;PTHR11654;;PS01022;;G3DSA:1.20.1250.20;;SSF103473	-;;consensus disorder prediction;;POT family;;PTR2 family proton/oligopeptide symporters signature 1.	-;;Proton-dependent oligopeptide transporter family;;PTR2 family proton/oligopeptide symporter, conserved site;;Major facilitator superfamily domain
c10000/f1p0/1288	5	Coils;;MobiDBLite;;PANTHER;;Pfam	Coil;;mobidb-lite;;PTHR33068;;PF12776;;PTHR33068:SF7	-;;consensus disorder prediction;;Myb/SANT-like DNA-binding domain	-;;Myb/SANT-like domain
c10000/f1p0/5576	2	PANTHER	PTHR19229;;PTHR19229:SF168	-	ABC transporter A, ABCA
c10000/f1p1/2407	1	MobiDBLite	mobidb-lite	consensus disorder prediction	-
c10001/f1p0/2767	14	Pfam;;Gene3D;;MobiDBLite;;PRINTS;;SUPERFAMILY;;CDD;;PANTHER	PF00931;;G3DSA:3.80.10.10;;G3DSA:3.40.50.300;;mobidb-lite;;PR00364;;SSF52540;;cd00009;;PTHR23155;;SSF52058;;PTHR23155:SF856	NB-ARC domain;;consensus disorder prediction;;Disease resistance protein signature;;AAA	NB-ARC;;Leucine-rich repeat domain, L domain-like;;P-loop containing nucleoside triphosphate hydrolase
c10001/f1p0/4178	1	MobiDBLite	mobidb-lite	consensus disorder prediction	-
c10002/f1p0/6550	6	Coils;;SUPERFAMILY;;PANTHER;;Gene3D;;Pfam	Coil;;SSF52540;;PTHR23155:SF853;;PTHR23155;;G3DSA:3.40.50.300;;PF00931	-;;NB-ARC domain	-;;P-loop containing nucleoside triphosphate hydrolase;;NB-ARC
c10002/f2p0/1289	16	PRINTS;;ProSiteProfiles;;PANTHER;;SUPERFAMILY;;Coils;;MobiDBLite;;ProSitePatterns;;Pfam;;SMART;;CDD	PR00404;;PS50066;;PTHR11945:SF259;;SSF55455;;Coil;;mobidb-lite;;PS00350;;PF00319;;PTHR11945;;PF01486;;SM00432;;cd00265;;PS51297	MADS domain signature;;MADS-box domain profile.;;consensus disorder prediction;;MADS-box domain signature.;;SRF-type transcription factor (DNA-binding and dimerisation domain);;K-box region;;MADS_MEF2_like;;K-box domain profile.	Transcription factor, MADS-box;;Transcription factor, K-box;;MADS MEF2-like
c10003/f1p0/3565	6	Gene3D;;PANTHER;;Pfam;;SUPERFAMILY	G3DSA:2.70.150.10;;G3DSA:1.20.1110.10;;PTHR42861;;PTHR42861:SF25;;PF00122;;SSF81665	-;;E1-E2 ATPase	P-type ATPase, A domain;;P-type ATPase, transmembrane domain
c10003/f1p1/5149	14	PANTHER;;Pfam;;SMART;;Gene3D;;CDD;;ProSiteProfiles;;MobiDBLite;;SUPERFAMILY	PTHR19241;;PF01061;;SM00382;;PF14510;;G3DSA:3.40.50.300;;cd03233;;PTHR19241:SF326;;PS50893;;mobidb-lite;;PF00005;;PF08370;;SSF52540	-;;ABC-2 type transporter;;ABC-transporter extracellular N-terminal;;ABCG_PDR_domain1;;ATP-binding cassette, ABC transporter-type domain profile.;;consensus disorder prediction;;ABC transporter;;Plant PDR ABC transporter associated	-;;ABC-2 type transporter;;AAA+ ATPase domain;;ABC-transporter extracellular N-terminal domain;;P-loop containing nucleoside triphosphate hydrolase;;ATP-binding cassette transporter, PDR-like subfamily G, domain 1;;ABC transporter-like;;Plant PDR ABC transporter associated
c10003/f1p2/1619	8	Gene3D;;SMART;;PANTHER;;ProSitePatterns;;CDD	G3DSA:2.10.25.10;;G3DSA:3.40.30.10;;SM00179;;PTHR22765;;PS01187;;cd00054;;PTHR22765:SF76	-;;Calcium-binding EGF-like domain signature.;;EGF_CA	-;;Thioredoxin-like fold;;EGF-like calcium-binding domain;;EGF-like calcium-binding, conserved site
c10003/f2p6/2468	11	SMART;;SUPERFAMILY;;MobiDBLite;;Pfam;;ProSiteProfiles;;PANTHER;;Gene3D	SM00164;;SSF47923;;mobidb-lite;;PF12068;;PF00566;;PS50086;;PTHR22957;;PTHR22957:SF356;;G3DSA:1.10.8.270	-;;consensus disorder prediction;;Domain of unknown function (DUF3548);;Rab-GTPase-TBC domain;;TBC/rab GAP domain profile.	Rab-GTPase-TBC domain;;Domain of unknown function DUF3548
c10004/f1p0/3300	8	PANTHER;;SUPERFAMILY;;ProSiteProfiles;;Gene3D;;SMART;;Pfam	PTHR12626;;SSF48371;;PTHR12626:SF13;;PS51366;;G3DSA:1.25.40.180;;SM00544;;PF02847	-;;MI domain profile.;;MA3 domain	-;;Armadillo-type fold;;Initiation factor eIF-4 gamma, MA3;;MIF4G-like domain
c10004/f1p2/1247	5	PANTHER;;Pfam;;Gene3D;;SUPERFAMILY	PTHR43147:SF2;;PF00248;;PTHR43147;;G3DSA:3.20.20.100;;SSF51430	-;;Aldo/keto reductase family	-;;NADP-dependent oxidoreductase domain
c10004/f1p3/5981	13	Coils;;Gene3D;;SUPERFAMILY;;PANTHER;;Pfam;;PRINTS	Coil;;G3DSA:3.80.10.10;;SSF52058;;PTHR23155:SF853;;SSF52540;;PF00931;;PTHR23155;;G3DSA:3.40.50.300;;PR00364	-;;NB-ARC domain;;Disease resistance protein signature	-;;Leucine-rich repeat domain, L domain-like;;P-loop containing nucleoside triphosphate hydrolase;;NB-ARC
c10005/f1p0/3616	1	PANTHER	PTHR13322	-	Integrator complex subunit 7
c10005/f1p0/5304	57	ProSiteProfiles;;PANTHER;;Pfam;;TIGRFAM;;Gene3D	PS51375;;PTHR24015:SF1348;;PF01535;;PF12854;;TIGR00756;;PF13041;;G3DSA:1.25.40.10;;PF17177;;PF13812;;PTHR24015	Pentatricopeptide (PPR) repeat profile.;;PPR repeat;;PPR: pentatricopeptide repeat domain;;PPR repeat family;;Pentacotripeptide-repeat region of PROPR;;Pentatricopeptide repeat domain	Pentatricopeptide repeat;;Tetratricopeptide-like helical domain;;Pentacotripeptide-repeat region of PROPR
c10005/f1p1/2513	7	ProSiteProfiles;;PANTHER;;Pfam;;MobiDBLite;;SUPERFAMILY	PS50086;;PTHR22957;;PF00566;;mobidb-lite;;SSF47923;;PTHR22957:SF378	TBC/rab GAP domain profile.;;Rab-GTPase-TBC domain;;consensus disorder prediction	Rab-GTPase-TBC domain
c10006/f1p0/4280	4	SUPERFAMILY;;PANTHER;;Pfam	SSF48452;;PTHR15696:SF10;;PTHR15696;;PF10374	-;;Telomerase activating protein Est1	Tetratricopeptide-like helical domain;;Telomerase activating protein Est1
c10006/f1p0/6898	7	Gene3D;;PANTHER;;SUPERFAMILY;;ProSiteProfiles;;Pfam	G3DSA:1.25.40.70;;G3DSA:3.30.1010.10;;PTHR10048;;PTHR10048:SF86;;SSF48371;;PS51545;;PF00613	-;;PIK helical domain profile.;;Phosphoinositide 3-kinase family, accessory domain (PIK domain)	Phosphoinositide 3-kinase, accessory (PIK) domain;;Phosphatidylinositol kinase;;Armadillo-type fold
c10006/f1p1/1912	8	Pfam;;SUPERFAMILY;;Gene3D;;PANTHER	PF00675;;PF05193;;SSF63411;;G3DSA:3.30.830.10;;PTHR11851;;PTHR11851:SF170	Insulinase (Peptidase family M16);;Peptidase M16 inactive domain	Peptidase M16, N-terminal;;Peptidase M16, C-terminal;;Metalloenzyme, LuxS/M16 peptidase-like;;Peptidase M16 domain
c10006/f1p1/2349	10	Pfam;;CDD;;SUPERFAMILY;;PANTHER;;MobiDBLite;;Gene3D;;ProSitePatterns	PF00291;;cd01561;;SSF53686;;PTHR10314;;mobidb-lite;;G3DSA:3.40.50.1100;;PS00901;;PTHR10314:SF147	Pyridoxal-phosphate dependent enzyme;;CBS_like;;consensus disorder prediction;;Cysteine synthase/cystathionine beta-synthase P-phosphate attachment site.	Tryptophan synthase beta subunit-like PLP-dependent enzyme;;Cysteine synthase/cystathionine beta-synthase, pyridoxal-phosphate attachment site
c10007/f1p1/1310	2	PANTHER	PTHR12677;;PTHR12677:SF31	-	Transmembrane protein TMEM64
c10008/f1p1/1052	10	PANTHER;;Pfam;;SUPERFAMILY;;Gene3D;;PIRSF;;ProSiteProfiles;;SMART;;ProSitePatterns	PTHR27001;;PF00069;;SSF56112;;G3DSA:1.10.510.10;;PTHR27001:SF288;;PIRSF000654;;PS50011;;G3DSA:3.30.200.20;;SM00220;;PS00108	-;;Protein kinase domain;;Protein kinase domain profile.;;Serine/Threonine protein kinases active-site signature.	-;;Protein kinase domain;;Protein kinase-like domain;;Serine/threonine-protein kinase, active site
c10008/f2p4/3756	21	CDD;;Gene3D;;PANTHER;;SUPERFAMILY;;Pfam;;MobiDBLite;;ProSiteProfiles;;SMART	cd00020;;G3DSA:3.30.40.10;;PTHR22849;;PTHR22849:SF66;;SSF48371;;SSF57850;;PF04564;;G3DSA:1.25.10.10;;mobidb-lite;;PS51698;;SM00504;;SM00185	ARM;;U-box domain;;consensus disorder prediction;;U-box domain profile.	-;;Zinc finger, RING/FYVE/PHD-type;;Armadillo-type fold;;U box domain;;Armadillo-like helical;;Armadillo
c10008/f3p3/2483	17	Pfam;;ProSitePatterns;;SUPERFAMILY;;Gene3D;;ProSiteProfiles;;PANTHER;;SMART	PF00069;;PS00107;;SSF56112;;G3DSA:3.30.200.20;;PS50011;;PTHR27002;;PTHR27002:SF185;;G3DSA:1.10.510.10;;SM00220;;PS00108	Protein kinase domain;;Protein kinases ATP-binding region signature.;;Protein kinase domain profile.;;Serine/Threonine protein kinases active-site signature.	Protein kinase domain;;Protein kinase, ATP binding site;;Protein kinase-like domain;;Serine/threonine-protein kinase, active site
c10009/f1p0/1541	3	MobiDBLite;;PANTHER	mobidb-lite;;PTHR36774;;PTHR36774:SF2	consensus disorder prediction	-
c10009/f1p0/2732	4	Gene3D;;PANTHER	G3DSA:3.60.21.10;;PTHR11668;;PTHR11668:SF295	-	Metallo-dependent phosphatase-like
c10009/f1p0/3882	10	PANTHER;;ProSiteProfiles;;SMART;;Gene3D;;Pfam;;ProSitePatterns;;SUPERFAMILY	PTHR24057:SF30;;PS50011;;SM00220;;G3DSA:3.30.200.20;;PTHR24057;;PF00069;;PS00107;;G3DSA:1.10.510.10;;PS00108;;SSF56112	-;;Protein kinase domain profile.;;Protein kinase domain;;Protein kinases ATP-binding region signature.;;Serine/Threonine protein kinases active-site signature.	-;;Protein kinase domain;;Protein kinase, ATP binding site;;Serine/threonine-protein kinase, active site;;Protein kinase-like domain
c10009/f1p0/5398	3	PANTHER;;MobiDBLite	PTHR32166;;mobidb-lite;;PTHR32166:SF41	-;;consensus disorder prediction	-
c1001/f4p4/2759	15	PANTHER;;ProSiteProfiles;;Gene3D;;CDD;;ProSitePatterns;;SUPERFAMILY;;SMART;;Pfam;;MobiDBLite	PTHR24349:SF230;;PS50222;;G3DSA:1.10.238.10;;cd05117;;PS00108;;PS00107;;SSF56112;;SSF47473;;PS50011;;G3DSA:3.30.200.20;;G3DSA:1.10.510.10;;SM00220;;PF00069;;mobidb-lite;;PTHR24349	-;;EF-hand calcium-binding domain profile.;;STKc_CAMK;;Serine/Threonine protein kinases active-site signature.;;Protein kinases ATP-binding region signature.;;Protein kinase domain profile.;;Protein kinase domain;;consensus disorder prediction	-;;EF-hand domain;;EF-hand domain pair;;Serine/threonine-protein kinase, active site;;Protein kinase, ATP binding site;;Protein kinase-like domain;;Protein kinase domain
c1001/f7p14/3829	35	CDD;;ProSiteProfiles;;MobiDBLite;;SMART;;SUPERFAMILY;;Pfam;;Gene3D;;PANTHER	cd07920;;PS50302;;mobidb-lite;;SM00025;;SSF48371;;PF00806;;G3DSA:1.25.10.10;;PS50303;;PF07990;;PTHR12537:SF87;;PTHR12537	Pumilio;;Pumilio RNA-binding repeat profile.;;consensus disorder prediction;;Pumilio-family RNA binding repeat;;Pumilio homology domain (PUM-HD) profile.;;Nucleic acid binding protein NABP	Pumilio, RNA binding domain;;Pumilio RNA-binding repeat;;Armadillo-type fold;;Armadillo-like helical;;Pumilio homology domain;;Nucleic acid binding NABP
c10010/f1p0/2694	4	PANTHER;;Pfam;;MobiDBLite	PTHR33670:SF6;;PF15365;;mobidb-lite;;PTHR33670	-;;Proline-rich nuclear receptor coactivator;;consensus disorder prediction	-
c10010/f1p0/3441	5	Pfam;;Gene3D;;PANTHER;;SUPERFAMILY	PF02348;;G3DSA:3.90.550.10;;PTHR42866:SF2;;PTHR42866;;SSF53448	Cytidylyltransferase	Acylneuraminate cytidylyltransferase;;Nucleotide-diphospho-sugar transferases
c10010/f1p0/5855	2	PANTHER	PTHR31267:SF5;;PTHR31267	-	-
c10011/f1p0/1302	12	Gene3D;;SMART;;Pfam;;PANTHER;;SUPERFAMILY;;TIGRFAM;;PIRSF;;CDD	G3DSA:3.40.50.10240;;SM00983;;G3DSA:2.60.120.320;;PF04265;;PTHR13622;;SSF63999;;TIGR01378;;PTHR13622:SF11;;PF04263;;PIRSF031057;;SSF63862;;cd07995	-;;Thiamin pyrophosphokinase, vitamin B1 binding domain;;thi_PPkinase: thiamine pyrophosphokinase;;Thiamin pyrophosphokinase, catalytic domain;;TPK	Thiamin pyrophosphokinase, catalytic domain;;Thiamin pyrophosphokinase, vitamin B1-binding domain;;Thiamin pyrophosphokinase;;Thiamin pyrophosphokinase, eukaryotic
c10011/f1p0/4086	2	MobiDBLite	mobidb-lite	consensus disorder prediction	-
c10011/f1p7/6471	18	PANTHER;;Coils;;SUPERFAMILY	PTHR32258;;Coil;;SSF90257;;PTHR32258:SF13	-	-
c10011/f2p2/2545	17	ProSiteProfiles;;SMART;;Gene3D;;SUPERFAMILY;;PANTHER	PS50293;;SM00028;;G3DSA:1.25.40.10;;SSF48452;;PTHR23083:SF492;;PTHR23083	TPR repeat region circular profile.	Tetratricopeptide repeat-containing domain;;Tetratricopeptide repeat;;Tetratricopeptide-like helical domain
c10012/f1p2/1421	5	Gene3D;;SUPERFAMILY;;PANTHER;;Pfam	G3DSA:3.40.50.720;;SSF51735;;PTHR14194;;PF13460;;PTHR14194:SF84	-;;NAD(P)H-binding	NAD(P)-binding domain
c10012/f1p3/2492	3	Pfam;;PANTHER	PF03350;;PTHR31721:SF7;;PTHR31721	Uncharacterized protein family, UPF0114	Uncharacterised protein family UPF0114
c10012/f2p12/3818	26	ProSiteProfiles;;SUPERFAMILY;;Gene3D;;PIRSF;;PANTHER;;Pfam;;SMART	PS51387;;SSF54665;;G3DSA:3.30.365.10;;PIRSF000127;;PTHR11908;;SSF56176;;PF01799;;PF00941;;SSF56003;;SSF47741;;PF02738;;SM01092;;SSF55447;;PF01315;;G3DSA:3.30.465.10;;G3DSA:3.30.390.50;;G3DSA:3.90.1170.50;;PTHR11908:SF111;;PF03450;;G3DSA:1.10.150.120;;SM01008	PCMH-type FAD-binding domain profile.;;[2Fe-2S] binding domain;;FAD binding domain in molybdopterin dehydrogenase;;Molybdopterin-binding domain of aldehyde dehydrogenase;;Aldehyde oxidase and xanthine dehydrogenase, a/b hammerhead domain;;CO dehydrogenase flavoprotein C-terminal domain	FAD-binding, type 2;;Aldehyde oxidase/xanthine dehydrogenase, a/b hammerhead;;Aldehyde oxidase/xanthine dehydrogenase, molybdopterin binding;;Aldehyde oxidase/xanthine dehydrogenase;;[2Fe-2S]-binding;;Molybdopterin dehydrogenase, FAD-binding;;CO dehydrogenase flavoprotein, C-terminal;;CO dehydrogenase flavoprotein-like, FAD-binding, subdomain 2
c10013/f1p1/3650	8	SMART;;PANTHER;;MobiDBLite;;Coils;;Pfam	SM01135;;PTHR21689;;mobidb-lite;;Coil;;PTHR21689:SF5;;PF06584	-;;consensus disorder prediction;;DIRP	DIRP domain;;Protein LIN-9/Protein ALWAYS EARLY;;Protein ALWAYS EARLY, plant
c10013/f1p4/2270	7	SUPERFAMILY;;Pfam;;MobiDBLite;;ProSiteProfiles;;PANTHER	SSF101941;;PF02365;;mobidb-lite;;PS51005;;PTHR31989:SF74;;PTHR31989	-;;No apical meristem (NAM) protein;;consensus disorder prediction;;NAC domain profile.	NAC domain
c10013/f2p1/1265	3	MobiDBLite;;Pfam;;PANTHER	mobidb-lite;;PF02713;;PTHR31385	consensus disorder prediction;;Domain of unknown function DUF220	-;;Protein of unknown function DUF220
c10014/f1p0/5464	6	MobiDBLite;;PANTHER	mobidb-lite;;PTHR34798:SF3;;PTHR34798	consensus disorder prediction	-
c10014/f1p1/1433	8	PANTHER;;SMART;;Gene3D;;MobiDBLite;;SUPERFAMILY	PTHR24128;;SM00298;;G3DSA:2.40.50.40;;mobidb-lite;;SSF54160;;PTHR24128:SF26	-;;consensus disorder prediction	-;;Chromo/chromo shadow domain;;Chromo domain-like;;Signal recognition particle 43 kDa protein
c10014/f2p0/2674	19	Pfam;;Gene3D;;MobiDBLite;;PANTHER;;ProSiteProfiles;;SUPERFAMILY;;CDD;;SMART	PF02171;;G3DSA:2.170.260.10;;mobidb-lite;;PTHR22891:SF85;;PS50821;;G3DSA:3.30.420.10;;PF16486;;SSF53098;;PF08699;;cd02846;;PTHR22891;;SSF101690;;SM01163;;PF16488;;PF02170;;G3DSA:3.40.50.2300;;cd04657;;SM00950;;PS50822	Piwi domain;;consensus disorder prediction;;PAZ domain profile.;;N-terminal domain of argonaute;;Argonaute linker 1 domain;;PAZ_argonaute_like;;Argonaute linker 2 domain;;PAZ domain;;Piwi_ago-like;;Piwi domain profile.	Piwi domain;;PAZ domain;;Ribonuclease H-like domain;;Protein argonaute, N-terminal;;Argonaute, linker 1 domain;;Argonaute linker 2 domain
c10014/f2p2/3434	17	SMART;;SUPERFAMILY;;PANTHER;;Gene3D;;Pfam	SM00369;;SSF52047;;SSF52058;;PTHR27000:SF331;;PTHR27000;;G3DSA:3.80.10.10;;PF08263;;PF13855;;PF00560	-;;Leucine rich repeat N-terminal domain;;Leucine rich repeat;;Leucine Rich Repeat	Leucine-rich repeat, typical subtype;;Leucine-rich repeat domain, L domain-like;;Leucine-rich repeat-containing N-terminal, plant-type;;Leucine-rich repeat
c10015/f1p0/14403	3	Pfam;;PANTHER	PF12807;;PTHR12601:SF34;;PTHR12601	Translation initiation factor eIF3 subunit 135	CLU central domain
c10015/f1p0/4350	2	PANTHER	PTHR11200:SF216;;PTHR11200	-	-
c10015/f22p16/1076	1	MobiDBLite	mobidb-lite	consensus disorder prediction	-
c10016/f1p0/3540	1	MobiDBLite	mobidb-lite	consensus disorder prediction	-
c10016/f1p0/5446	5	PANTHER;;Pfam;;MobiDBLite	PTHR13162;;PF16415;;PF16417;;mobidb-lite;;PTHR13162:SF12	-;;CCR4-NOT transcription complex subunit 1 CAF1-binding domain;;CCR4-NOT transcription complex subunit 1 TTP binding domain;;consensus disorder prediction	-;;CCR4-NOT transcription complex subunit 1, CAF1-binding domain;;CCR4-NOT transcription complex subunit 1, TTP binding domain
c10016/f1p2/1404	6	PANTHER;;Pfam;;MobiDBLite;;SUPERFAMILY;;Gene3D	PTHR32227;;PF00332;;PTHR32227:SF196;;mobidb-lite;;SSF51445;;G3DSA:3.20.20.80	-;;Glycosyl hydrolases family 17;;consensus disorder prediction	-;;Glycoside hydrolase family 17;;Glycoside hydrolase superfamily;;Glycoside hydrolase, catalytic domain
c10016/f1p4/1233	7	PANTHER;;Gene3D;;SUPERFAMILY;;Pfam	PTHR23076:SF77;;G3DSA:1.10.8.60;;SSF52540;;PTHR23076;;G3DSA:3.40.50.300;;PF01434;;SSF140990	-;;Peptidase family M41	-;;P-loop containing nucleoside triphosphate hydrolase;;Peptidase M41
c10017/f1p2/4142	13	Gene3D;;SUPERFAMILY;;ProSiteProfiles;;PANTHER;;SMART;;Coils;;ProSitePatterns;;Pfam	G3DSA:3.40.50.300;;SSF52540;;PS50929;;PTHR24221;;G3DSA:1.20.1560.10;;SM00382;;PTHR24221:SF369;;PS50893;;Coil;;SSF90123;;PS00211;;PF00664;;PF00005	-;;ABC transporter integral membrane type-1 fused domain profile.;;ATP-binding cassette, ABC transporter-type domain profile.;;ABC transporters family signature.;;ABC transporter transmembrane region;;ABC transporter	P-loop containing nucleoside triphosphate hydrolase;;ABC transporter type 1, transmembrane domain;;AAA+ ATPase domain;;ABC transporter-like;;ABC transporter, conserved site
c10017/f2p2/2229	25	ProSitePatterns;;Gene3D;;ProSiteProfiles;;SMART;;PRINTS;;Pfam;;PANTHER;;SUPERFAMILY;;CDD	PS00141;;G3DSA:1.10.225.10;;PS50015;;PS51767;;PS51257;;SM00741;;PR00792;;G3DSA:2.40.70.10;;PF00026;;PF05184;;PF03489;;PTHR13683;;SSF50630;;cd06098;;PTHR13683:SF457;;SSF47862	Eukaryotic and viral aspartyl proteases active site.;;Saposin B type domain profile.;;Peptidase family A1 domain profile.;;Prokaryotic membrane lipoprotein lipid attachment site profile.;;Pepsin (A1) aspartic protease family signature;;Eukaryotic aspartyl protease;;Saposin-like type B, region 1;;Saposin-like type B, region 2;;phytepsin	Aspartic peptidase, active site;;Saposin-like;;Saposin B type domain;;Peptidase family A1 domain;;Aspartic peptidase A1 family;;Aspartic peptidase domain;;Saposin-like type B, region 1;;Saposin B type, region 2;;Phytepsin
c10018/f1p0/2300	8	MobiDBLite;;PANTHER;;SMART;;Pfam	mobidb-lite;;PTHR31636:SF106;;SM01129;;PF12041;;PTHR31636	consensus disorder prediction;;Transcriptional regulator DELLA protein N terminal	-;;Transcriptional factor DELLA;;Transcriptional factor DELLA, N-terminal
c10018/f1p0/4937	13	PANTHER;;SMART;;ProSiteProfiles;;Gene3D;;MobiDBLite;;SUPERFAMILY;;ProSitePatterns	PTHR22844;;SM00320;;PTHR22844:SF264;;PS50082;;PS50294;;G3DSA:2.130.10.10;;mobidb-lite;;SSF50978;;PS00678	-;;Trp-Asp (WD) repeats profile.;;Trp-Asp (WD) repeats circular profile.;;consensus disorder prediction;;Trp-Asp (WD) repeats signature.	-;;WD40 repeat;;WD40-repeat-containing domain;;WD40/YVTN repeat-like-containing domain;;WD40 repeat, conserved site
c10018/f1p1/3588	4	MobiDBLite;;PANTHER;;Pfam	mobidb-lite;;PTHR31860;;PF04842;;PTHR31860:SF9	consensus disorder prediction;;Plant protein of unknown function (DUF639)	-;;Protein of unknown function DUF639
c10018/f1p3/1222	8	MobiDBLite;;Pfam;;PANTHER;;Gene3D;;SUPERFAMILY	mobidb-lite;;PF05368;;PTHR43349:SF13;;G3DSA:3.40.50.720;;PTHR43349;;SSF51735	consensus disorder prediction;;NmrA-like family	-;;NmrA-like domain;;NAD(P)-binding domain
c10019/f1p0/7077	7	PANTHER;;Gene3D;;MobiDBLite;;SUPERFAMILY;;Pfam	PTHR11773:SF5;;G3DSA:3.40.640.10;;mobidb-lite;;SSF53383;;PTHR11773;;PF02347	-;;consensus disorder prediction;;Glycine cleavage system P-protein	-;;Pyridoxal phosphate-dependent transferase, major region, subdomain 1;;Pyridoxal phosphate-dependent transferase;;Glycine cleavage system P protein
c10019/f1p6/2706	14	SMART;;Pfam;;PANTHER;;SUPERFAMILY;;Gene3D;;MobiDBLite	SM01020;;PF01602;;SM00809;;PTHR11134;;SSF55711;;SSF48371;;PF02883;;G3DSA:3.30.310.10;;mobidb-lite;;PF09066;;G3DSA:1.25.10.10;;PTHR11134:SF19;;SSF49348;;G3DSA:2.60.40.1150	-;;Adaptin N terminal region;;Adaptin C-terminal domain;;consensus disorder prediction;;Beta2-adaptin appendage, C-terminal sub-domain	Beta-adaptin appendage, C-terminal subdomain;;Clathrin/coatomer adaptor, adaptin-like, N-terminal;;Clathrin adaptor, alpha/beta/gamma-adaptin, appendage, Ig-like subdomain;;AP complex subunit beta;;Coatomer/calthrin adaptor appendage, C-terminal subdomain;;Armadillo-type fold;;Beta2-adaptin/TBP, C-terminal domain;;Armadillo-like helical;;Coatomer/clathrin adaptor appendage, Ig-like subdomain;;Cla…
c10019/f2p0/1090	3	PANTHER;;Pfam	PTHR13848:SF22;;PF03226;;PTHR13848	-;;Yippee zinc-binding/DNA-binding /Mis18, centromere assembly	-;;Yippee/Mis18/Cereblon
c1002/f5p7/1207	8	Coils;;Pfam;;PANTHER;;SUPERFAMILY;;MobiDBLite;;Hamap	Coil;;PF01991;;PTHR12317;;SSF160527;;mobidb-lite;;PTHR12317:SF34;;MF_00311	-;;ATP synthase (E/31 kDa) subunit;;consensus disorder prediction;;V-type proton ATPase subunit E [atpE].	-;;ATPase, V1/A1 complex, subunit E
c1002/f7p9/3590	14	SUPERFAMILY;;Gene3D;;Pfam;;CDD;;PIRSF;;SMART;;PANTHER;;TIGRFAM	SSF52518;;G3DSA:3.40.50.970;;PF00676;;cd02016;;PF16078;;PF16870;;PIRSF000157;;SM00861;;PTHR23152:SF14;;PF02779;;TIGR00239;;PTHR23152	-;;Dehydrogenase E1 component;;TPP_E1_OGDC_like;;2-oxoglutarate dehydrogenase N-terminus;;2-oxoglutarate dehydrogenase C-terminal;;Transketolase, pyrimidine binding domain;;2oxo_dh_E1: oxoglutarate dehydrogenase (succinyl-transferring), E1 component	Thiamin diphosphate-binding fold;;Dehydrogenase, E1 component;;2-oxoglutarate dehydrogenase E1 component, N-terminal domain;;Multifunctional 2-oxoglutarate metabolism enzyme, C-terminal;;2-oxoglutarate dehydrogenase E1 component;;Transketolase-like, pyrimidine-binding domain
c10020/f1p0/1726	6	PANTHER;;Pfam;;Gene3D;;SUPERFAMILY	PTHR21576;;PF06813;;PTHR21576:SF56;;G3DSA:1.20.1250.20;;SSF103473	-;;Nodulin-like	-;;Nodulin-like;;Major facilitator superfamily domain
c10020/f1p0/2306	1	MobiDBLite	mobidb-lite	consensus disorder prediction	-
c10020/f1p0/6061	9	Pfam;;ProSiteProfiles;;Gene3D;;SMART;;PANTHER;;SUPERFAMILY;;ProSitePatterns	PF00069;;PS50011;;G3DSA:3.30.200.20;;SM00220;;G3DSA:1.10.510.10;;PTHR27002:SF185;;SSF56112;;PTHR27002;;PS00108	Protein kinase domain;;Protein kinase domain profile.;;Serine/Threonine protein kinases active-site signature.	Protein kinase domain;;Protein kinase-like domain;;Serine/threonine-protein kinase, active site
c10021/f1p0/2386	3	PANTHER;;Pfam	PTHR11206;;PF01554;;PTHR11206:SF242	-;;MatE	-;;Multi antimicrobial extrusion protein
c10021/f1p0/3541	4	ProSiteProfiles;;Gene3D;;PANTHER	PS50293;;G3DSA:1.25.40.10;;PTHR15502	TPR repeat region circular profile.	Tetratricopeptide repeat-containing domain;;Tetratricopeptide-like helical domain;;Histone transcription regulator 3/CABIN1
c10021/f1p0/5957	4	PANTHER;;MobiDBLite;;Pfam	PTHR21277;;mobidb-lite;;PF12767;;PTHR21277:SF13	-;;consensus disorder prediction;;Transcriptional regulator of RNA polII, SAGA, subunit	-;;Transcriptional coactivator Hfi1/Transcriptional adapter 1
c10022/f1p0/4047	4	PANTHER;;MobiDBLite;;Pfam	PTHR30540;;mobidb-lite;;PTHR30540:SF67;;PF02705	-;;consensus disorder prediction;;K+ potassium transporter	Potassium transporter
c10022/f1p0/5205	1	MobiDBLite	mobidb-lite	consensus disorder prediction	-
c10022/f1p1/1337	5	PANTHER;;SUPERFAMILY;;MobiDBLite;;Pfam	PTHR11220;;SSF55136;;PTHR11220:SF43;;mobidb-lite;;PF04832	-;;consensus disorder prediction;;SOUL heme-binding protein	SOUL haem-binding protein;;Regulatory factor, effector binding domain
c10023/f1p0/5362	2	PANTHER	PTHR25952:SF218;;PTHR25952	-	-
c10023/f2p0/2691	3	MobiDBLite;;PANTHER	mobidb-lite;;PTHR33443:SF5;;PTHR33443	consensus disorder prediction	-
c10024/f1p1/15535	9	PANTHER;;ProSiteProfiles;;CDD;;SUPERFAMILY;;Pfam;;Gene3D;;ProSitePatterns;;SMART	PTHR24223;;PS50893;;cd03250;;PTHR24223:SF303;;SSF52540;;PF00005;;G3DSA:3.40.50.300;;PS00211;;SM00382	-;;ATP-binding cassette, ABC transporter-type domain profile.;;ABCC_MRP_domain1;;ABC transporter;;ABC transporters family signature.	-;;ABC transporter-like;;P-loop containing nucleoside triphosphate hydrolase;;ABC transporter, conserved site;;AAA+ ATPase domain
c10024/f1p3/4083	5	SUPERFAMILY;;MobiDBLite;;Gene3D;;PANTHER	SSF49265;;mobidb-lite;;G3DSA:2.60.40.10;;PTHR21736:SF31;;PTHR21736	-;;consensus disorder prediction	Fibronectin type III;;Immunoglobulin-like fold
c10024/f1p7/1454	4	SUPERFAMILY;;Pfam;;PIRSF;;PANTHER	SSF56014;;PF04551;;PIRSF037336;;PTHR30454	-;;GcpE protein	-;;4-hydroxy-3-methylbut-2-en-1-yl diphosphate synthase, bacterial-type;;4-hydroxy-3-methylbut-2-en-1-yl diphosphate synthase, atypical
c10024/f1p9/2629	24	ProSitePatterns;;SMART;;CDD;;Gene3D;;ProSiteProfiles;;PANTHER;;SUPERFAMILY;;Pfam;;PIRSF	PS00108;;SM00108;;PS00107;;cd00028;;G3DSA:1.10.510.10;;PS50011;;PTHR27002;;PS50948;;SSF56112;;cd01098;;PF00954;;G3DSA:2.90.10.10;;cd14066;;PTHR27002:SF201;;PIRSF000641;;SM00220;;PF08276;;G3DSA:3.30.200.20;;PF07714;;G3DSA:2.60.120.200;;PS50927;;PF01453;;SM00473;;SSF51110	Serine/Threonine protein kinases active-site signature.;;Protein kinases ATP-binding region signature.;;B_lectin;;Protein kinase domain profile.;;PAN/Apple domain profile.;;PAN_AP_plant;;S-locus glycoprotein domain;;STKc_IRAK;;PAN-like domain;;Protein tyrosine kinase;;Bulb-type lectin domain profile.;;D-mannose binding lectin	Serine/threonine-protein kinase, active site;;Bulb-type lectin domain;;Protein kinase, ATP binding site;;Protein kinase domain;;PAN/Apple domain;;Protein kinase-like domain;;S-locus glycoprotein domain;;S-receptor-like serine/threonine-protein kinase;;Serine-threonine/tyrosine-protein kinase catalytic domain;;Concanavalin A-like lectin/glucanase domain
c10025/f1p0/4567	6	PANTHER;;Pfam;;Gene3D;;SUPERFAMILY	PTHR11932:SF103;;PTHR11932;;PF00888;;G3DSA:1.20.1310.10;;SSF74788	-;;Cullin family	-;;Cullin, N-terminal;;Cullin repeat-like-containing domain
c10025/f1p0/5744	2	PANTHER	PTHR15600:SF39;;PTHR15600	-	-
c10025/f3p5/2494	4	Pfam;;PANTHER;;MobiDBLite	PF07887;;PTHR31713;;mobidb-lite;;PTHR31713:SF22	Calmodulin binding protein-like;;consensus disorder prediction	CALMODULIN-BINDING PROTEIN60
c10025/f5p12/1710	11	PANTHER;;Pfam;;SMART;;Gene3D;;ProSiteProfiles;;CDD;;ProSitePatterns;;SUPERFAMILY	PTHR24057:SF30;;PF00069;;SM00220;;G3DSA:1.10.510.10;;PS50011;;G3DSA:3.30.200.20;;cd14137;;PTHR24057;;PS00107;;PS00108;;SSF56112	-;;Protein kinase domain;;Protein kinase domain profile.;;STKc_GSK3;;Protein kinases ATP-binding region signature.;;Serine/Threonine protein kinases active-site signature.	-;;Protein kinase domain;;Protein kinase, ATP binding site;;Serine/threonine-protein kinase, active site;;Protein kinase-like domain
c10026/f1p0/5695	4	Pfam;;PANTHER;;MobiDBLite	PF03732;;PTHR24559;;mobidb-lite	Retrotransposon gag protein;;consensus disorder prediction	Retrotransposon gag domain
c10026/f1p1/1769	15	Pfam;;ProSiteProfiles;;CDD;;PANTHER;;MobiDBLite;;SUPERFAMILY;;SMART;;Gene3D	PF00249;;PS51294;;cd00167;;PTHR10641:SF684;;mobidb-lite;;SSF46689;;PF06640;;SM00717;;PTHR10641;;G3DSA:1.10.10.60	Myb-like DNA-binding domain;;Myb-type HTH DNA-binding domain profile.;;SANT;;consensus disorder prediction;;P protein C-terminus	SANT/Myb domain;;Myb domain;;Homeobox domain-like;;Myb-related protein P, C-terminal
c10026/f2p6/2829	23	SMART;;Gene3D;;SUPERFAMILY;;Pfam;;MobiDBLite;;PANTHER	SM00256;;G3DSA:3.80.10.10;;SSF52047;;PF12937;;mobidb-lite;;SM00367;;PTHR32212;;PTHR32212:SF189	-;;F-box-like;;consensus disorder prediction	F-box domain;;Leucine-rich repeat domain, L domain-like;;Leucine-rich repeat, cysteine-containing subtype
c10026/f2p8/3929	17	MobiDBLite;;PANTHER;;ProSiteProfiles;;SUPERFAMILY;;SMART;;Gene3D;;Pfam;;ProSitePatterns	mobidb-lite;;PTHR13923;;PS50082;;PS50294;;SSF50978;;SM00320;;PTHR13923:SF26;;G3DSA:2.130.10.10;;PF00400;;PF12931;;PS00678	consensus disorder prediction;;Trp-Asp (WD) repeats profile.;;Trp-Asp (WD) repeats circular profile.;;WD domain, G-beta repeat;;Sec23-binding domain of Sec16;;Trp-Asp (WD) repeats signature.	-;;WD40 repeat;;WD40-repeat-containing domain;;WD40/YVTN repeat-like-containing domain;;Ancestral coatomer element 1, Sec16/Sec31;;WD40 repeat, conserved site
c10027/f1p0/1275	6	Gene3D;;PANTHER;;SUPERFAMILY;;CDD;;Pfam	G3DSA:3.10.25.10;;PTHR11138;;SSF50486;;PTHR11138:SF4;;cd08704;;PF02911	-;;Met_tRNA_FMT_C;;Formyl transferase, C-terminal domain	Formyl transferase, C-terminal;;Formyl transferase, C-terminal-like
c10027/f1p0/3390	3	Pfam;;PANTHER	PF13968;;PTHR31325;;PTHR31325:SF59	Domain of unknown function (DUF4220)	Domain of unknown function DUF4220
c10027/f1p0/3849	5	PANTHER;;SUPERFAMILY;;Gene3D;;Pfam	PTHR43435;;PTHR43435:SF4;;SSF53067;;G3DSA:3.30.420.40;;PF02782	-;;FGGY family of carbohydrate kinases, C-terminal domain	-;;Carbohydrate kinase, FGGY, C-terminal
c10027/f1p0/6027	3	PANTHER;;Coils	PTHR31917;;Coil;;PTHR31917:SF35	-	-
c10028/f1p0/5216	6	Gene3D;;SMART;;Pfam;;SUPERFAMILY;;PANTHER	G3DSA:1.10.472.10;;SM01368;;PF01858;;SSF47954;;PTHR13742:SF23;;PTHR13742	-;;Retinoblastoma-associated protein A domain	Cyclin-like;;Retinoblastoma-associated protein, A-box;;Retinoblastoma-related protein;;Retinoblastoma protein family
c10028/f1p1/1580	4	PANTHER;;MobiDBLite;;Pfam	PTHR21229:SF31;;mobidb-lite;;PTHR21229;;PF06814	-;;consensus disorder prediction;;Lung seven transmembrane receptor	-;;Lung seven transmembrane receptor-like
c10028/f3p6/2419	24	ProSiteProfiles;;PANTHER;;Pfam;;SMART;;SUPERFAMILY;;Gene3D	PS50005;;PS50293;;PTHR23083;;PF13181;;PF13414;;SM00028;;SSF48452;;G3DSA:1.25.40.10;;PTHR23083:SF505;;PF13844	TPR repeat profile.;;TPR repeat region circular profile.;;Tetratricopeptide repeat;;TPR repeat;;Glycosyl transferase family 41	Tetratricopeptide repeat;;Tetratricopeptide repeat-containing domain;;Tetratricopeptide-like helical domain;;O-GlcNAc transferase, C-terminal
c10029/f1p0/5474	14	SMART;;ProSiteProfiles;;MobiDBLite;;Coils;;PANTHER	SM00356;;PS50103;;mobidb-lite;;Coil;;PTHR23102:SF21;;PTHR23102	-;;Zinc finger C3H1-type profile.;;consensus disorder prediction	Zinc finger, CCCH-type
c10029/f1p1/1679	9	SMART;;Gene3D;;Pfam;;SUPERFAMILY;;ProSiteProfiles;;PANTHER;;Coils;;CDD	SM00249;;G3DSA:3.30.40.10;;PF02207;;SSF57903;;PS51157;;PTHR13513;;Coil;;cd15542;;SM00396	-;;Putative zinc finger in N-recognin (UBR box);;Zinc finger UBR-type profile.;;PHD_UBR7	Zinc finger, PHD-type;;Zinc finger, RING/FYVE/PHD-type;;Zinc finger, UBR-type;;Zinc finger, FYVE/PHD-type
c1003/f7p5/1381	10	Gene3D;;SMART;;ProSiteProfiles;;Coils;;PANTHER;;MobiDBLite;;Pfam;;SUPERFAMILY	G3DSA:2.20.25.80;;SM00774;;PS50811;;Coil;;PTHR31282;;mobidb-lite;;PF03106;;SSF118290;;PTHR31282:SF59	-;;WRKY domain profile.;;consensus disorder prediction;;WRKY DNA -binding domain	WRKY domain
c10030/f1p0/5885	5	Pfam;;SUPERFAMILY;;PANTHER	PF14372;;SSF53098;;PTHR23272;;SSF140996;;PTHR23272:SF73	Domain of unknown function (DUF4413)	hAT-like transposase, RNase-H fold;;Ribonuclease H-like domain
c10030/f2p1/2238	10	Gene3D;;SUPERFAMILY;;Pfam;;MobiDBLite;;PANTHER;;CDD	G3DSA:3.90.190.10;;SSF52799;;PF16561;;mobidb-lite;;PTHR10343;;cd02859;;SSF81296;;PF00782;;PTHR10343:SF66	-;;Glycogen recognition site of AMP-activated protein kinase;;consensus disorder prediction;;E_set_AMPKbeta_like_N;;Dual specificity phosphatase, catalytic domain	Protein-tyrosine phosphatase-like;;AMP-activated protein kinase, glycogen-binding domain;;Immunoglobulin E-set;;Dual specificity phosphatase, catalytic domain;;Putative phosphatase LSF1, chloroplastic
c10031/f1p0/1321	7	PANTHER;;MobiDBLite;;SUPERFAMILY;;Pfam;;Gene3D	PTHR34058;;mobidb-lite;;SSF56925;;PF01716;;G3DSA:2.40.160.30;;PTHR34058:SF4	-;;consensus disorder prediction;;Manganese-stabilising protein / photosystem II polypeptide	-;;Outer membrane protein/outer membrane enzyme PagP, beta-barrel;;Photosystem II PsbO, manganese-stabilising
c10031/f1p0/5256	5	MobiDBLite;;PANTHER;;Pfam	mobidb-lite;;PTHR12436:SF25;;PF03399;;PTHR12436	consensus disorder prediction;;SAC3/GANP family	-;;SAC3/GANP/THP3
c10031/f1p1/2393	4	PANTHER;;MobiDBLite	PTHR10026:SF83;;mobidb-lite;;PTHR10026	-;;consensus disorder prediction	-
c10031/f1p1/4192	2	PANTHER	PTHR10682;;PTHR10682:SF34	-	Poly(A) polymerase
c10032/f1p0/3856	5	PANTHER;;SUPERFAMILY;;Pfam;;PIRSF	PTHR14217;;SSF56059;;PF05770;;PIRSF038163;;PTHR14217:SF10	-;;Inositol 1, 3, 4-trisphosphate 5/6-kinase	Inositol-tetrakisphosphate 1-kinase;;Inositol-tetrakisphosphate 1-kinase 4
c10032/f1p0/6563	8	Pfam;;ProSiteProfiles;;MobiDBLite;;PANTHER;;Gene3D;;SUPERFAMILY;;SMART	PF01504;;PS51455;;mobidb-lite;;PTHR11353;;G3DSA:3.30.800.10;;SSF56104;;SM00330;;PTHR11353:SF125	Phosphatidylinositol-4-phosphate 5-Kinase;;Phosphatidylinositol phosphate kinase (PIPK) domain profile.;;consensus disorder prediction	Phosphatidylinositol-4-phosphate 5-kinase, core;;Phosphatidylinositol-4-phosphate 5-kinase, N-terminal domain
c10032/f1p2/1585	4	MobiDBLite	mobidb-lite	consensus disorder prediction	-
c10032/f1p36/2323	23	Coils;;CDD;;Gene3D;;MobiDBLite;;SUPERFAMILY;;SMART;;Pfam;;PRINTS;;PANTHER;;PIRSF;;ProSitePatterns;;Hamap	Coil;;cd00075;;G3DSA:3.30.565.10;;mobidb-lite;;SSF54211;;SM00387;;PF00183;;PR00775;;SSF110942;;PTHR11528:SF65;;PIRSF002583;;PS00298;;MF_00505;;SSF55874;;PF02518;;PTHR11528	-;;HATPase_c;;consensus disorder prediction;;Hsp90 protein;;90kDa heat shock protein signature;;Heat shock hsp90 proteins family signature.;;Chaperone protein HtpG [htpG].;;Histidine kinase-, DNA gyrase B-, and HSP90-like ATPase	-;;Histidine kinase-like ATPase, C-terminal domain;;Ribosomal protein S5 domain 2-type fold;;Heat shock protein Hsp90 family;;Heat shock protein Hsp90, N-terminal;;Heat shock protein Hsp90, conserved site
c10033/f1p0/2828	1	MobiDBLite	mobidb-lite	consensus disorder prediction	-
c10033/f1p0/4077	4	PANTHER;;Gene3D;;MobiDBLite	PTHR24351:SF147;;G3DSA:3.30.200.20;;mobidb-lite;;PTHR24351	-;;consensus disorder prediction	-
c10033/f1p0/5295	7	PANTHER;;Gene3D;;SUPERFAMILY;;Pfam	PTHR23155:SF697;;PTHR23155;;G3DSA:3.80.10.10;;SSF52047;;PF00931	-;;NB-ARC domain	-;;Leucine-rich repeat domain, L domain-like;;NB-ARC
c10033/f1p2/1088	5	MobiDBLite;;PANTHER;;Pfam	mobidb-lite;;PTHR17602:SF5;;PF04939;;PTHR17602	consensus disorder prediction;;Ribosome biogenesis regulatory protein (RRS1)	-;;Ribosomal biogenesis regulatory protein
c10034/f1p0/1493	4	PANTHER;;Pfam;;SUPERFAMILY	PTHR31373;;PF11443;;PTHR31373:SF7;;SSF53300	-;;Domain of unknown function (DUF2828)	-;;Domain of unknown function DUF2828;;von Willebrand factor, type A
c10034/f1p0/5574	2	PANTHER	PTHR11697:SF169;;PTHR11697	-	-
c10034/f1p1/2252	5	PANTHER;;Pfam;;MobiDBLite;;SUPERFAMILY	PTHR10972;;PTHR10972:SF117;;PF01237;;mobidb-lite;;SSF144000	-;;Oxysterol-binding protein;;consensus disorder prediction	Oxysterol-binding protein
c10034/f1p1/3633	3	PANTHER;;Pfam	PTHR16166;;PF06650;;PTHR16166:SF108	-;;SHR-binding domain of vacuolar-sorting associated protein 13	Vacuolar protein sorting-associated protein 13;;Vacuolar protein sorting-associated protein 13, SHR-binding domain
c10035/f1p0/3501	6	Pfam;;Coils;;PANTHER;;ProSiteProfiles	PF01486;;Coil;;PTHR11945:SF291;;PS51297;;PTHR11945	K-box region;;K-box domain profile.	Transcription factor, K-box
c10035/f1p0/5784	10	PANTHER;;Gene3D;;ProSiteProfiles;;Pfam;;MobiDBLite;;SUPERFAMILY;;CDD;;SMART	PTHR10663:SF309;;G3DSA:1.10.220.20;;PS50190;;PF01369;;G3DSA:1.10.1000.11;;PTHR10663;;mobidb-lite;;SSF48425;;cd00171;;SM00222	-;;SEC7 domain profile.;;Sec7 domain;;consensus disorder prediction;;Sec7	-;;Sec7 domain;;Sec7 domain, alpha orthogonal bundle
c10035/f1p4/2071	8	MobiDBLite;;PANTHER;;Pfam;;Coils	mobidb-lite;;PTHR31791:SF21;;PF07899;;Coil;;PTHR31791	consensus disorder prediction;;Frigida-like protein	-;;Frigida-like
c10036/f1p6/2403	9	MobiDBLite;;PANTHER;;Gene3D;;SUPERFAMILY;;Pfam;;CDD	mobidb-lite;;PTHR12121:SF52;;G3DSA:3.60.10.10;;SSF56219;;PF15801;;PTHR12121;;PF03372;;cd09097	consensus disorder prediction;;zf-MYND-like zinc finger, mRNA-binding;;Endonuclease/Exonuclease/phosphatase family;;Deadenylase_CCR4	-;;Endonuclease/exonuclease/phosphatase;;MYND-like zinc finger, mRNA-binding
c10036/f2p2/3877	4	Pfam;;MobiDBLite;;PANTHER	PF10475;;mobidb-lite;;PTHR13258;;PTHR13258:SF3	Vacuolar-sorting protein 54, of GARP complex;;consensus disorder prediction	Vacuolar protein sorting-associated protein 54, N-terminal
c10037/f1p0/3214	7	ProSiteProfiles;;MobiDBLite;;Pfam;;PANTHER;;SUPERFAMILY;;Gene3D	PS51011;;mobidb-lite;;PF01388;;PTHR22970:SF29;;SSF46774;;G3DSA:1.10.150.60;;PTHR22970	ARID domain profile.;;consensus disorder prediction;;ARID/BRIGHT DNA binding domain	ARID DNA-binding domain
c10037/f1p0/5280	3	MobiDBLite;;PANTHER	mobidb-lite;;PTHR12346:SF12;;PTHR12346	consensus disorder prediction	-
c10037/f1p4/3771	7	SMART;;SUPERFAMILY;;Gene3D;;PANTHER;;CDD;;Pfam	SM00479;;SSF53098;;G3DSA:3.30.420.10;;PTHR23044:SF46;;cd06133;;PF00929;;PTHR23044	-;;ERI-1_3'hExo_like;;Exonuclease	Exonuclease, RNase T/DNA polymerase III;;Ribonuclease H-like domain
c10037/f3p25/2536	12	Pfam;;SUPERFAMILY;;CDD;;Gene3D;;PANTHER;;TIGRFAM;;PRINTS	PF13419;;SSF56784;;cd01427;;G3DSA:3.40.50.1000;;PTHR12725:SF102;;TIGR02252;;TIGR01509;;PR00413;;TIGR01549;;PTHR12725	Haloacid dehalogenase-like hydrolase;;HAD_like;;DREG-2: HAD hydrolase, REG-2-like, family IA;;HAD-SF-IA-v3: HAD hydrolase, family IA, variant 3;;Haloacid dehalogenase/epoxide hydrolase family signature;;HAD-SF-IA-v1: HAD hydrolase, family IA, variant 1	HAD-like domain;;HAD-superfamily hydrolase, subfamily IA, REG-2-like;;HAD hydrolase, subfamily IA
c10038/f1p0/3329	4	MobiDBLite;;Pfam;;PANTHER	mobidb-lite;;PF04050;;PTHR12839	consensus disorder prediction;;Up-frameshift suppressor 2	-;;Up-frameshift suppressor 2
c10038/f1p0/5104	2	PANTHER	PTHR16166;;PTHR16166:SF108	-	Vacuolar protein sorting-associated protein 13
c10038/f2p4/1561	16	Gene3D;;SMART;;Pfam;;PRINTS;;SUPERFAMILY;;CDD;;ProSitePatterns;;PANTHER	G3DSA:3.60.21.10;;SM00156;;PF16891;;PF00149;;PR00114;;SSF56300;;cd07414;;PS00125;;PTHR11668:SF294;;PTHR11668	-;;Serine-threonine protein phosphatase N-terminal domain;;Calcineurin-like phosphoesterase;;Serine/threonine phosphatase family signature;;MPP_PP1_PPKL;;Serine/threonine specific protein phosphatases signature.	Metallo-dependent phosphatase-like;;Serine/threonine-specific protein phosphatase/bis(5-nucleosyl)-tetraphosphatase;;Serine-threonine protein phosphatase, N-terminal;;Calcineurin-like phosphoesterase domain, ApaH type
c10039/f1p0/2271	9	PANTHER;;Pfam;;Gene3D;;CDD;;ProSiteProfiles;;SUPERFAMILY;;TIGRFAM;;MobiDBLite	PTHR24351;;PF13426;;G3DSA:3.30.450.20;;cd00130;;PS50112;;SSF55785;;TIGR00229;;PTHR24351:SF129;;mobidb-lite	-;;PAS domain;;PAS;;PAS repeat profile.;;sensory_box: PAS domain S-box protein;;consensus disorder prediction	-;;PAS domain
c10039/f1p0/5709	5	SMART;;PANTHER;;MobiDBLite	SM00333;;PTHR12663;;mobidb-lite;;PTHR12663:SF11	-;;consensus disorder prediction	Tudor domain
c10039/f1p2/3360	3	MobiDBLite	mobidb-lite	consensus disorder prediction	-
c10039/f1p5/1571	3	PANTHER;;MobiDBLite	PTHR22979;;mobidb-lite;;PTHR22979:SF32	-;;consensus disorder prediction	-
c10040/f1p0/3362	8	Gene3D;;PANTHER;;SUPERFAMILY;;Pfam;;MobiDBLite	G3DSA:1.10.287.70;;PTHR10217;;SSF81324;;PF00520;;mobidb-lite;;PTHR10217:SF593	-;;Ion transport protein;;consensus disorder prediction	-;;Ion transport domain
c10040/f1p0/5214	6	MobiDBLite;;Gene3D;;SUPERFAMILY;;PANTHER;;ProSiteProfiles	mobidb-lite;;G3DSA:4.10.60.10;;SSF57756;;PTHR31973:SF47;;PTHR31973;;PS50158	consensus disorder prediction;;Zinc finger CCHC-type profile.	-;;Zinc finger, CCHC-type
c10040/f2p0/2408	4	PANTHER;;MobiDBLite;;Pfam	PTHR33068:SF7;;mobidb-lite;;PTHR33068;;PF12776	-;;consensus disorder prediction;;Myb/SANT-like DNA-binding domain	-;;Myb/SANT-like domain
c10041/f1p0/1616	13	PANTHER;;SUPERFAMILY;;Gene3D;;Pfam;;PRINTS	PTHR23023;;SSF51905;;G3DSA:3.50.50.60;;PF00743;;PR00370;;PTHR23023:SF172	-;;Flavin-binding monooxygenase-like;;Flavin-containing monooxygenase (FMO) signature	-;;FAD/NAD(P)-binding domain;;Flavin monooxygenase-like;;Flavin monooxygenase FMO
c10041/f1p0/2977	5	PANTHER;;SUPERFAMILY;;Pfam;;Gene3D	PTHR23429;;SSF51735;;PF00479;;G3DSA:3.40.50.720;;PTHR23429:SF9	-;;Glucose-6-phosphate dehydrogenase, NAD binding domain	Glucose-6-phosphate dehydrogenase;;NAD(P)-binding domain;;Glucose-6-phosphate dehydrogenase, NAD-binding
c10041/f1p0/5145	10	Pfam;;ProSiteProfiles;;SUPERFAMILY;;SMART;;PANTHER;;Gene3D;;ProSitePatterns	PF00400;;PS50082;;SSF50978;;SM00320;;PTHR22847:SF532;;PS50294;;G3DSA:2.130.10.10;;PTHR22847;;PS00678	WD domain, G-beta repeat;;Trp-Asp (WD) repeats profile.;;Trp-Asp (WD) repeats circular profile.;;Trp-Asp (WD) repeats signature.	WD40 repeat;;WD40-repeat-containing domain;;WD40/YVTN repeat-like-containing domain;;WD40 repeat, conserved site
c10042/f1p0/1286	4	Pfam;;SUPERFAMILY;;PANTHER	PF03081;;SSF74788;;PTHR12542:SF46;;PTHR12542	Exo70 exocyst complex subunit	Exocyst complex component Exo70;;Cullin repeat-like-containing domain
c10042/f1p0/2844	1	MobiDBLite	mobidb-lite	consensus disorder prediction	-
c10042/f1p2/3715	32	SMART;;SUPERFAMILY;;ProSiteProfiles;;PANTHER;;Pfam;;Coils;;PRINTS;;Gene3D;;CDD	SM00015;;SSF52540;;PS50096;;PTHR13140:SF599;;PF00612;;PTHR13140;;Coil;;PR00193;;SM01132;;SM00242;;PS51456;;PF01843;;PF00063;;PS51126;;G3DSA:1.20.5.190;;cd15475	-;;IQ motif profile.;;IQ calmodulin-binding motif;;Myosin heavy chain signature;;Myosin motor domain profile.;;DIL domain;;Myosin head (motor domain);;Dilute domain profile.;;MyosinXI_CBD	IQ motif, EF-hand binding site;;P-loop containing nucleoside triphosphate hydrolase;;Myosin head, motor domain;;Dilute domain
c10043/f1p0/3319	14	PANTHER;;PRINTS;;SUPERFAMILY;;Gene3D;;SMART;;Pfam;;ProSiteProfiles	PTHR31692:SF39;;PR01225;;SSF50685;;G3DSA:2.40.40.10;;SM00837;;PF03330;;PTHR31692;;PR00829;;PS50842	-;;Expansin/Lol pI family signature;;Lytic transglycolase;;Major pollen allergen Lol pI signature;;Expansin, family-45 endoglucanase-like domain profile.	-;;Expansin/Lol pI;;RlpA-like protein, double-psi beta-barrel domain;;Expansin/pollen allergen, DPBB domain;;Major pollen allergen Lol pI
c10043/f1p2/2335	16	ProSiteProfiles;;SUPERFAMILY;;PANTHER;;Pfam;;TIGRFAM;;SMART	PS51375;;SSF160443;;PS50828;;PTHR24015:SF1306;;PTHR24015;;PF13812;;TIGR00756;;PF13041;;SM00463	Pentatricopeptide (PPR) repeat profile.;;Smr domain profile.;;Pentatricopeptide repeat domain;;PPR: pentatricopeptide repeat domain;;PPR repeat family	Pentatricopeptide repeat;;Smr domain
c10043/f1p6/5250	13	PANTHER;;MobiDBLite;;SMART;;Pfam	PTHR13793:SF109;;mobidb-lite;;SM00333;;PTHR13793;;PF10513	-;;consensus disorder prediction;;Enhancer of polycomb-like	-;;Tudor domain;;Enhancer of polycomb-like, N-terminal
c10044/f1p0/1116	2	Pfam;;PANTHER	PF01184;;PTHR31123	GPR1/FUN34/yaaH family	Acetate transporter GPR1/FUN34/SatP family
c10044/f1p0/5370	6	ProSiteProfiles;;Pfam;;PANTHER;;SMART	PS50966;;PF04434;;PTHR31669;;SM00575;;PTHR31669:SF117;;PF10551	Zinc finger SWIM-type profile.;;SWIM zinc finger;;MULE transposase domain	Zinc finger, SWIM-type;;FHY3/FAR1 family;;Zinc finger, PMZ-type;;MULE transposase domain
c10044/f1p2/2250	11	PANTHER;;ProSiteProfiles;;Pfam;;TIGRFAM	PTHR24015:SF1510;;PTHR24015;;PS51375;;PF13041;;TIGR00756;;PF01535	-;;Pentatricopeptide (PPR) repeat profile.;;PPR repeat family;;PPR: pentatricopeptide repeat domain;;PPR repeat	-;;Pentatricopeptide repeat
c10044/f1p2/3814	15	ProSiteProfiles;;SMART;;ProSitePatterns;;Pfam;;PANTHER;;Gene3D;;CDD;;SUPERFAMILY	PS50290;;SM00145;;PS00915;;PF00613;;PS51545;;PTHR10048;;PTHR10048:SF86;;G3DSA:1.10.1070.11;;cd05167;;G3DSA:1.25.40.70;;SSF48371;;SSF56112;;G3DSA:3.30.1010.10;;SM00146;;PF00454	Phosphatidylinositol 3- and 4-kinases family profile.;;Phosphatidylinositol 3- and 4-kinases signature 1.;;Phosphoinositide 3-kinase family, accessory domain (PIK domain);;PIK helical domain profile.;;PI4Kc_III_alpha;;Phosphatidylinositol 3- and 4-kinase	Phosphatidylinositol 3-/4-kinase, catalytic domain;;Phosphoinositide 3-kinase, accessory (PIK) domain;;Phosphatidylinositol 3/4-kinase, conserved site;;Phosphatidylinositol kinase;;Armadillo-type fold;;Protein kinase-like domain
c10045/f1p0/1384	6	SUPERFAMILY;;PANTHER;;Pfam;;MobiDBLite	SSF110942;;SSF54211;;PTHR11528;;PF00183;;mobidb-lite;;PTHR11528:SF68	-;;Hsp90 protein;;consensus disorder prediction	-;;Ribosomal protein S5 domain 2-type fold;;Heat shock protein Hsp90 family
c10045/f1p0/3477	2	PANTHER	PTHR13343:SF19;;PTHR13343	-	-
c10045/f2p0/2323	16	Gene3D;;ProSitePatterns;;PANTHER;;CDD;;Pfam;;SMART;;MobiDBLite;;SUPERFAMILY;;ProSiteProfiles	G3DSA:1.10.510.10;;PS00107;;PTHR27007;;PS00108;;cd06899;;PTHR27007:SF83;;PF00139;;G3DSA:3.30.200.20;;SM00220;;mobidb-lite;;SSF49899;;PS50011;;PF00069;;G3DSA:2.60.120.200;;cd14066;;SSF56112	-;;Protein kinases ATP-binding region signature.;;Serine/Threonine protein kinases active-site signature.;;lectin_legume_LecRK_Arcelin_ConA;;Legume lectin domain;;consensus disorder prediction;;Protein kinase domain profile.;;Protein kinase domain;;STKc_IRAK	-;;Protein kinase, ATP binding site;;Serine/threonine-protein kinase, active site;;Legume lectin domain;;Protein kinase domain;;Concanavalin A-like lectin/glucanase domain;;Protein kinase-like domain
c10046/f1p0/1392	9	Gene3D;;CDD;;SMART;;PANTHER;;SUPERFAMILY;;Pfam	G3DSA:3.40.50.720;;cd08267;;SM00829;;PTHR11695:SF641;;G3DSA:3.90.180.10;;PTHR11695;;SSF51735;;PF13602;;SSF50129	-;;MDR1;;Zinc-binding dehydrogenase	NAD(P)-binding domain;;Polyketide synthase, enoylreductase domain;;GroES-like
c10046/f1p0/2442	3	PANTHER;;MobiDBLite	PTHR11871;;mobidb-lite;;PTHR11871:SF18	-;;consensus disorder prediction	Protein phosphatase 2A regulatory subunit PR55
c10046/f1p0/3843	3	MobiDBLite	mobidb-lite	consensus disorder prediction	-
c10046/f1p0/6765	9	PANTHER;;SUPERFAMILY;;Pfam;;Gene3D;;CDD;;ProSiteProfiles	PTHR24075:SF3;;SSF52540;;PF00270;;G3DSA:3.40.50.300;;PTHR24075;;cd00046;;PS51192	-;;DEAD/DEAH box helicase;;DEXDc;;Superfamilies 1 and 2 helicase ATP-binding type-1 domain profile.	-;;P-loop containing nucleoside triphosphate hydrolase;;DEAD/DEAH box helicase domain;;Helicase superfamily 1/2, ATP-binding domain
c10047/f1p1/3690	1	PANTHER	PTHR35480	-	-
c10047/f2p6/2555	7	Gene3D;;PANTHER;;SUPERFAMILY;;Pfam;;ProSitePatterns	G3DSA:1.20.1250.20;;PTHR11654:SF247;;SSF103473;;PF00854;;PTHR11654;;PS01022	-;;POT family;;PTR2 family proton/oligopeptide symporters signature 1.	-;;Major facilitator superfamily domain;;Proton-dependent oligopeptide transporter family;;PTR2 family proton/oligopeptide symporter, conserved site
c10047/f6p3/1518	7	Pfam;;MobiDBLite;;Coils;;PANTHER	PF07893;;mobidb-lite;;Coil;;PTHR33085:SF23;;PTHR33085	Protein of unknown function (DUF1668);;consensus disorder prediction	Protein of unknown function DUF1677, Oryza sativa
c10048/f1p0/4013	6	ProSiteProfiles;;SUPERFAMILY;;Pfam;;PANTHER;;Gene3D	PS50011;;SSF56112;;PF00069;;PTHR27003;;PTHR27003:SF135;;G3DSA:1.10.510.10	Protein kinase domain profile.;;Protein kinase domain	Protein kinase domain;;Protein kinase-like domain
c10048/f1p0/5765	2	PANTHER;;MobiDBLite	PTHR24206;;mobidb-lite	-;;consensus disorder prediction	-
c10048/f1p1/1517	5	Gene3D;;PANTHER;;SUPERFAMILY;;Coils	G3DSA:1.20.1110.10;;PTHR42861:SF22;;PTHR42861;;SSF81665;;Coil	-	P-type ATPase, transmembrane domain
c10049/f1p1/5587	13	Gene3D;;ProSitePatterns;;SMART;;Coils;;SFLD;;PANTHER;;SUPERFAMILY;;Pfam;;TIGRFAM	G3DSA:3.30.390.10;;PS00909;;SM00922;;Coil;;SFLDF00009;;PTHR42969:SF1;;G3DSA:3.20.20.120;;PTHR42969;;SSF54826;;PF13378;;SSF51604;;TIGR01927	-;;Mandelate racemase / muconate lactonizing enzyme family signature 2.;;o-succinylbenzoate synthase;;Enolase C-terminal domain-like;;menC_gamma/gm+: o-succinylbenzoate synthase	Enolase N-terminal domain-like;;Mandelate racemase/muconate lactonizing enzyme, conserved site;;Mandelate racemase/muconate lactonizing enzyme, C-terminal;;Enolase C-terminal domain-like
c10049/f1p2/3772	16	PANTHER;;CDD;;TIGRFAM;;SUPERFAMILY;;Gene3D;;Pfam;;ProSitePatterns;;PRINTS	PTHR42861;;cd01427;;TIGR01494;;SSF81660;;PTHR42861:SF20;;SSF56784;;G3DSA:1.20.1110.10;;PF00702;;PS00154;;G3DSA:3.40.1110.10;;PR00119	-;;HAD_like;;ATPase_P-type: HAD ATPase, P-type, family IC;;haloacid dehalogenase-like hydrolase;;E1-E2 ATPases phosphorylation site.;;P-type cation-transporting ATPase superfamily signature	-;;P-type ATPase;;P-type ATPase, cytoplasmic domain N;;HAD-like domain;;P-type ATPase, transmembrane domain;;P-type ATPase, phosphorylation site
c10049/f3p0/1046	1	Coils	Coil	-	-
c10049/f5p9/2650	5	PANTHER;;Pfam;;PIRSF;;Coils	PTHR11629;;PF01496;;PIRSF001293;;Coil;;PTHR11629:SF82	-;;V-type ATPase 116kDa subunit family	V-type ATPase, V0 complex, 116kDa subunit family;;ATPase, V0 complex, subunit 116kDa, eukaryotic
c1005/f5p11/5709	15	SUPERFAMILY;;PANTHER;;Gene3D;;ProSiteProfiles;;CDD;;Pfam	SSF52096;;PTHR18866:SF120;;G3DSA:3.90.226.10;;SSF51230;;PS50968;;cd06850;;PF01039;;PS50989;;PF08326;;PF00364;;G3DSA:2.40.50.100;;PTHR18866	-;;Biotinyl/lipoyl domain profile.;;biotinyl_domain;;Carboxyl transferase domain;;Acetyl-coenzyme A carboxyltransferase domain C-terminal region profile.;;Acetyl-CoA carboxylase, central region;;Biotin-requiring enzyme	ClpP/crotonase-like domain;;Single hybrid motif;;Biotin/lipoyl attachment;;Carboxyl transferase;;Acetyl-coenzyme A carboxyltransferase, C-terminal;;Acetyl-CoA carboxylase, central domain
c10050/f1p0/11609	2	MobiDBLite	mobidb-lite	consensus disorder prediction	-
c10050/f1p0/3522	5	MobiDBLite;;Pfam;;PANTHER	mobidb-lite;;PF07780;;PTHR10920:SF22;;PTHR10920	consensus disorder prediction;;Spb1 C-terminal domain	-;;Ribosomal RNA methyltransferase, Spb1, C-terminal;;Ribosomal RNA large subunit methyltransferase E
c10050/f1p0/6463	2	PANTHER	PTHR18866;;PTHR18866:SF120	-	-
c10050/f4p3/1319	6	PANTHER;;Pfam;;SUPERFAMILY;;Gene3D;;MobiDBLite	PTHR31852:SF97;;PF03168;;PTHR31852;;SSF117070;;G3DSA:2.60.40.10;;mobidb-lite	-;;Late embryogenesis abundant protein;;consensus disorder prediction	-;;Late embryogenesis abundant protein, LEA-14;;Immunoglobulin-like fold
c10051/f1p0/2369	10	PANTHER;;Gene3D;;SUPERFAMILY;;Pfam;;SMART;;ProSiteProfiles;;MobiDBLite	PTHR22999;;G3DSA:3.30.1520.10;;SSF64268;;PF08628;;PTHR22999:SF26;;SM00312;;PF00787;;PS50195;;mobidb-lite	-;;Sorting nexin C terminal;;PX domain;;PX domain profile.;;consensus disorder prediction	-;;Phox homologous domain;;Sorting nexin, C-terminal
c10051/f1p4/3899	19	SMART;;Pfam;;SUPERFAMILY;;Gene3D;;PANTHER;;MobiDBLite;;ProSiteProfiles;;CDD	SM00222;;PF09324;;SSF48425;;G3DSA:1.10.1000.11;;PTHR10663;;mobidb-lite;;SSF48371;;PF01369;;G3DSA:1.25.10.10;;PF16206;;PS50190;;cd00171;;PTHR10663:SF228	-;;Domain of unknown function (DUF1981);;consensus disorder prediction;;Sec7 domain;;C-terminal region of Mon2 protein;;SEC7 domain profile.;;Sec7	Sec7 domain;;Sec7, C-terminal;;Sec7 domain, alpha orthogonal bundle;;Armadillo-type fold;;Armadillo-like helical;;Mon2, C-terminal
c10051/f2p0/1196	4	Pfam;;PANTHER;;MobiDBLite	PF03208;;PTHR19317:SF26;;mobidb-lite;;PTHR19317	PRA1 family protein;;consensus disorder prediction	Prenylated rab acceptor PRA1
c10052/f1p0/2060	3	PANTHER;;MobiDBLite	PTHR31949;;mobidb-lite;;PTHR31949:SF18	-;;consensus disorder prediction	-
c10052/f2p1/2381	6	MobiDBLite;;PANTHER;;Coils;;Gene3D	mobidb-lite;;PTHR36335;;Coil;;PTHR36335:SF2;;G3DSA:1.10.287.110	consensus disorder prediction	-;;DnaJ domain
c10053/f1p1/1201	17	PRINTS;;Gene3D;;SUPERFAMILY;;ProSitePatterns;;ProSiteProfiles;;Pfam;;PANTHER;;CDD;;SMART	PR00348;;G3DSA:3.10.20.90;;SSF54236;;PS00299;;PS50053;;PF00240;;PTHR10666:SF169;;cd01803;;PTHR10666;;SM00213	Ubiquitin signature;;Ubiquitin domain signature.;;Ubiquitin domain profile.;;Ubiquitin family;;Ubiquitin	Ubiquitin;;Ubiquitin-related domain;;Ubiquitin conserved site;;Ubiquitin domain
c10053/f1p1/2543	12	PANTHER;;Gene3D;;CDD;;SMART;;MobiDBLite;;Pfam;;ProSitePatterns;;ProSiteProfiles;;SUPERFAMILY	PTHR24058;;G3DSA:3.30.200.20;;cd14134;;SM00220;;mobidb-lite;;PF00069;;G3DSA:1.10.510.10;;PS00108;;PTHR24058:SF74;;PS50011;;SSF56112	-;;PKc_CLK;;consensus disorder prediction;;Protein kinase domain;;Serine/Threonine protein kinases active-site signature.;;Protein kinase domain profile.	-;;Protein kinase domain;;Serine/threonine-protein kinase, active site;;Protein kinase-like domain
c10054/f1p0/4183	17	Pfam;;ProSiteProfiles;;PANTHER;;TIGRFAM;;SUPERFAMILY;;Gene3D	PF12854;;PS51375;;PTHR24015;;PTHR24015:SF1540;;TIGR00756;;SSF81901;;PF13041;;G3DSA:1.25.40.10	PPR repeat;;Pentatricopeptide (PPR) repeat profile.;;PPR: pentatricopeptide repeat domain;;PPR repeat family	Pentatricopeptide repeat;;Tetratricopeptide-like helical domain
c10054/f4p4/1156	12	Gene3D;;PANTHER;;Pfam;;SUPERFAMILY;;PRINTS	G3DSA:3.20.20.60;;PTHR11817:SF40;;PF00224;;PF02887;;SSF52935;;PTHR11817;;G3DSA:3.40.1380.20;;SSF51621;;PR01050	-;;Pyruvate kinase, barrel domain;;Pyruvate kinase, alpha/beta domain;;Pyruvate kinase family signature	Pyruvate/Phosphoenolpyruvate kinase-like domain;;Pyruvate kinase, barrel;;Pyruvate kinase, C-terminal;;Pyruvate kinase;;Pyruvate kinase, alpha/beta
c10055/f1p0/5705	6	Gene3D;;PANTHER;;SUPERFAMILY;;Pfam;;MobiDBLite	G3DSA:3.50.7.10;;PTHR11353:SF123;;SSF52029;;PF00118;;mobidb-lite;;PTHR11353	-;;TCP-1/cpn60 chaperonin family;;consensus disorder prediction	GroEL-like apical domain;;Chaperonin Cpn60/TCP-1 family
c10055/f1p1/1557	4	Coils;;PANTHER;;Pfam	Coil;;PTHR11649;;PF05879;;PTHR11649:SF74	-;;Root hair defective 3 GTP-binding protein (RHD3)	-;;RHD3/Sey1
c10055/f1p2/2400	8	Pfam;;Gene3D;;ProSitePatterns;;SUPERFAMILY;;PANTHER	PF00854;;G3DSA:1.20.1250.20;;PS01022;;SSF103473;;PTHR11654:SF217;;PTHR11654	POT family;;PTR2 family proton/oligopeptide symporters signature 1.	Proton-dependent oligopeptide transporter family;;PTR2 family proton/oligopeptide symporter, conserved site;;Major facilitator superfamily domain
c10056/f1p0/3704	8	SUPERFAMILY;;Pfam;;ProSiteProfiles;;PANTHER;;ProSitePatterns;;Gene3D;;SMART	SSF56112;;PF07714;;PS50011;;PTHR27007:SF120;;PS00107;;G3DSA:3.30.200.20;;SM00219;;PTHR27007	-;;Protein tyrosine kinase;;Protein kinase domain profile.;;Protein kinases ATP-binding region signature.	Protein kinase-like domain;;Serine-threonine/tyrosine-protein kinase catalytic domain;;Protein kinase domain;;Protein kinase, ATP binding site;;Tyrosine-protein kinase, catalytic domain
c10056/f1p1/5586	3	PANTHER;;Pfam	PTHR11226:SF4;;PF06427;;PTHR11226	-;;UDP-glucose:Glycoprotein Glucosyltransferase	-;;UDP-glucose:Glycoprotein Glucosyltransferase
c10056/f2p1/1587	4	PANTHER;;MobiDBLite;;Pfam	PTHR20855;;mobidb-lite;;PF03006;;PTHR20855:SF65	-;;consensus disorder prediction;;Haemolysin-III related	AdipoR/Haemolysin-III-related
c10057/f1p0/3440	3	PANTHER;;MobiDBLite	PTHR33304:SF9;;PTHR33304;;mobidb-lite	-;;consensus disorder prediction	-
c10057/f1p1/2515	4	Pfam;;SMART;;PANTHER	PF08224;;SM01157;;PTHR33377;;PTHR33377:SF9	Domain of unknown function (DUF1719)	Protein of unknown function DUF1719
c10057/f1p2/1233	7	CDD;;Gene3D;;PANTHER;;SUPERFAMILY;;ProSiteProfiles;;Pfam	cd02440;;G3DSA:3.40.50.150;;PTHR43591:SF2;;SSF53335;;PTHR43591;;PS51581;;PF08241	AdoMet_MTases;;SAM-dependent methyltransferase gamma-tocopherol (gTMT)-type family profile.;;Methyltransferase domain	-;;S-adenosyl-L-methionine-dependent methyltransferase;;SAM-dependent methyltransferase gamma-tocopherol (gTMT)-type;;Methyltransferase type 11
c10058/f1p0/8550	1	MobiDBLite	mobidb-lite	consensus disorder prediction	-
c10059/f1p2/877	9	SUPERFAMILY;;SMART;;Pfam;;Gene3D;;PANTHER;;PIRSF	SSF54695;;SM00512;;SSF81382;;PF01466;;G3DSA:3.30.710.10;;PF03931;;PTHR11165;;PTHR11165:SF71;;PIRSF028729	-;;Skp1 family, dimerisation domain;;Skp1 family, tetramerisation domain	SKP1/BTB/POZ domain;;S-phase kinase-associated protein 1-like;;SKP1 component, dimerisation;;SKP1 component, POZ domain;;S-phase kinase-associated protein 1
c10059/f2p2/3481	12	SUPERFAMILY;;TIGRFAM;;PANTHER;;Pfam;;Gene3D	SSF81665;;TIGR01494;;PTHR24092:SF112;;TIGR01652;;SSF56784;;PF00702;;PTHR24092;;PF16212;;G3DSA:3.40.50.1000	-;;ATPase_P-type: HAD ATPase, P-type, family IC;;ATPase-Plipid: phospholipid-translocating P-type ATPase, flippase;;haloacid dehalogenase-like hydrolase;;Phospholipid-translocating P-type ATPase C-terminal	-;;P-type ATPase;;P-type ATPase, subfamily IV;;HAD-like domain;;P-type ATPase, C-terminal
c1006/f1p1/5525	8	SUPERFAMILY;;Pfam;;PANTHER;;Gene3D;;Coils	SSF52540;;PF13086;;PTHR43788;;G3DSA:3.40.50.300;;Coil;;PTHR43788:SF1;;PF13087	-;;AAA domain	P-loop containing nucleoside triphosphate hydrolase
c10060/f1p0/1457	7	PANTHER;;SUPERFAMILY;;Pfam;;Gene3D;;CDD	PTHR32116;;SSF53448;;PF01501;;G3DSA:3.90.550.10;;cd06429;;PTHR32116:SF43	-;;Glycosyl transferase family 8;;GT8_like_1	Plant galacturonosyltransferase GAUT;;Nucleotide-diphospho-sugar transferases;;Glycosyl transferase, family 8
c10060/f1p0/3369	11	ProSitePatterns;;SUPERFAMILY;;Pfam;;Gene3D;;PANTHER	PS00143;;SSF63411;;PF16187;;PF05193;;G3DSA:3.30.830.10;;PTHR43690:SF3;;PF00675;;PTHR43690	Insulinase family, zinc-binding region signature.;;Middle or third domain of peptidase_M16;;Peptidase M16 inactive domain;;Insulinase (Peptidase family M16)	Peptidase M16, zinc-binding site;;Metalloenzyme, LuxS/M16 peptidase-like;;Peptidase M16, middle/third domain;;Peptidase M16, C-terminal;;Peptidase M16 domain;;Peptidase M16, N-terminal
c10060/f1p0/5280	8	ProSiteProfiles;;PANTHER;;Pfam;;Gene3D;;SUPERFAMILY	PS51257;;PTHR11439;;PF00665;;PF13976;;PTHR11439:SF224;;G3DSA:3.30.420.10;;PS50994;;SSF53098	Prokaryotic membrane lipoprotein lipid attachment site profile.;;Integrase core domain;;GAG-pre-integrase domain;;Integrase catalytic domain profile.	-;;Integrase, catalytic core;;GAG-pre-integrase domain;;Ribonuclease H-like domain
c10060/f2p2/2309	6	MobiDBLite;;SUPERFAMILY;;PANTHER;;Coils	mobidb-lite;;SSF63748;;PTHR12663;;Coil;;PTHR12663:SF10	consensus disorder prediction	-
c10061/f1p0/1641	1	MobiDBLite	mobidb-lite	consensus disorder prediction	-
c10061/f1p0/5666	4	PANTHER;;MobiDBLite;;Pfam	PTHR11706:SF70;;mobidb-lite;;PF01566;;PTHR11706	-;;consensus disorder prediction;;Natural resistance-associated macrophage protein	-;;NRAMP family
c10061/f2p0/3800	42	CDD;;Pfam;;MobiDBLite;;Gene3D;;ProSitePatterns;;PANTHER;;ProSiteProfiles;;SUPERFAMILY;;PIRSF;;PRINTS;;TIGRFAM;;SMART	cd00130;;PF01590;;mobidb-lite;;G3DSA:3.30.450.20;;PS00245;;PF02518;;PTHR43719:SF20;;G3DSA:3.30.565.10;;cd00075;;PS50109;;SSF55785;;PF08446;;PIRSF000084;;PR01033;;SSF55781;;PS50112;;TIGR00229;;SM00387;;PF00989;;SM00065;;PS50046;;SSF55874;;PTHR43719;;SM00091;;PF00360	PAS;;GAF domain;;consensus disorder prediction;;Phytochrome chromophore attachment site signature.;;Histidine kinase-, DNA gyrase B-, and HSP90-like ATPase;;HATPase_c;;Histidine kinase domain profile.;;PAS fold;;Phytochrome signature;;PAS repeat profile.;;sensory_box: PAS domain S-box protein;;Phytochrome chromophore attachment site domain profile.;;Phytochrome region	PAS domain;;GAF domain;;Phytochrome chromophore binding site;;Histidine kinase-like ATPase, C-terminal domain;;Histidine kinase domain;;PAS fold-2;;Phytochrome A/B/C/D/E;;Phytochrome;;GAF domain-like;;PAS fold;;Phytochrome chromophore attachment domain;;Phytochrome, central region
c10062/f1p1/3362	7	SUPERFAMILY;;PANTHER;;ProSiteProfiles;;Gene3D;;Pfam;;MobiDBLite	SSF81383;;PTHR23272:SF67;;PS50181;;G3DSA:1.20.1280.50;;PF00646;;PTHR23272;;mobidb-lite	-;;F-box domain profile.;;F-box domain;;consensus disorder prediction	F-box domain
c10062/f1p2/2429	10	Gene3D;;PRINTS;;Pfam;;PANTHER;;SUPERFAMILY	G3DSA:3.40.50.1820;;PR00724;;PF00450;;PTHR11802;;PTHR11802:SF168;;SSF53474	-;;Carboxypeptidase C serine protease (S10) family signature;;Serine carboxypeptidase	Alpha/Beta hydrolase fold;;Peptidase S10, serine carboxypeptidase
c10062/f1p2/5385	13	Pfam;;Gene3D;;CDD;;PRINTS;;PANTHER;;SUPERFAMILY;;ProSitePatterns	PF14260;;G3DSA:1.10.287.690;;cd05534;;PR00106;;PTHR10322:SF32;;G3DSA:3.90.1600.10;;PF00136;;PTHR10322;;SSF56672;;PS00116	C4-type zinc-finger of DNA polymerase delta;;POLBc_zeta;;DNA-directed DNA-polymerase family B signature;;DNA polymerase family B;;DNA polymerase family B signature.	C4-type zinc-finger of DNA polymerase delta;;DNA-directed DNA polymerase, family B;;DNA polymerase, palm domain;;DNA-directed DNA polymerase, family B, multifunctional domain;;DNA-directed DNA polymerase, family B, conserved site
c10063/f1p0/1801	8	Pfam;;CDD;;SUPERFAMILY;;PANTHER;;TIGRFAM;;Gene3D	PF08323;;cd03791;;SSF53756;;PF00534;;PTHR12526;;TIGR02095;;G3DSA:3.40.50.2000;;PTHR12526:SF486	Starch synthase catalytic domain;;GT1_Glycogen_synthase_DULL1_like;;Glycosyl transferases group 1;;glgA: glycogen/starch synthase, ADP-glucose type	Starch synthase, catalytic domain;;Glycosyl transferase, family 1;;Bacterial/plant glycogen synthase
c10063/f1p0/3599	9	SMART;;Gene3D;;PANTHER;;ProSitePatterns;;SUPERFAMILY;;MobiDBLite;;ProSiteProfiles;;Pfam	SM00220;;G3DSA:1.10.510.10;;PTHR13902;;PS00108;;SSF56112;;mobidb-lite;;PTHR13902:SF81;;PS50011;;PF00069	-;;Serine/Threonine protein kinases active-site signature.;;consensus disorder prediction;;Protein kinase domain profile.;;Protein kinase domain	Protein kinase domain;;Serine/threonine-protein kinase, active site;;Protein kinase-like domain
c10064/f1p0/6610	6	SUPERFAMILY;;Gene3D;;MobiDBLite;;PANTHER	SSF47592;;G3DSA:1.10.245.10;;mobidb-lite;;PTHR22884:SF450;;PTHR22884	-;;consensus disorder prediction	SWIB/MDM2 domain
c10064/f1p11/2477	24	SUPERFAMILY;;Pfam;;PRINTS;;Gene3D;;SMART;;MobiDBLite;;PIRSF;;ProSitePatterns;;Coils;;PANTHER;;Hamap;;CDD	SSF55874;;PF02518;;PR00775;;G3DSA:3.30.565.10;;SM00387;;mobidb-lite;;PIRSF002583;;SSF54211;;PS00298;;PF00183;;Coil;;PTHR11528;;SSF110942;;MF_00505;;PTHR11528:SF65;;cd00075	-;;Histidine kinase-, DNA gyrase B-, and HSP90-like ATPase;;90kDa heat shock protein signature;;consensus disorder prediction;;Heat shock hsp90 proteins family signature.;;Hsp90 protein;;Chaperone protein HtpG [htpG].;;HATPase_c	Histidine kinase-like ATPase, C-terminal domain;;Heat shock protein Hsp90, N-terminal;;Heat shock protein Hsp90 family;;Ribosomal protein S5 domain 2-type fold;;Heat shock protein Hsp90, conserved site
c10065/f1p0/2582	2	MobiDBLite	mobidb-lite	consensus disorder prediction	-
c10065/f1p2/1923	3	Pfam;;PANTHER	PF01490;;PTHR22950:SF450;;PTHR22950	Transmembrane amino acid transporter protein	Amino acid transporter, transmembrane domain
c10066/f1p0/2498	7	MobiDBLite;;PANTHER;;SUPERFAMILY;;Gene3D;;Pfam	mobidb-lite;;PTHR11946;;PTHR11946:SF104;;SSF52374;;G3DSA:3.40.50.620;;PF00579	consensus disorder prediction;;tRNA synthetases class I (W and Y)	-;;Rossmann-like alpha/beta/alpha sandwich fold;;Aminoacyl-tRNA synthetase, class Ic
c10066/f1p0/5859	3	Pfam;;PANTHER	PF03321;;PTHR31901:SF25;;PTHR31901	GH3 auxin-responsive promoter	GH3 family
c10066/f2p0/3383	3	Pfam;;PANTHER	PF00078;;PTHR19446:SF396;;PTHR19446	Reverse transcriptase (RNA-dependent DNA polymerase)	Reverse transcriptase domain
c10067/f1p0/5943	6	PANTHER;;ProSiteProfiles;;Pfam;;SUPERFAMILY;;Gene3D	PTHR11353:SF111;;PS51455;;PF01504;;PTHR11353;;SSF56104;;G3DSA:3.30.810.10	-;;Phosphatidylinositol phosphate kinase (PIPK) domain profile.;;Phosphatidylinositol-4-phosphate 5-Kinase	-;;Phosphatidylinositol-4-phosphate 5-kinase, core;;Phosphatidylinositol-4-phosphate 5-kinase, C-terminal
c10067/f2p0/3659	7	Pfam;;Gene3D;;PANTHER;;PRINTS;;SUPERFAMILY	PF00067;;G3DSA:1.10.630.10;;PTHR24286;;PR00465;;PTHR24286:SF106;;SSF48264	Cytochrome P450;;E-class P450 group IV signature	Cytochrome P450;;Cytochrome P450, E-class, group IV
c10067/f2p1/2411	14	PANTHER;;ProSiteProfiles;;ProSitePatterns;;Gene3D;;MobiDBLite;;SUPERFAMILY;;SMART;;Pfam;;CDD	PTHR24055:SF248;;PS50011;;PS01351;;G3DSA:3.30.200.20;;mobidb-lite;;G3DSA:1.10.510.10;;SSF56112;;SM00220;;PF00069;;PS00107;;cd07859;;PTHR24055	-;;Protein kinase domain profile.;;MAP kinase signature.;;consensus disorder prediction;;Protein kinase domain;;Protein kinases ATP-binding region signature.;;STKc_TDY_MAPK	-;;Protein kinase domain;;Mitogen-activated protein (MAP) kinase, conserved site;;Protein kinase-like domain;;Protein kinase, ATP binding site
c10067/f2p13/1307	8	PANTHER;;Hamap;;Coils;;TIGRFAM;;SUPERFAMILY;;CDD;;Pfam	PTHR31053:SF4;;MF_01840;;Coil;;TIGR02029;;SSF47240;;cd01047;;PF02915;;PTHR31053	-;;Aerobic magnesium-protoporphyrin IX monomethyl ester [oxidative] cyclase [acsF].;;AcsF: magnesium-protoporphyrin IX monomethyl ester aerobic oxidative cyclase;;ACSF;;Rubrerythrin	-;;Magnesium-protoporphyrin IX monomethyl ester [oxidative] cyclase;;Ferritin-like superfamily;;Rubrerythrin
c10068/f1p0/5287	3	MobiDBLite;;PANTHER	mobidb-lite;;PTHR32010;;PTHR32010:SF13	consensus disorder prediction	-
c10068/f1p1/10035	8	MobiDBLite;;PANTHER;;Coils	mobidb-lite;;PTHR23172;;Coil;;PTHR23172:SF45	consensus disorder prediction	-
c10068/f1p1/1227	3	PANTHER;;MobiDBLite	PTHR33120;;PTHR33120:SF21;;mobidb-lite	-;;consensus disorder prediction	-
c10069/f1p0/5799	2	PANTHER	PTHR33210;;PTHR33210:SF14	-	-
c10069/f1p2/2962	7	PANTHER;;Pfam;;CDD;;ProSiteProfiles;;Gene3D;;SUPERFAMILY	PTHR23503:SF58;;PF00083;;cd06174;;PS50850;;G3DSA:1.20.1250.20;;SSF103473;;PTHR23503	-;;Sugar (and other) transporter;;MFS;;Major facilitator superfamily (MFS) profile.	-;;Major facilitator, sugar transporter-like;;Major facilitator superfamily domain
c1007/f11p15/2676	2	PANTHER	PTHR31827:SF27;;PTHR31827	-	-
c1007/f4p11/1683	17	Gene3D;;Pfam;;MobiDBLite;;SUPERFAMILY;;PANTHER;;Coils;;PRINTS;;ProSitePatterns	G3DSA:2.10.250.10;;PF00262;;mobidb-lite;;SSF49899;;SSF63887;;PTHR11073:SF19;;Coil;;G3DSA:2.60.120.200;;PTHR11073;;PR00626;;PS00804	-;;Calreticulin family;;consensus disorder prediction;;Calreticulin signature;;Calreticulin family signature 2.	Calreticulin/calnexin, P domain;;Calreticulin/calnexin;;Concanavalin A-like lectin/glucanase domain;;Calreticulin/calnexin, conserved site
c1007/f4p5/5720	15	SUPERFAMILY;;PANTHER;;Gene3D;;MobiDBLite;;Pfam	SSF48371;;PTHR16212;;G3DSA:1.25.10.10;;PTHR16212:SF5;;mobidb-lite;;PF12530	-;;consensus disorder prediction;;Protein of unknown function (DUF3730)	Armadillo-type fold;;Armadillo-like helical;;Domain of unknown function DUF3730
c10070/f1p0/2839	6	CDD;;PANTHER;;Pfam;;Gene3D;;SUPERFAMILY	cd06558;;PTHR11941:SF118;;PF00378;;G3DSA:3.90.226.10;;SSF52096;;PTHR11941	crotonase-like;;Enoyl-CoA hydratase/isomerase	-;;Crotonase superfamily;;ClpP/crotonase-like domain
c10071/f1p0/2594	6	PANTHER;;Pfam;;SUPERFAMILY;;Gene3D;;ProSiteProfiles	PTHR23088;;PF00795;;PTHR23088:SF35;;SSF56317;;G3DSA:3.60.110.10;;PS50263	-;;Carbon-nitrogen hydrolase;;Carbon-nitrogen hydrolase domain profile.	-;;Carbon-nitrogen hydrolase
c10071/f1p1/1444	8	Gene3D;;CDD;;Pfam;;PANTHER;;SUPERFAMILY;;MobiDBLite;;TIGRFAM	G3DSA:3.40.1190.20;;cd01173;;PF08543;;PTHR10534;;SSF53613;;mobidb-lite;;TIGR00687;;PTHR10534:SF10	-;;pyridoxal_pyridoxamine_kinase;;Phosphomethylpyrimidine kinase;;consensus disorder prediction;;pyridox_kin: pyridoxal kinase	Ribokinase-like;;Pyridoxine kinase;;Pyridoxamine kinase/Phosphomethylpyrimidine kinase
c10071/f2p2/3840	23	CDD;;MobiDBLite;;Gene3D;;Pfam;;SMART;;PANTHER;;SUPERFAMILY;;ProSiteProfiles	cd12529;;mobidb-lite;;G3DSA:3.30.70.330;;PF00076;;SM00360;;PTHR24012;;cd12531;;SSF54928;;PTHR24012:SF555;;PS50102;;PF04059;;cd12524	RRM2_MEI2_like;;consensus disorder prediction;;RNA recognition motif. (a.k.a. RRM, RBD, or RNP domain);;RRM3_MEI2_like;;Eukaryotic RNA Recognition Motif (RRM) profile.;;RNA recognition motif 2;;RRM1_MEI2_like	-;;Nucleotide-binding alpha-beta plait domain;;RNA recognition motif domain;;RNA recognition motif 2
c10073/f1p0/2434	8	Pfam;;PANTHER;;SUPERFAMILY;;Gene3D	PF13086;;PTHR10887:SF407;;SSF52540;;PTHR10887;;G3DSA:3.40.50.300;;PF13087	AAA domain	-;;P-loop containing nucleoside triphosphate hydrolase
c10073/f1p0/3106	6	SUPERFAMILY;;Pfam;;PANTHER;;ProSiteProfiles;;Gene3D	SSF75471;;PF01985;;PTHR31846:SF15;;PS51295;;G3DSA:3.30.110.60;;PTHR31846	-;;CRS1 / YhbY (CRM) domain;;CRM domain profile.	RNA-binding, CRM domain
c10073/f1p0/3691	4	SUPERFAMILY;;PANTHER;;Pfam	SSF50978;;PTHR10241;;PTHR10241:SF40;;PF08596	-;;Lethal giant larvae(Lgl) like, C-terminal	WD40-repeat-containing domain;;Lethal giant larvae (Lgl)-like, C-terminal domain
c10073/f1p0/8101	8	Gene3D;;SMART;;CDD;;SUPERFAMILY;;ProSiteProfiles;;PANTHER;;Pfam	G3DSA:3.40.50.300;;SM00487;;cd00046;;SSF52540;;PS51192;;PTHR14950;;PTHR14950:SF36;;PF04851	-;;DEXDc;;Superfamilies 1 and 2 helicase ATP-binding type-1 domain profile.;;Type III restriction enzyme, res subunit	P-loop containing nucleoside triphosphate hydrolase;;Helicase superfamily 1/2, ATP-binding domain;;Helicase/UvrB, N-terminal
c10074/f1p0/1711	4	MobiDBLite;;PANTHER	mobidb-lite;;PTHR33304:SF11;;PTHR33304	consensus disorder prediction	-
c10074/f1p0/6271	4	SUPERFAMILY;;Gene3D	SSF52047;;G3DSA:3.80.10.10	-	-;;Leucine-rich repeat domain, L domain-like
c10074/f1p3/2471	4	PANTHER;;Pfam;;SUPERFAMILY	PTHR10566:SF109;;PTHR10566;;PF03109;;SSF56112	-;;ABC1 family	-;;UbiB domain;;Protein kinase-like domain
c10075/f1p0/1304	6	Gene3D;;PANTHER;;SUPERFAMILY	G3DSA:3.80.10.10;;PTHR32212:SF151;;PTHR32212;;SSF52047	-	Leucine-rich repeat domain, L domain-like
c10075/f1p0/4361	9	SUPERFAMILY;;Gene3D;;PANTHER;;MobiDBLite;;Pfam	SSF52058;;G3DSA:3.80.10.10;;PTHR23155:SF822;;mobidb-lite;;PTHR23155;;SSF52047;;PF00931	-;;consensus disorder prediction;;NB-ARC domain	Leucine-rich repeat domain, L domain-like;;NB-ARC
c10075/f1p0/6440	4	PANTHER;;Gene3D;;SUPERFAMILY	PTHR23019:SF4;;G3DSA:2.60.40.1080;;PTHR23019;;SSF49373	-	-;;Invasin/intimin cell-adhesion fragments
c10075/f2p0/2200	5	PANTHER;;Pfam;;Gene3D;;SUPERFAMILY	PTHR23500;;PTHR23500:SF244;;PF00083;;G3DSA:1.20.1250.20;;SSF103473	-;;Sugar (and other) transporter	-;;Major facilitator, sugar transporter-like;;Major facilitator superfamily domain
c10076/f1p0/2472	6	ProSiteProfiles;;PANTHER;;MobiDBLite;;SMART;;Pfam	PS51277;;PTHR31458;;PTHR31458:SF7;;mobidb-lite;;SM01045;;PF03181	BURP domain profile.;;consensus disorder prediction;;BURP domain	BURP domain
c10076/f1p0/5775	21	Pfam;;ProSiteProfiles;;SUPERFAMILY;;SMART;;PANTHER;;Gene3D;;ProSitePatterns	PF13855;;PS50011;;SSF56112;;SM00369;;PTHR27000;;G3DSA:1.10.510.10;;G3DSA:3.30.200.20;;SSF52058;;PS00107;;G3DSA:3.80.10.10;;PF00069;;PF00560;;PTHR27000:SF369;;PS00108;;SM00220	Leucine rich repeat;;Protein kinase domain profile.;;Protein kinases ATP-binding region signature.;;Protein kinase domain;;Leucine Rich Repeat;;Serine/Threonine protein kinases active-site signature.	Leucine-rich repeat;;Protein kinase domain;;Protein kinase-like domain;;Leucine-rich repeat, typical subtype;;Leucine-rich repeat domain, L domain-like;;Protein kinase, ATP binding site;;Serine/threonine-protein kinase, active site
c10076/f1p1/3479	11	MobiDBLite;;PANTHER;;Coils;;SUPERFAMILY;;Pfam	mobidb-lite;;PTHR12526:SF482;;Coil;;SSF53756;;PF08323;;PTHR12526	consensus disorder prediction;;Starch synthase catalytic domain	-;;Starch synthase, catalytic domain
c10076/f1p4/1382	3	PANTHER;;MobiDBLite	PTHR31358;;PTHR31358:SF22;;mobidb-lite	-;;consensus disorder prediction	-
c10077/f1p0/3682	4	PANTHER;;SUPERFAMILY;;Gene3D	PTHR23155;;PTHR23155:SF673;;SSF52058;;G3DSA:3.80.10.10	-	-;;Leucine-rich repeat domain, L domain-like
c10077/f1p1/1165	9	MobiDBLite;;PANTHER;;ProSiteProfiles;;Pfam;;SUPERFAMILY;;Gene3D;;SMART	mobidb-lite;;PTHR23253;;PS51366;;PF02847;;SSF48371;;PTHR23253:SF42;;G3DSA:1.25.40.180;;SM00544	consensus disorder prediction;;MI domain profile.;;MA3 domain	-;;Initiation factor eIF-4 gamma, MA3;;Armadillo-type fold;;MIF4G-like domain
c10077/f1p5/5535	20	Coils;;MobiDBLite;;SUPERFAMILY;;Gene3D;;PANTHER	Coil;;mobidb-lite;;SSF57997;;G3DSA:1.10.287.950;;PTHR43049	-;;consensus disorder prediction	-
c10077/f2p0/2443	15	SUPERFAMILY;;MobiDBLite;;Coils;;SMART;;Gene3D;;Pfam;;PANTHER;;CDD;;ProSiteProfiles	SSF46689;;mobidb-lite;;Coil;;SM00574;;G3DSA:1.10.10.60;;PF05920;;SM00389;;PTHR11850:SF181;;cd00086;;PTHR11850;;PF07526;;PS50071	-;;consensus disorder prediction;;Homeobox KN domain;;homeodomain;;Associated with HOX;;'Homeobox' domain profile.	Homeobox domain-like;;POX domain;;Homeobox KN domain;;Homeobox domain
c10078/f1p0/3451	6	SUPERFAMILY;;Gene3D;;PANTHER;;MobiDBLite;;Pfam	SSF52540;;G3DSA:3.40.50.300;;PTHR11711;;mobidb-lite;;PF00025;;PTHR11711:SF245	-;;consensus disorder prediction;;ADP-ribosylation factor family	P-loop containing nucleoside triphosphate hydrolase;;Small GTPase superfamily, ARF/SAR type
c10078/f1p0/5944	8	Pfam;;PANTHER;;MobiDBLite;;SUPERFAMILY	PF16213;;PTHR10663;;mobidb-lite;;SSF48371;;PTHR10663:SF228;;PF12783	Dimerisation and cyclophilin-binding domain of Mon2;;consensus disorder prediction;;Guanine nucleotide exchange factor in Golgi transport N-terminal	Mon2, dimerisation and cyclophilin-binding domain;;Armadillo-type fold;;Guanine nucleotide exchange factor, N-terminal
c10078/f1p1/1039	9	PRINTS;;Pfam;;Gene3D;;PANTHER;;MobiDBLite;;SUPERFAMILY	PR00492;;PF02115;;G3DSA:2.70.50.30;;PTHR10980:SF26;;mobidb-lite;;PTHR10980;;SSF81296	RHO protein GDP dissociation inhibitor signature;;RHO protein GDP dissociation inhibitor;;consensus disorder prediction	Rho protein GDP-dissociation inhibitor;;Rho GDP-dissociation inhibitor domain;;Immunoglobulin E-set
c10079/f1p0/1755	4	PANTHER;;Pfam	PTHR14255:SF19;;PTHR14255;;PF01925	-;;Sulfite exporter TauE/SafE	-;;Transmembrane protein TauE-like
c10079/f1p0/6424	9	PANTHER;;Gene3D;;CDD;;SUPERFAMILY;;Pfam;;PRINTS	PTHR23155:SF784;;PTHR23155;;G3DSA:3.40.50.300;;cd00009;;SSF52540;;PF00931;;PR00364	-;;AAA;;NB-ARC domain;;Disease resistance protein signature	-;;P-loop containing nucleoside triphosphate hydrolase;;NB-ARC
c10079/f1p4/2554	2	MobiDBLite;;PANTHER	mobidb-lite;;PTHR13052	consensus disorder prediction	-;;Nuclear factor related to kappa-B-binding protein
c1008/f4p1/5706	18	PANTHER;;ProSiteProfiles;;CDD;;SUPERFAMILY;;Coils;;ProSitePatterns;;SMART;;Gene3D;;MobiDBLite;;Pfam	PTHR11216:SF87;;PS50031;;PS50222;;cd00052;;SSF47473;;Coil;;PS00018;;SM00054;;G3DSA:1.10.238.10;;mobidb-lite;;SM00027;;PTHR11216;;PF12763	-;;EH domain profile.;;EF-hand calcium-binding domain profile.;;EH;;EF-hand calcium-binding domain.;;consensus disorder prediction;;Cytoskeletal-regulatory complex EF hand	-;;EH domain;;EF-hand domain;;EF-hand domain pair;;EF-Hand 1, calcium-binding site
c1008/f7p3/1318	7	ProSiteProfiles;;Pfam;;Gene3D;;PANTHER;;SUPERFAMILY	PS51471;;PF14226;;G3DSA:2.60.120.330;;PTHR10209:SF315;;PF03171;;SSF51197;;PTHR10209	Fe(2+) 2-oxoglutarate dioxygenase domain profile.;;non-haem dioxygenase in morphine synthesis N-terminal;;2OG-Fe(II) oxygenase superfamily	Oxoglutarate/iron-dependent dioxygenase;;Non-haem dioxygenase N-terminal domain;;Isopenicillin N synthase-like
c10080/f1p0/2658	4	PANTHER;;SUPERFAMILY;;Pfam	PTHR23503:SF58;;SSF103473;;PTHR23503;;PF00083	-;;Sugar (and other) transporter	-;;Major facilitator superfamily domain;;Major facilitator, sugar transporter-like
c10080/f1p1/1186	3	PANTHER;;Pfam	PTHR12387;;PTHR12387:SF1;;PF10075	-;;CSN8/PSMD8/EIF3K family	26S proteasome non-ATPase regulatory subunit Rpn12;;CSN8/PSMD8/EIF3K
c10080/f1p2/5347	4	Pfam;;PANTHER;;MobiDBLite	PF03732;;PTHR34482:SF3;;mobidb-lite;;PTHR34482	Retrotransposon gag protein;;consensus disorder prediction	Retrotransposon gag domain
c10080/f1p8/3451	14	Coils;;Gene3D;;MobiDBLite;;Pfam;;PANTHER;;SUPERFAMILY	Coil;;G3DSA:1.20.1000.10;;mobidb-lite;;PF02841;;PTHR10751:SF64;;PTHR10751;;SSF48340	-;;consensus disorder prediction;;Guanylate-binding protein, C-terminal domain	-;;Guanylate-binding protein, C-terminal
c10081/f1p0/7617	3	Pfam;;PANTHER	PF08638;;PTHR12809;;PTHR12809:SF4	Mediator complex subunit MED14	Mediator complex, subunit Med14
c10081/f1p1/2441	6	MobiDBLite;;Coils;;PANTHER	mobidb-lite;;Coil;;PTHR35511:SF2;;PTHR35511	consensus disorder prediction	-
c10081/f1p1/3447	2	MobiDBLite	mobidb-lite	consensus disorder prediction	-
c10082/f1p0/2247	4	PANTHER;;Pfam;;ProSiteProfiles	PTHR22883;;PF01529;;PS50216;;PTHR22883:SF180	-;;DHHC palmitoyltransferase;;Zinc finger DHHC-type profile.	-;;Palmitoyltransferase, DHHC domain
c10082/f1p0/2409	6	Gene3D;;SUPERFAMILY;;PANTHER;;Pfam;;MobiDBLite	G3DSA:1.10.3430.10;;SSF111352;;PTHR43029:SF4;;PF00909;;mobidb-lite;;PTHR43029	-;;Ammonium Transporter Family;;consensus disorder prediction	Ammonium/urea transporter;;Ammonium transporter AmtB-like domain
c10082/f1p1/3939	14	Pfam;;SUPERFAMILY;;Gene3D;;PANTHER;;CDD	PF00626;;SSF81811;;G3DSA:2.60.40.1670;;PTHR11141;;G3DSA:3.40.20.10;;SSF53300;;SSF81995;;PF08033;;cd11287;;PTHR11141:SF14;;PF04815;;PF04811;;SSF82754;;G3DSA:3.40.50.410	Gelsolin repeat;;Sec23/Sec24 beta-sandwich domain;;Sec23_C;;Sec23/Sec24 helical domain;;Sec23/Sec24 trunk domain	Gelsolin-like domain;;Sec23/Sec24, helical domain;;ADF-H/Gelsolin-like domain;;von Willebrand factor, type A;;Sec23/Sec24 beta-sandwich;;Sec23/Sec24, trunk domain
c10083/f1p0/1258	7	PANTHER;;Pfam;;Gene3D;;SUPERFAMILY;;ProSiteProfiles	PTHR10209:SF337;;PF14226;;G3DSA:2.60.120.330;;SSF51197;;PTHR10209;;PF03171;;PS51471	-;;non-haem dioxygenase in morphine synthesis N-terminal;;2OG-Fe(II) oxygenase superfamily;;Fe(2+) 2-oxoglutarate dioxygenase domain profile.	-;;Non-haem dioxygenase N-terminal domain;;Isopenicillin N synthase-like;;Oxoglutarate/iron-dependent dioxygenase
c10083/f1p0/3829	33	ProSiteProfiles;;TIGRFAM;;Pfam;;PANTHER;;Gene3D	PS51375;;TIGR00756;;PF13041;;PF12854;;PTHR24015;;PTHR24015:SF1391;;G3DSA:1.25.40.10	Pentatricopeptide (PPR) repeat profile.;;PPR: pentatricopeptide repeat domain;;PPR repeat family;;PPR repeat	Pentatricopeptide repeat;;Tetratricopeptide-like helical domain
c10083/f1p2/5909	19	SMART;;MobiDBLite;;PANTHER;;Gene3D;;Pfam;;SUPERFAMILY;;ProSiteProfiles;;CDD	SM00028;;mobidb-lite;;PTHR12601;;G3DSA:1.25.40.10;;PF13424;;PTHR12601:SF37;;SSF48452;;PF12807;;PS50293;;PS50005;;cd15466	-;;consensus disorder prediction;;Tetratricopeptide repeat;;Translation initiation factor eIF3 subunit 135;;TPR repeat region circular profile.;;TPR repeat profile.;;CLU-central	Tetratricopeptide repeat;;Tetratricopeptide-like helical domain;;CLU central domain;;Tetratricopeptide repeat-containing domain
c10084/f1p0/1890	13	MobiDBLite;;PANTHER;;Pfam;;ProSiteProfiles;;Coils;;SMART;;Gene3D;;SUPERFAMILY;;ProSitePatterns	mobidb-lite;;PTHR24343:SF256;;PF00069;;PTHR24343;;PS50011;;Coil;;SM00220;;G3DSA:3.30.200.20;;SSF56112;;PS00107	consensus disorder prediction;;Protein kinase domain;;Protein kinase domain profile.;;Protein kinases ATP-binding region signature.	-;;Protein kinase domain;;Protein kinase-like domain;;Protein kinase, ATP binding site
c10084/f1p0/5133	3	PANTHER;;Pfam	PTHR19302:SF45;;PTHR19302;;PF04130	-;;Spc97 / Spc98 family	-;;Gamma-tubulin complex component protein
c10084/f2p3/2787	5	Pfam;;PANTHER;;SUPERFAMILY	PF04937;;PF05699;;PTHR32166:SF42;;PTHR32166;;SSF53098	Protein of unknown function (DUF 659);;hAT family C-terminal dimerisation region	Domain of unknown function DUF659;;HAT, C-terminal dimerisation domain;;Ribonuclease H-like domain
c10085/f1p0/3639	3	PANTHER;;Gene3D;;SUPERFAMILY	PTHR23071;;G3DSA:3.40.720.10;;SSF53649	-	-;;Alkaline phosphatase-like, alpha/beta/alpha;;Alkaline-phosphatase-like, core domain
c10085/f3p3/1344	7	PANTHER;;Pfam;;Coils;;MobiDBLite	PTHR33598;;PF05542;;Coil;;mobidb-lite;;PTHR33598:SF6	-;;Protein of unknown function (DUF760);;consensus disorder prediction	-;;Protein of unknown function DUF760
c10086/f1p0/2339	2	MobiDBLite	mobidb-lite	consensus disorder prediction	-
c10086/f1p0/3623	5	PANTHER;;Pfam;;Gene3D;;SUPERFAMILY	PTHR31676;;PF04398;;G3DSA:2.30.240.10;;SSF141562;;PTHR31676:SF46	-;;Protein of unknown function, DUF538	-;;Protein of unknown function DUF538
c10086/f1p0/7200	4	MobiDBLite;;PANTHER	mobidb-lite;;PTHR34798;;PTHR34798:SF3	consensus disorder prediction	-
c10086/f4p1/1388	8	ProSiteProfiles;;MobiDBLite;;SUPERFAMILY;;PANTHER;;ProSitePatterns	PS50157;;mobidb-lite;;SSF57667;;PTHR26374:SF269;;PS00028;;PTHR26374	Zinc finger C2H2 type domain profile.;;consensus disorder prediction;;Zinc finger C2H2 type domain signature.	Zinc finger, C2H2
c10087/f1p0/5507	2	PANTHER	PTHR11140;;PTHR11140:SF1	-	Pre-mRNA-processing-splicing factor 8
c10087/f1p3/1585	7	PANTHER;;ProSiteProfiles;;Coils;;SMART;;PIRSF;;Pfam	PTHR12560:SF32;;PS50922;;Coil;;SM00724;;PTHR12560;;PIRSF005225;;PF03798	-;;TLC domain profile.;;TLC domain	-;;TRAM/LAG1/CLN8 homology domain;;Ceramide synthase component Lag1/Lac1
c10087/f1p5/2958	12	Coils;;PANTHER;;Pfam;;Gene3D;;ProSiteProfiles;;SMART;;SUPERFAMILY;;MobiDBLite	Coil;;PTHR33322:SF10;;PF02179;;G3DSA:1.20.58.120;;PS50096;;PTHR33322;;SM00264;;SSF63491;;mobidb-lite;;PS51035	-;;BAG domain;;IQ motif profile.;;consensus disorder prediction;;BAG domain profile.	-;;BAG domain;;IQ motif, EF-hand binding site
c10088/f1p0/4437	5	PANTHER;;SUPERFAMILY;;Pfam;;Gene3D	PTHR11908:SF111;;SSF47741;;PF01799;;PTHR11908;;G3DSA:1.10.150.120	-;;[2Fe-2S] binding domain	-;;[2Fe-2S]-binding
c10088/f2p1/3016	4	MobiDBLite;;Pfam;;PANTHER	mobidb-lite;;PF01150;;PTHR11782:SF69;;PTHR11782	consensus disorder prediction;;GDA1/CD39 (nucleoside phosphatase) family	-;;Nucleoside phosphatase GDA1/CD39
c10089/f1p0/2227	11	SMART;;PANTHER;;MobiDBLite;;SUPERFAMILY;;Pfam;;ProSiteProfiles;;Gene3D	SM00164;;PTHR22957:SF379;;mobidb-lite;;SSF47923;;PTHR22957;;PF00566;;PS50086;;G3DSA:1.10.8.270	-;;consensus disorder prediction;;Rab-GTPase-TBC domain;;TBC/rab GAP domain profile.	Rab-GTPase-TBC domain
c10089/f1p3/3593	1	MobiDBLite	mobidb-lite	consensus disorder prediction	-
c10089/f2p5/1310	17	MobiDBLite;;SUPERFAMILY;;Gene3D;;ProSitePatterns;;PRINTS;;PANTHER;;Coils;;Pfam	mobidb-lite;;SSF53067;;G3DSA:3.90.640.10;;G3DSA:2.60.34.10;;PS01036;;SSF100934;;SSF100920;;G3DSA:1.20.1270.10;;PR00301;;G3DSA:3.30.420.40;;PTHR19375;;Coil;;PTHR19375:SF240;;PF00012	consensus disorder prediction;;Heat shock hsp70 proteins family signature 3.;;70kDa heat shock protein signature;;Hsp70 protein	-;;Heat shock protein 70kD, peptide-binding domain;;Heat shock protein 70, conserved site;;Heat shock protein 70kD, C-terminal domain;;Heat shock protein 70 family
c1009/f4p0/3431	5	MobiDBLite;;PANTHER;;Pfam	mobidb-lite;;PTHR31973:SF40;;PF10536;;PTHR31973	consensus disorder prediction;;Plant mobile domain	-;;Aminotransferase-like, plant mobile domain
c10090/f1p0/1629	8	SMART;;PANTHER;;ProSiteProfiles;;CDD;;Gene3D;;SUPERFAMILY;;Pfam	SM01019;;PTHR31384:SF52;;PS50863;;cd10017;;G3DSA:2.40.330.10;;PTHR31384;;SSF101936;;PF02362	-;;B3 DNA-binding domain profile.;;B3_DNA;;B3 DNA binding domain	B3 DNA binding domain;;DNA-binding pseudobarrel domain
c10090/f1p0/3512	8	Pfam;;PANTHER;;SMART;;SUPERFAMILY;;ProSiteProfiles;;PRINTS	PF00063;;PTHR13140:SF627;;PTHR13140;;SM00242;;SSF52540;;PS51456;;PR00193	Myosin head (motor domain);;Myosin motor domain profile.;;Myosin heavy chain signature	Myosin head, motor domain;;P-loop containing nucleoside triphosphate hydrolase
c10090/f1p0/5459	1	MobiDBLite	mobidb-lite	consensus disorder prediction	-
c10091/f1p0/1183	13	Gene3D;;PRINTS;;SUPERFAMILY;;CDD;;Pfam;;PANTHER;;ProSitePatterns	G3DSA:3.20.20.10;;PR01179;;SSF50621;;cd06828;;PF02784;;G3DSA:2.40.37.10;;PTHR43727:SF3;;PS00879;;SSF51419;;PTHR43727;;PF00278	-;;Ornithine/diaminopimelate/arginine (ODA) decarboxylase family signature;;PLPDE_III_DapDC;;Pyridoxal-dependent decarboxylase, pyridoxal binding domain;;Orn/DAP/Arg decarboxylases family 2 signature 2.;;Pyridoxal-dependent decarboxylase, C-terminal sheet domain	PLP-binding barrel;;Ornithine/DAP/Arg decarboxylase;;Alanine racemase/group IV decarboxylase, C-terminal;;Diaminopimelate decarboxylase, LysA;;Orn/DAP/Arg decarboxylase 2, N-terminal;;Orn/DAP/Arg decarboxylase 2, conserved site;;Orn/DAP/Arg decarboxylase 2, C-terminal
c10091/f1p0/3331	5	Pfam;;MobiDBLite;;PANTHER	PF05691;;mobidb-lite;;PTHR31268:SF12;;PTHR31268	Raffinose synthase or seed imbibition protein Sip1;;consensus disorder prediction	Glycosyl hydrolases 36
c10091/f1p0/6457	4	PANTHER;;SUPERFAMILY;;Gene3D	PTHR42923:SF9;;SSF51905;;G3DSA:3.50.50.60;;PTHR42923	-	-;;FAD/NAD(P)-binding domain
c10091/f1p5/3611	18	Gene3D;;MobiDBLite;;SMART;;Pfam;;ProSiteProfiles;;ProSitePatterns;;PANTHER;;CDD;;SUPERFAMILY	G3DSA:1.10.510.10;;mobidb-lite;;G3DSA:3.80.10.10;;SM00220;;PF13855;;PS50011;;G3DSA:3.30.200.20;;PS00108;;PTHR27006:SF79;;cd14066;;SSF52058;;PF11721;;G3DSA:2.60.120.200;;SSF56112;;PTHR27006;;PS00107;;PF00069	-;;consensus disorder prediction;;Leucine rich repeat;;Protein kinase domain profile.;;Serine/Threonine protein kinases active-site signature.;;STKc_IRAK;;Di-glucose binding within endoplasmic reticulum;;Protein kinases ATP-binding region signature.;;Protein kinase domain	-;;Leucine-rich repeat domain, L domain-like;;Protein kinase domain;;Leucine-rich repeat;;Serine/threonine-protein kinase, active site;;Malectin;;Concanavalin A-like lectin/glucanase domain;;Protein kinase-like domain;;Protein kinase, ATP binding site
c10092/f1p0/10430	4	SUPERFAMILY;;PANTHER;;Pfam	SSF53098;;PTHR23272;;PF14372;;PTHR23272:SF93	-;;Domain of unknown function (DUF4413)	Ribonuclease H-like domain;;hAT-like transposase, RNase-H fold
c10092/f1p0/1453	9	Coils;;PANTHER;;ProSiteProfiles;;Gene3D;;ProSitePatterns;;Pfam;;SUPERFAMILY	Coil;;PTHR27002:SF307;;PS50011;;G3DSA:1.10.510.10;;PS00107;;PTHR27002;;G3DSA:3.30.200.20;;PF00069;;SSF56112	-;;Protein kinase domain profile.;;Protein kinases ATP-binding region signature.;;Protein kinase domain	-;;Protein kinase domain;;Protein kinase, ATP binding site;;Protein kinase-like domain
c10092/f2p0/3444	1	MobiDBLite	mobidb-lite	consensus disorder prediction	-
c10093/f1p0/5485	4	SUPERFAMILY;;PANTHER;;Pfam	SSF81324;;PTHR10037;;PF00520;;PTHR10037:SF232	-;;Ion transport protein	-;;Ion transport domain;;Two pore calcium channel protein 1
c10093/f2p4/3361	20	SUPERFAMILY;;Gene3D;;MobiDBLite;;SMART;;ProSiteProfiles;;Pfam;;PANTHER;;CDD	SSF101690;;G3DSA:3.30.420.10;;mobidb-lite;;SM00950;;PS50822;;SSF53098;;PF02170;;PS50821;;G3DSA:3.40.50.2300;;PF16486;;PTHR22891;;cd04657;;PF08699;;PTHR22891:SF85;;G3DSA:2.170.260.10;;cd02846;;PF02171;;SM01163;;PF16488	-;;consensus disorder prediction;;Piwi domain profile.;;PAZ domain;;PAZ domain profile.;;N-terminal domain of argonaute;;Piwi_ago-like;;Argonaute linker 1 domain;;PAZ_argonaute_like;;Piwi domain;;Argonaute linker 2 domain	PAZ domain;;Ribonuclease H-like domain;;Piwi domain;;Protein argonaute, N-terminal;;Argonaute, linker 1 domain;;Argonaute linker 2 domain
c10094/f1p0/2698	3	MobiDBLite;;Coils	mobidb-lite;;Coil	consensus disorder prediction	-
c10094/f1p1/4057	13	Gene3D;;PANTHER;;Pfam;;SMART;;MobiDBLite;;ProSiteProfiles;;SUPERFAMILY;;ProSitePatterns	G3DSA:2.130.10.10;;PTHR22874;;PF00400;;SM00320;;mobidb-lite;;PS50082;;SSF50978;;PS00678;;PS50294	-;;WD domain, G-beta repeat;;consensus disorder prediction;;Trp-Asp (WD) repeats profile.;;Trp-Asp (WD) repeats signature.;;Trp-Asp (WD) repeats circular profile.	WD40/YVTN repeat-like-containing domain;;WD40 repeat;;WD40-repeat-containing domain;;WD40 repeat, conserved site
c10094/f1p6/5451	7	Pfam;;MobiDBLite;;PANTHER	PF06333;;mobidb-lite;;PTHR10791;;PTHR10791:SF89	Mediator complex subunit 13 C-terminal;;consensus disorder prediction	Mediator complex, subunit Med13
c10095/f1p0/1622	5	Gene3D;;PANTHER;;MobiDBLite	G3DSA:3.40.30.10;;PTHR13871:SF64;;mobidb-lite;;PTHR13871	-;;consensus disorder prediction	Thioredoxin-like fold
c10095/f1p0/2731	5	MobiDBLite;;SUPERFAMILY;;Gene3D;;PANTHER	mobidb-lite;;SSF58113;;G3DSA:1.20.120.20;;PTHR34360;;PTHR34360:SF7	consensus disorder prediction	-
c10095/f1p1/4231	5	MobiDBLite;;PANTHER;;Pfam;;ProSiteProfiles	mobidb-lite;;PTHR23336:SF36;;PF07496;;PS51050;;PTHR23336	consensus disorder prediction;;CW-type Zinc Finger;;Zinc finger CW-type profile.	-;;Zinc finger, CW-type
c10096/f1p0/3794	15	PANTHER;;Gene3D;;MobiDBLite;;SUPERFAMILY;;Pfam;;ProSiteProfiles;;SMART;;ProSitePatterns	PTHR10593:SF86;;G3DSA:3.30.160.60;;mobidb-lite;;SSF57667;;PF12171;;PS50157;;PTHR10593;;SM00355;;PS00028	-;;consensus disorder prediction;;Zinc-finger double-stranded RNA-binding;;Zinc finger C2H2 type domain profile.;;Zinc finger C2H2 type domain signature.	-;;Zinc finger C2H2-type/integrase DNA-binding domain;;Zinc finger, double-stranded RNA binding;;Zinc finger, C2H2;;Zinc finger, C2H2-like
c10096/f1p1/1437	6	SUPERFAMILY;;Pfam;;Coils;;ProSiteProfiles;;MobiDBLite;;Gene3D	SSF51101;;PF01419;;Coil;;PS51752;;mobidb-lite;;G3DSA:2.100.10.30	-;;Jacalin-like lectin domain;;Jacalin-type lectin domain profile.;;consensus disorder prediction	Jacalin-like lectin domain
c10096/f1p1/2945	11	PANTHER;;Gene3D;;ProSiteProfiles;;Pfam;;SUPERFAMILY;;SMART	PTHR11932:SF103;;PTHR11932;;G3DSA:1.20.1310.10;;PS50069;;PF00888;;SSF74788;;SSF75632;;SM00182	-;;Cullin family profile.;;Cullin family	-;;Cullin homology;;Cullin, N-terminal;;Cullin repeat-like-containing domain
c10096/f1p1/5479	5	PANTHER;;ProSiteProfiles;;SUPERFAMILY;;Pfam	PTHR19446;;PS50878;;PTHR19446:SF413;;SSF56672;;PF00078	-;;Reverse transcriptase (RT) catalytic domain profile.;;Reverse transcriptase (RNA-dependent DNA polymerase)	-;;Reverse transcriptase domain
c10097/f1p0/3599	4	PANTHER;;MobiDBLite;;SUPERFAMILY	PTHR12750:SF14;;mobidb-lite;;SSF56059;;PTHR12750	-;;consensus disorder prediction	-
c10097/f1p0/5532	2	PANTHER	PTHR33977;;PTHR33977:SF3	-	-
c10098/f1p0/7205	2	PANTHER	PTHR15141;;PTHR15141:SF59	-	-
c10098/f1p1/1201	4	Pfam;;PANTHER;;MobiDBLite	PF03168;;PTHR31415:SF27;;PTHR31415;;mobidb-lite	Late embryogenesis abundant protein;;consensus disorder prediction	Late embryogenesis abundant protein, LEA-14
c10098/f2p9/3329	1	MobiDBLite	mobidb-lite	consensus disorder prediction	-
c10099/f1p0/2449	6	Pfam;;Gene3D;;PANTHER;;ProSitePatterns;;SUPERFAMILY	PF00201;;G3DSA:3.40.50.2000;;PTHR11926:SF662;;PTHR11926;;PS00375;;SSF53756	UDP-glucoronosyl and UDP-glucosyl transferase;;UDP-glycosyltransferases signature.	UDP-glucuronosyl/UDP-glucosyltransferase
c10099/f1p1/1406	3	MobiDBLite;;PANTHER	mobidb-lite;;PTHR33981:SF7;;PTHR33981	consensus disorder prediction	-
c10099/f1p1/3366	16	ProSiteProfiles;;SMART;;ProSitePatterns;;MobiDBLite;;Pfam;;PANTHER;;SUPERFAMILY;;Gene3D;;CDD	PS50056;;SM00195;;PS00383;;mobidb-lite;;PF00782;;PF09192;;PTHR10159;;SSF52799;;G3DSA:3.90.190.10;;SSF56112;;PTHR10159:SF465;;G3DSA:1.10.1070.11;;cd00127;;PS50054	Tyrosine specific protein phosphatases family profile.;;Tyrosine specific protein phosphatases active site.;;consensus disorder prediction;;Dual specificity phosphatase, catalytic domain;;Actin-fragmin kinase, catalytic;;DSPc;;Dual specificity protein phosphatase family profile.	Tyrosine specific protein phosphatases domain;;Dual specificity protein phosphatase domain;;Protein-tyrosine phosphatase, active site;;Dual specificity phosphatase, catalytic domain;;Actin-fragmin kinase, catalytic domain;;Dual specificity phosphatase;;Protein-tyrosine phosphatase-like;;Protein kinase-like domain;;Phosphatidylinositol 3-/4-kinase, catalytic domain
c1010/f12p4/1178	11	SUPERFAMILY;;PANTHER;;MobiDBLite;;Gene3D;;ProSiteProfiles;;ProSitePatterns;;Pfam;;SMART;;CDD	SSF57903;;PTHR12321;;mobidb-lite;;G3DSA:3.30.40.10;;PS50016;;PTHR12321:SF87;;PS01359;;PF00628;;SM00249;;cd15613;;PF12165	-;;consensus disorder prediction;;Zinc finger PHD-type profile.;;Zinc finger PHD-type signature.;;PHD-finger;;PHD_AL_plant;;Alfin	Zinc finger, FYVE/PHD-type;;Zinc finger, RING/FYVE/PHD-type;;Zinc finger, PHD-finger;;Zinc finger, PHD-type, conserved site;;Zinc finger, PHD-type;;Alfin
c1010/f9p7/2569	31	ProSiteProfiles;;SMART;;Gene3D;;SUPERFAMILY;;MobiDBLite;;Pfam;;ProSitePatterns;;CDD;;PANTHER;;Coils	PS50011;;SM00220;;G3DSA:1.10.510.10;;SSF56112;;mobidb-lite;;PF00069;;PS50222;;SM00054;;PS00018;;cd00051;;PS00108;;PTHR24349;;SSF47473;;Coil;;PS00107;;G3DSA:1.10.238.10;;PF13499;;cd05117;;PTHR24349:SF168;;G3DSA:3.30.200.20	Protein kinase domain profile.;;consensus disorder prediction;;Protein kinase domain;;EF-hand calcium-binding domain profile.;;EF-hand calcium-binding domain.;;EFh;;Serine/Threonine protein kinases active-site signature.;;Protein kinases ATP-binding region signature.;;EF-hand domain pair;;STKc_CAMK	Protein kinase domain;;Protein kinase-like domain;;EF-hand domain;;EF-Hand 1, calcium-binding site;;Serine/threonine-protein kinase, active site;;EF-hand domain pair;;Protein kinase, ATP binding site
c10100/f1p0/984	1	MobiDBLite	mobidb-lite	consensus disorder prediction	-
c10100/f1p1/1472	3	Pfam;;PANTHER	PF02536;;PTHR13068:SF63;;PTHR13068	mTERF	Transcription termination factor, mitochondrial/chloroplastic
c10100/f1p2/3564	22	CDD;;SMART;;Pfam;;SUPERFAMILY;;Gene3D;;ProSiteProfiles;;PANTHER	cd00046;;SM00487;;PF07717;;SSF52540;;G3DSA:3.40.50.300;;PS50137;;cd00048;;PS51194;;PTHR18934:SF163;;PF04408;;SM00490;;PF00035;;SSF54768;;G3DSA:3.30.160.20;;SM00358;;PF00270;;SM00847;;PS51192;;PTHR18934;;PF00271	DEXDc;;Oligonucleotide/oligosaccharide-binding (OB)-fold;;Double stranded RNA-binding domain (dsRBD) profile.;;DSRM;;Superfamilies 1 and 2 helicase C-terminal domain profile.;;Helicase associated domain (HA2);;Double-stranded RNA binding motif;;DEAD/DEAH box helicase;;Superfamilies 1 and 2 helicase ATP-binding type-1 domain profile.;;Helicase conserved C-terminal domain	-;;Helicase superfamily 1/2, ATP-binding domain;;Domain of unknown function DUF1605;;P-loop containing nucleoside triphosphate hydrolase;;Double-stranded RNA-binding domain;;Helicase, C-terminal;;Helicase-associated domain;;DEAD/DEAH box helicase domain
c10100/f4p0/2799	29	ProSiteProfiles;;MobiDBLite;;PANTHER;;Pfam;;TIGRFAM;;Gene3D	PS51375;;mobidb-lite;;PTHR24015:SF973;;PF13041;;PTHR24015;;PF14432;;PF01535;;TIGR00756;;G3DSA:1.25.40.10	Pentatricopeptide (PPR) repeat profile.;;consensus disorder prediction;;PPR repeat family;;DYW family of nucleic acid deaminases;;PPR repeat;;PPR: pentatricopeptide repeat domain	Pentatricopeptide repeat;;DYW domain;;Tetratricopeptide-like helical domain
c10101/f1p2/2875	1	PANTHER	PTHR13114	-	-
c10101/f1p2/5804	6	MobiDBLite;;PANTHER;;Coils	mobidb-lite;;PTHR35511;;Coil;;PTHR35511:SF2	consensus disorder prediction	-
c10102/f1p0/1348	5	Pfam;;PANTHER;;Gene3D	PF08387;;PTHR32212;;G3DSA:3.80.10.10;;PTHR32212:SF157	FBD	FBD domain;;Leucine-rich repeat domain, L domain-like
c10102/f1p0/2964	12	ProSiteProfiles;;PANTHER;;Pfam;;TIGRFAM	PS51375;;PTHR24015;;PF13041;;PTHR24015:SF1525;;TIGR00756	Pentatricopeptide (PPR) repeat profile.;;PPR repeat family;;PPR: pentatricopeptide repeat domain	Pentatricopeptide repeat
c10102/f1p0/8148	6	ProSiteProfiles;;PANTHER;;SUPERFAMILY;;Pfam;;Gene3D	PS51192;;PTHR24075;;SSF52540;;PTHR24075:SF3;;PF00270;;G3DSA:3.40.50.300	Superfamilies 1 and 2 helicase ATP-binding type-1 domain profile.;;DEAD/DEAH box helicase	Helicase superfamily 1/2, ATP-binding domain;;P-loop containing nucleoside triphosphate hydrolase;;DEAD/DEAH box helicase domain
c10102/f1p2/3473	5	PANTHER;;MobiDBLite;;Pfam	PTHR31973:SF67;;PTHR31973;;mobidb-lite;;PF10536	-;;consensus disorder prediction;;Plant mobile domain	-;;Aminotransferase-like, plant mobile domain
c10103/f1p0/5802	8	SUPERFAMILY;;PANTHER;;PRINTS;;Gene3D;;Pfam	SSF52540;;PTHR23155;;PR00364;;PTHR23155:SF816;;G3DSA:3.40.50.300;;PF00931	-;;Disease resistance protein signature;;NB-ARC domain	P-loop containing nucleoside triphosphate hydrolase;;NB-ARC
c10103/f1p0/7643	2	SUPERFAMILY;;Gene3D	SSF52058;;G3DSA:3.80.10.10	-	Leucine-rich repeat domain, L domain-like
c10103/f1p4/1126	7	Gene3D;;Pfam;;PANTHER;;SUPERFAMILY	G3DSA:3.10.129.10;;PF01643;;PTHR31727;;SSF54637;;PTHR31727:SF9	-;;Acyl-ACP thioesterase	HotDog domain;;Acyl-ACP thioesterase
c10103/f7p1/2321	26	Pfam;;Gene3D;;SUPERFAMILY;;PRINTS;;ProSiteProfiles;;Hamap;;PANTHER	PF00175;;G3DSA:3.40.50.360;;PF00667;;SSF52343;;PR00371;;G3DSA:1.20.990.10;;PS50902;;SSF63380;;MF_03178;;PF00258;;PS51384;;PTHR19384;;G3DSA:2.40.30.10;;PR00369;;G3DSA:3.40.50.80;;PTHR19384:SF88;;SSF52218	Oxidoreductase NAD-binding domain;;FAD binding domain;;Flavoprotein pyridine nucleotide cytochrome reductase signature;;Flavodoxin-like domain profile.;;NADPH-dependent diflavin oxidoreductase 1 [TAH18].;;Flavodoxin;;Ferredoxin reductase-type FAD binding domain profile.;;Flavodoxin signature	Oxidoreductase FAD/NAD(P)-binding;;Flavoprotein-like domain;;FAD-binding, type 1;;Flavoprotein pyridine nucleotide cytochrome reductase;;NADPH-cytochrome p450 reductase, FAD-binding, alpha-helical domain-3;;Flavodoxin/nitric oxide synthase;;Riboflavin synthase-like beta-barrel;;NADPH-dependent diflavin oxidoreductase 1;;Ferredoxin reductase-type FAD-binding domain;;Flavodoxin-like
c10104/f1p0/2282	1	MobiDBLite	mobidb-lite	consensus disorder prediction	-
c10104/f1p1/3749	17	SUPERFAMILY;;PANTHER;;Gene3D;;Coils;;Pfam;;ProSiteProfiles	SSF52540;;PTHR10751;;G3DSA:1.20.1000.10;;Coil;;PF02841;;PTHR10751:SF56;;G3DSA:3.40.50.300;;PF02263;;PS51715;;SSF48340;;SSF57997	-;;Guanylate-binding protein, C-terminal domain;;Guanylate-binding protein, N-terminal domain;;GB1/RHD3-type guanine nucleotide-binding (G) domain profile.	P-loop containing nucleoside triphosphate hydrolase;;Guanylate-binding protein, C-terminal;;Guanylate-binding protein, N-terminal;;GB1/RHD3-type guanine nucleotide-binding (G) domain
c10105/f1p0/2340	6	PANTHER;;SUPERFAMILY;;Gene3D;;Pfam;;ProSiteProfiles	PTHR35918:SF2;;SSF54695;;G3DSA:3.30.710.10;;PF00651;;PS50097;;PTHR35918	-;;BTB/POZ domain;;BTB domain profile.	-;;SKP1/BTB/POZ domain;;BTB/POZ domain
c10105/f1p0/6353	9	SMART;;SUPERFAMILY;;Pfam;;PANTHER;;ProSiteProfiles;;PRINTS	SM00432;;SSF55455;;PF00319;;PTHR11945;;PTHR11945:SF288;;PS50066;;PR00404	-;;SRF-type transcription factor (DNA-binding and dimerisation domain);;MADS-box domain profile.;;MADS domain signature	Transcription factor, MADS-box
c10105/f1p1/3589	23	MobiDBLite;;SUPERFAMILY;;PANTHER;;Pfam;;Gene3D;;SMART;;PRINTS	mobidb-lite;;SSF52047;;PTHR27000:SF273;;PTHR27000;;PF13855;;G3DSA:3.80.10.10;;SSF52058;;SM00369;;G3DSA:3.30.200.20;;PR00019	consensus disorder prediction;;Leucine rich repeat;;Leucine-rich repeat signature	-;;Leucine-rich repeat;;Leucine-rich repeat domain, L domain-like;;Leucine-rich repeat, typical subtype
c10105/f1p3/1294	22	Gene3D;;PRINTS;;ProSiteProfiles;;Pfam;;SUPERFAMILY;;PANTHER;;SMART;;CDD;;MobiDBLite	G3DSA:1.20.80.10;;PR01415;;PR00689;;PS51228;;PF12796;;SSF47027;;G3DSA:1.25.40.20;;PTHR24119;;PS50088;;PS50297;;SSF48403;;SM00248;;cd00204;;PF00887;;mobidb-lite;;PTHR24119:SF3	-;;Ankyrin repeat signature;;Acyl-coA-binding protein signature;;Acyl-CoA-binding (ACB) domain profile.;;Ankyrin repeats (3 copies);;Ankyrin repeat profile.;;Ankyrin repeat region circular profile.;;ANK;;Acyl CoA binding protein;;consensus disorder prediction	FERM/acyl-CoA-binding protein, 3-helical bundle;;Ankyrin repeat;;Acyl-CoA-binding protein, ACBP;;Ankyrin repeat-containing domain
c10106/f1p0/6031	2	MobiDBLite	mobidb-lite	consensus disorder prediction	-
c10106/f1p2/1904	17	ProSitePatterns;;SUPERFAMILY;;PRINTS;;PANTHER;;MobiDBLite;;Gene3D;;Pfam	PS00086;;SSF48264;;PR00463;;PTHR24298:SF228;;PTHR24298;;PR00385;;mobidb-lite;;G3DSA:1.10.630.10;;PF00067	Cytochrome P450 cysteine heme-iron ligand signature.;;E-class P450 group I signature;;P450 superfamily signature;;consensus disorder prediction;;Cytochrome P450	Cytochrome P450, conserved site;;Cytochrome P450;;Cytochrome P450, E-class, group I
c10106/f1p2/2910	2	Pfam;;PANTHER	PF13947;;PTHR33491	Wall-associated receptor kinase galacturonan-binding	Wall-associated receptor kinase, galacturonan-binding domain
c10107/f1p0/3395	12	Gene3D;;MobiDBLite;;PRINTS;;SUPERFAMILY;;PANTHER;;Pfam	G3DSA:3.40.50.300;;mobidb-lite;;PR00364;;SSF52540;;PTHR23155;;SSF52058;;PF00931;;G3DSA:3.80.10.10;;PTHR23155:SF841	-;;consensus disorder prediction;;Disease resistance protein signature;;NB-ARC domain	P-loop containing nucleoside triphosphate hydrolase;;Leucine-rich repeat domain, L domain-like;;NB-ARC
c10107/f1p0/5921	7	Pfam;;CDD;;PANTHER;;Gene3D;;ProSiteProfiles;;SUPERFAMILY	PF00364;;cd06850;;PTHR18866:SF120;;G3DSA:2.40.50.100;;PS50968;;PTHR18866;;SSF51230	Biotin-requiring enzyme;;biotinyl_domain;;Biotinyl/lipoyl domain profile.	Biotin/lipoyl attachment;;Single hybrid motif
c10107/f1p1/2397	14	SUPERFAMILY;;PANTHER;;Gene3D;;ProSiteProfiles;;SMART;;CDD;;MobiDBLite;;ProSitePatterns;;Pfam	SSF47473;;PTHR24349;;SSF56112;;G3DSA:1.10.238.10;;PS50011;;SM00220;;G3DSA:3.30.200.20;;PTHR24349:SF230;;cd05117;;mobidb-lite;;PS00108;;PS00107;;PF00069;;G3DSA:1.10.510.10	-;;Protein kinase domain profile.;;STKc_CAMK;;consensus disorder prediction;;Serine/Threonine protein kinases active-site signature.;;Protein kinases ATP-binding region signature.;;Protein kinase domain	EF-hand domain pair;;Protein kinase-like domain;;Protein kinase domain;;Serine/threonine-protein kinase, active site;;Protein kinase, ATP binding site
c10107/f1p2/1322	12	Pfam;;SUPERFAMILY;;MobiDBLite;;Gene3D;;PANTHER;;PRINTS	PF01373;;SSF51445;;mobidb-lite;;G3DSA:3.20.20.80;;PTHR31352;;PR00750;;PTHR31352:SF15	Glycosyl hydrolase family 14;;consensus disorder prediction;;Beta-amylase (glycosyl hydrolase family 14) signature	Glycoside hydrolase, family 14;;Glycoside hydrolase superfamily;;Glycoside hydrolase, catalytic domain
c10108/f1p0/2628	8	PANTHER;;PRINTS;;SUPERFAMILY;;Gene3D;;Pfam	PTHR27000;;PTHR27000:SF291;;PR00019;;SSF52058;;G3DSA:3.80.10.10;;PF13855;;PF00560	-;;Leucine-rich repeat signature;;Leucine rich repeat;;Leucine Rich Repeat	-;;Leucine-rich repeat domain, L domain-like;;Leucine-rich repeat
c10108/f1p0/3648	3	PANTHER;;SUPERFAMILY	PTHR12549:SF31;;SSF51197;;PTHR12549	-	-
c10108/f1p1/5573	3	PANTHER;;Pfam	PTHR36968:SF3;;PTHR36968;;PF15613	-;;Williams-Beuren syndrome DDT (WSD), D-TOX E motif	-;;WHIM2 domain
c10109/f1p0/4620	1	MobiDBLite	mobidb-lite	consensus disorder prediction	-
c1011/f6p8/1447	13	Gene3D;;PANTHER;;SUPERFAMILY;;SMART;;CDD;;Pfam;;ProSiteProfiles;;MobiDBLite	G3DSA:3.40.525.10;;PTHR23324:SF111;;G3DSA:1.10.8.20;;SSF46938;;SM01100;;cd00170;;SSF52087;;SM00516;;PF00650;;PS50191;;PF03765;;PTHR23324;;mobidb-lite	-;;SEC14;;CRAL/TRIO domain;;CRAL-TRIO lipid binding domain profile.;;CRAL/TRIO, N-terminal domain;;consensus disorder prediction	CRAL-TRIO lipid binding domain;;CRAL/TRIO, N-terminal domain
c1011/f6p9/5446	11	MobiDBLite;;PANTHER;;ProSiteProfiles;;Pfam	mobidb-lite;;PTHR23336:SF38;;PS51050;;PTHR23336;;PF07496	consensus disorder prediction;;Zinc finger CW-type profile.;;CW-type Zinc Finger	-;;Zinc finger, CW-type
c10110/f1p0/3755	9	Gene3D;;Pfam;;PANTHER;;SUPERFAMILY	G3DSA:3.40.50.300;;PF01061;;PTHR19241;;PF00005;;PTHR19241:SF343;;SSF52540;;PF08370	-;;ABC-2 type transporter;;ABC transporter;;Plant PDR ABC transporter associated	P-loop containing nucleoside triphosphate hydrolase;;ABC-2 type transporter;;ABC transporter-like;;Plant PDR ABC transporter associated
c10110/f1p0/5669	1	PANTHER	PTHR21563	-	-
c10111/f1p0/3852	16	ProSiteProfiles;;Pfam;;TIGRFAM;;PANTHER;;Coils	PS51375;;PF01535;;TIGR00756;;PTHR24015;;PTHR24015:SF1097;;PF13041;;Coil	Pentatricopeptide (PPR) repeat profile.;;PPR repeat;;PPR: pentatricopeptide repeat domain;;PPR repeat family	Pentatricopeptide repeat
c10111/f1p0/5959	2	PANTHER	PTHR12663:SF11;;PTHR12663	-	-
c10111/f3p9/1288	8	PANTHER;;Pfam;;ProSiteProfiles;;SUPERFAMILY;;CDD;;TIGRFAM;;Gene3D	PTHR10885:SF7;;PTHR10885;;PF00293;;PS51462;;SSF55811;;cd02885;;TIGR02150;;G3DSA:3.90.79.10	-;;NUDIX domain;;Nudix hydrolase domain profile.;;IPP_Isomerase;;IPP_isom_1: isopentenyl-diphosphate delta-isomerase	-;;Isopentenyl-diphosphate delta-isomerase, type 1;;NUDIX hydrolase domain;;NUDIX hydrolase domain-like
c10112/f1p0/5738	3	PANTHER;;Gene3D	PTHR24223:SF309;;G3DSA:1.20.1560.10;;PTHR24223	-	-
c10112/f3p4/1535	6	CDD;;SUPERFAMILY;;Gene3D;;PANTHER;;Pfam	cd00897;;SSF53448;;G3DSA:3.90.550.10;;PTHR43511:SF1;;PTHR43511;;PF01704	UGPase_euk;;UTP--glucose-1-phosphate uridylyltransferase	UTP--glucose-1-phosphate uridylyltransferase;;Nucleotide-diphospho-sugar transferases;;UDPGP family
c10113/f1p0/1660	15	ProSiteProfiles;;SMART;;Gene3D;;ProSitePatterns;;Pfam;;PANTHER;;CDD;;MobiDBLite;;SUPERFAMILY	PS50011;;SM00220;;G3DSA:3.30.200.20;;PS00108;;G3DSA:2.30.29.30;;PF00069;;PTHR24351:SF144;;cd05574;;PTHR24351;;mobidb-lite;;G3DSA:1.10.510.10;;SSF56112	Protein kinase domain profile.;;Serine/Threonine protein kinases active-site signature.;;Protein kinase domain;;STKc_phototropin_like;;consensus disorder prediction	Protein kinase domain;;Serine/threonine-protein kinase, active site;;PH domain-like;;Protein kinase-like domain
c10113/f1p1/4380	8	Coils;;MobiDBLite;;PANTHER	Coil;;mobidb-lite;;PTHR18898:SF4;;PTHR18898	-;;consensus disorder prediction	-
c10114/f1p0/3422	3	Pfam;;PANTHER	PF04685;;PTHR12654:SF13;;PTHR12654	Glycosyl-hydrolase family 116, catalytic region	Glycosyl-hydrolase family 116, catalytic region
c10114/f1p2/2214	8	PANTHER;;ProSiteProfiles;;SUPERFAMILY;;Gene3D;;SMART;;Pfam;;CDD	PTHR13832:SF383;;PS51746;;SSF81606;;PTHR13832;;G3DSA:3.60.40.10;;SM00332;;PF00481;;cd00143	-;;PPM-type phosphatase domain profile.;;Protein phosphatase 2C;;PP2Cc	-;;PPM-type phosphatase domain;;Protein phosphatase 2C family
c10115/f1p0/5755	8	SUPERFAMILY;;Gene3D;;PANTHER;;MobiDBLite	SSF52058;;G3DSA:3.80.10.10;;PTHR23155:SF855;;mobidb-lite;;PTHR23155	-;;consensus disorder prediction	Leucine-rich repeat domain, L domain-like
c10115/f1p0/843	3	PANTHER;;MobiDBLite	PTHR35312;;mobidb-lite	-;;consensus disorder prediction	-
c10115/f1p2/3477	6	PANTHER;;ProSiteProfiles;;SUPERFAMILY;;Pfam;;SMART	PTHR12549:SF31;;PS51184;;PTHR12549;;SSF51197;;PF02373;;SM00558	-;;JmjC domain profile.;;JmjC domain, hydroxylase	-;;JmjC domain
c10115/f2p2/2224	15	Pfam;;SUPERFAMILY;;CDD;;PANTHER;;Gene3D;;ProSiteProfiles;;SMART;;MobiDBLite	PF00076;;SSF54928;;cd12325;;cd12327;;PTHR24012;;G3DSA:3.30.70.330;;PS50102;;SM00360;;mobidb-lite;;PTHR24012:SF596	RNA recognition motif. (a.k.a. RRM, RBD, or RNP domain);;RRM1_hnRNPA_hnRNPD_like;;RRM2_DAZAP1;;Eukaryotic RNA Recognition Motif (RRM) profile.;;consensus disorder prediction	RNA recognition motif domain;;DAZ-associated protein 1, RNA recognition motif 2;;Nucleotide-binding alpha-beta plait domain
c10116/f1p0/1107	4	ProSiteProfiles;;Pfam;;PANTHER	PS50985;;PF03514;;PTHR31636;;PTHR31636:SF73	GRAS family profile.;;GRAS domain family	Transcription factor GRAS
c10116/f1p0/2312	22	SUPERFAMILY;;Gene3D;;ProSiteProfiles;;PANTHER;;PRINTS;;Pfam;;SMART;;CDD	SSF54631;;G3DSA:1.10.3080.10;;PS51371;;PTHR11689:SF105;;PR00762;;PF00571;;PF00654;;PTHR11689;;SM00116;;SSF81340;;PR01120;;G3DSA:3.10.580.10;;cd04591	-;;CBS domain profile.;;Chloride channel signature;;CBS domain;;Voltage gated chloride channel;;Plant CLC chloride channel signature;;CBS_pair_EriC_assoc_euk_bac	-;;Chloride channel, core;;CBS domain;;Chloride channel, voltage gated;;Chloride channel ClC-plant
c10116/f1p0/3761	8	Pfam;;PANTHER;;Gene3D;;SUPERFAMILY;;Coils	PF05362;;PTHR10046:SF61;;G3DSA:1.10.8.60;;SSF52540;;Coil;;PTHR10046	Lon protease (S16) C-terminal proteolytic domain	Peptidase S16, Lon C-terminal;;P-loop containing nucleoside triphosphate hydrolase;;Lon protease
c10116/f1p2/5501	6	SUPERFAMILY;;PANTHER;;Pfam;;CDD;;ProSiteProfiles	SSF56672;;PTHR19446:SF428;;PF00078;;cd01650;;PTHR19446;;PS50878	-;;Reverse transcriptase (RNA-dependent DNA polymerase);;RT_nLTR_like;;Reverse transcriptase (RT) catalytic domain profile.	-;;Reverse transcriptase domain
c10117/f1p0/643	5	Pfam;;ProDom;;PANTHER;;SUPERFAMILY;;Gene3D	PF02271;;PD008153;;PTHR12022;;SSF81524;;G3DSA:1.10.1090.10	Ubiquinol-cytochrome C reductase complex 14kD subunit;;MEMBRANE COMPLEX C UBIQUINOL-CYTOCHROME REDUCTASE OXIDOREDUCTASE INNER ELECTRON MITOCHONDRION RESPIRATORY	Cytochrome b-c1 complex subunit 7
c10117/f1p1/3430	1	MobiDBLite	mobidb-lite	consensus disorder prediction	-
c10117/f1p14/2685	22	ProSitePatterns;;Pfam;;Gene3D;;TIGRFAM;;PANTHER;;SUPERFAMILY;;PRINTS;;ProSiteProfiles;;CDD	PS00318;;PF00368;;G3DSA:3.90.770.10;;TIGR00533;;PTHR10572;;G3DSA:3.30.70.420;;SSF55035;;G3DSA:1.10.3270.10;;SSF56542;;PS00066;;PR00071;;PS01192;;PS50065;;cd00643;;PTHR10572:SF18	Hydroxymethylglutaryl-coenzyme A reductases signature 2.;;Hydroxymethylglutaryl-coenzyme A reductase;;HMG_CoA_R_NADP: hydroxymethylglutaryl-CoA reductase (NADPH);;Hydroxymethylglutaryl-coenzyme A reductases signature 1.;;Hydroxymethylglutaryl-coenzyme A reductase signature;;Hydroxymethylglutaryl-coenzyme A reductases signature 3.;;Hydroxymethylglutaryl-coenzyme A reductases family profile.;;HMG-C…	Hydroxymethylglutaryl-CoA reductase, class I/II, conserved site;;Hydroxymethylglutaryl-CoA reductase, class I/II;;Hydroxymethylglutaryl-CoA reductase, class I/II, catalytic domain;;Hydroxymethylglutaryl-CoA reductase, eukaryotic/archaeal type;;Hydroxymethylglutaryl-CoA reductase, class I/II, NAD/NADP-binding domain;;Hydroxymethylglutaryl-CoA reductase, N-terminal;;Hydroxymethylglutaryl-CoA reduct…
c10118/f1p0/9446	6	PANTHER;;Coils;;MobiDBLite	PTHR13140:SF612;;PTHR13140;;Coil;;mobidb-lite	-;;consensus disorder prediction	-
c10118/f2p0/3655	15	CDD;;Gene3D;;MobiDBLite;;SMART;;Pfam;;PANTHER;;ProSiteProfiles;;SUPERFAMILY;;ProSitePatterns	cd14066;;G3DSA:3.80.10.10;;mobidb-lite;;SM00220;;PF07714;;PTHR27006;;PS50011;;SSF52058;;PS00108;;PF11721;;G3DSA:1.10.510.10;;G3DSA:3.30.200.20;;PTHR27006:SF60;;SSF56112;;G3DSA:2.60.120.200	STKc_IRAK;;consensus disorder prediction;;Protein tyrosine kinase;;Protein kinase domain profile.;;Serine/Threonine protein kinases active-site signature.;;Di-glucose binding within endoplasmic reticulum	-;;Leucine-rich repeat domain, L domain-like;;Protein kinase domain;;Serine-threonine/tyrosine-protein kinase catalytic domain;;Serine/threonine-protein kinase, active site;;Malectin;;Protein kinase-like domain;;Concanavalin A-like lectin/glucanase domain
c10119/f1p0/1496	2	MobiDBLite	mobidb-lite	consensus disorder prediction	-
c10119/f1p0/5629	2	PANTHER;;Pfam	PTHR10925;;PF13718	-;;GNAT acetyltransferase 2	TmcA/NAT10/Kre33;;GNAT domain
c10119/f1p2/6251	3	PANTHER;;Pfam	PTHR16166:SF119;;PF06650;;PTHR16166	-;;SHR-binding domain of vacuolar-sorting associated protein 13	-;;Vacuolar protein sorting-associated protein 13, SHR-binding domain;;Vacuolar protein sorting-associated protein 13
c10119/f2p4/2140	7	Pfam;;Gene3D;;ProSitePatterns;;PANTHER;;SUPERFAMILY	PF07859;;G3DSA:3.40.50.1820;;PS01174;;PS01173;;PTHR23024:SF305;;SSF53474;;PTHR23024	alpha/beta hydrolase fold;;Lipolytic enzymes "G-D-X-G" family, putative serine active site.;;Lipolytic enzymes "G-D-X-G" family, putative histidine active site.	Alpha/beta hydrolase fold-3;;Alpha/Beta hydrolase fold;;Lipase, GDXG, putative serine active site;;Lipase, GDXG, putative histidine active site
c1012/f17p8/3584	33	Gene3D;;SMART;;SUPERFAMILY;;Pfam;;CDD;;TIGRFAM;;PRINTS;;PANTHER;;ProSitePatterns	G3DSA:3.40.1110.10;;SM00831;;SSF56784;;PF12515;;cd01427;;SSF81665;;TIGR01517;;PR00120;;PF00689;;PTHR24093;;PTHR24093:SF390;;PR00119;;G3DSA:1.20.1110.10;;PF00690;;SSF81653;;PS00154;;TIGR01494;;SSF81660;;PF00702;;PF00122	-;;Ca2+-ATPase N terminal autoinhibitory domain;;HAD_like;;ATPase-IIB_Ca: calcium-translocating P-type ATPase, PMCA-type;;H+-transporting ATPase (proton pump) signature;;Cation transporting ATPase, C-terminus;;P-type cation-transporting ATPase superfamily signature;;Cation transporter/ATPase, N-terminus;;E1-E2 ATPases phosphorylation site.;;ATPase_P-type: HAD ATPase, P-type, family IC;;haloacid d…	P-type ATPase, cytoplasmic domain N;;Cation-transporting P-type ATPase, N-terminal;;HAD-like domain;;Calcium-transporting P-type ATPase, N-terminal autoinhibitory domain;;P-type ATPase, subfamily IIB;;P-type ATPase;;Cation-transporting P-type ATPase, C-terminal;;P-type ATPase, transmembrane domain;;P-type ATPase, phosphorylation site;;P-type ATPase, A domain
c10120/f1p0/1330	1	MobiDBLite	mobidb-lite	consensus disorder prediction	-
c10120/f1p0/2656	8	PRINTS;;CDD;;PANTHER;;MobiDBLite;;Gene3D;;SUPERFAMILY;;Pfam	PR00762;;cd00400;;PTHR43427;;mobidb-lite;;G3DSA:1.10.3080.10;;SSF81340;;PF00654	Chloride channel signature;;Voltage_gated_ClC;;consensus disorder prediction;;Voltage gated chloride channel	Chloride channel, voltage gated;;Chloride channel, core
c10120/f1p0/5751	7	Gene3D;;PANTHER;;SUPERFAMILY	G3DSA:3.80.10.10;;PTHR23155:SF853;;SSF52058;;PTHR23155	-	Leucine-rich repeat domain, L domain-like
c10120/f1p1/3774	5	Pfam;;PANTHER;;Coils;;MobiDBLite	PF03399;;PTHR12436;;Coil;;mobidb-lite;;PTHR12436:SF25	SAC3/GANP family;;consensus disorder prediction	SAC3/GANP/THP3
c10121/f1p1/2710	8	PANTHER;;SUPERFAMILY;;ProSiteProfiles;;MobiDBLite;;Gene3D;;Coils	PTHR24115:SF598;;PTHR24115;;SSF52540;;PS50067;;mobidb-lite;;G3DSA:3.40.850.10;;Coil	-;;Kinesin motor domain profile.;;consensus disorder prediction	-;;P-loop containing nucleoside triphosphate hydrolase;;Kinesin motor domain
c10121/f1p1/5559	14	Gene3D;;SUPERFAMILY;;PANTHER;;Coils;;CDD;;TIGRFAM;;ProSitePatterns;;MobiDBLite;;Pfam;;SMART	G3DSA:1.10.8.60;;SSF140990;;PTHR23076;;Coil;;cd00009;;G3DSA:3.40.50.300;;TIGR01241;;PS00674;;mobidb-lite;;PF01434;;SSF52540;;PTHR23076:SF89;;PF00004;;SM00382	-;;AAA;;FtsH_fam: ATP-dependent metallopeptidase HflB;;AAA-protein family signature.;;consensus disorder prediction;;Peptidase family M41;;ATPase family associated with various cellular activities (AAA)	-;;P-loop containing nucleoside triphosphate hydrolase;;Peptidase, FtsH;;ATPase, AAA-type, conserved site;;Peptidase M41;;ATPase, AAA-type, core;;AAA+ ATPase domain
c10121/f1p3/3413	10	MobiDBLite;;Gene3D;;SUPERFAMILY;;ProSiteProfiles;;SMART;;Pfam;;PANTHER;;ProSitePatterns	mobidb-lite;;G3DSA:3.30.200.20;;SSF56112;;PS50011;;SM00220;;PF07714;;PTHR27003;;G3DSA:1.10.510.10;;PS00108;;PTHR27003:SF226	consensus disorder prediction;;Protein kinase domain profile.;;Protein tyrosine kinase;;Serine/Threonine protein kinases active-site signature.	-;;Protein kinase-like domain;;Protein kinase domain;;Serine-threonine/tyrosine-protein kinase catalytic domain;;Serine/threonine-protein kinase, active site
c10121/f2p10/1596	6	SUPERFAMILY;;Gene3D;;Pfam;;MobiDBLite;;PANTHER	SSF52540;;G3DSA:3.40.50.300;;PF00004;;mobidb-lite;;PTHR32429:SF13;;PTHR32429	-;;ATPase family associated with various cellular activities (AAA);;consensus disorder prediction	P-loop containing nucleoside triphosphate hydrolase;;ATPase, AAA-type, core
c10122/f1p0/3496	4	MobiDBLite;;PANTHER	mobidb-lite;;PTHR12815;;PTHR12815:SF22	consensus disorder prediction	-;;Chloroplast envelope protein translocase, IAP75
c10122/f1p1/6096	5	PANTHER;;SUPERFAMILY	PTHR35833;;SSF48371;;PTHR35833:SF2	-	-;;Armadillo-type fold
c10122/f1p2/1746	14	PANTHER;;Coils;;ProSiteProfiles;;ProSitePatterns;;SMART;;MobiDBLite;;Pfam;;SUPERFAMILY;;Gene3D	PTHR22952;;Coil;;PS50217;;PS00036;;SM00338;;mobidb-lite;;PF14144;;PF00170;;SSF57959;;PTHR22952:SF282;;G3DSA:1.20.5.170	-;;Basic-leucine zipper (bZIP) domain profile.;;Basic-leucine zipper (bZIP) domain signature.;;consensus disorder prediction;;Seed dormancy control;;bZIP transcription factor	-;;Basic-leucine zipper domain;;Transcription factor TGA like domain
c10122/f2p1/2436	10	Gene3D;;PANTHER;;PIRSF;;Pfam;;SUPERFAMILY;;CDD	G3DSA:1.50.10.10;;PTHR42899:SF1;;G3DSA:3.40.30.10;;PTHR42899;;PIRSF006402;;PF03190;;SSF52833;;SSF48208;;cd02955	-;;Protein of unknown function, DUF255;;SSP411	Six-hairpin glycosidase;;Thioredoxin-like fold;;Spermatogenesis-associated protein 20;;Domain of unknown function DUF255;;Six-hairpin glycosidase-like
c10123/f1p0/4322	6	PANTHER;;SUPERFAMILY;;Pfam;;ProSiteProfiles;;Gene3D	PTHR11254;;SSF56204;;PF00632;;PS50237;;PTHR11254:SF387;;G3DSA:3.30.2160.10	-;;HECT-domain (ubiquitin-transferase);;HECT domain profile.	-;;HECT domain
c10123/f1p3/1319	4	PANTHER;;Pfam;;MobiDBLite	PTHR33265;;PTHR33265:SF14;;PF05553;;mobidb-lite	-;;Cotton fibre expressed protein;;consensus disorder prediction	-;;Protein of unknown function DUF761, plant
c10123/f2p4/2396	13	Pfam;;SUPERFAMILY;;CDD;;Gene3D;;MobiDBLite;;SMART;;ProSiteProfiles;;PANTHER	PF00005;;SSF52540;;cd03244;;G3DSA:3.40.50.300;;mobidb-lite;;SSF90123;;SM00382;;PS50929;;PS50893;;PF00664;;G3DSA:1.20.1560.10;;PTHR24223;;PTHR24223:SF291	ABC transporter;;ABCC_MRP_domain2;;consensus disorder prediction;;ABC transporter integral membrane type-1 fused domain profile.;;ATP-binding cassette, ABC transporter-type domain profile.;;ABC transporter transmembrane region	ABC transporter-like;;P-loop containing nucleoside triphosphate hydrolase;;ABC transporter type 1, transmembrane domain;;AAA+ ATPase domain
c10124/f1p1/6201	4	MobiDBLite;;Gene3D	mobidb-lite;;G3DSA:4.10.60.10	consensus disorder prediction	-;;Zinc finger, CCHC-type
c10124/f1p2/3299	9	PANTHER;;PRINTS;;SUPERFAMILY;;ProSitePatterns;;Pfam;;MobiDBLite	PTHR30523:SF18;;PR00150;;SSF51621;;PS00781;;PTHR30523;;PF00311;;mobidb-lite	-;;Phosphoenolpyruvate carboxylase signature;;Phosphoenolpyruvate carboxylase active site 1.;;Phosphoenolpyruvate carboxylase;;consensus disorder prediction	-;;Phosphoenolpyruvate carboxylase;;Pyruvate/Phosphoenolpyruvate kinase-like domain;;Phosphoenolpyruvate carboxylase, Lys active site
c10125/f1p0/1236	13	PANTHER;;MobiDBLite;;Gene3D;;SMART;;ProSiteProfiles;;Pfam;;SUPERFAMILY	PTHR24012;;mobidb-lite;;G3DSA:3.30.70.330;;SM00360;;PS50102;;PF00076;;PTHR24012:SF513;;SSF54928	-;;consensus disorder prediction;;Eukaryotic RNA Recognition Motif (RRM) profile.;;RNA recognition motif. (a.k.a. RRM, RBD, or RNP domain)	-;;Nucleotide-binding alpha-beta plait domain;;RNA recognition motif domain
c10125/f1p1/3335	4	MobiDBLite;;Pfam;;PANTHER	mobidb-lite;;PF03552;;PTHR13301;;PTHR13301:SF120	consensus disorder prediction;;Cellulose synthase	-;;Cellulose synthase
c10125/f1p1/5383	4	Pfam;;PANTHER;;ProSiteProfiles	PF08879;;PTHR12549:SF31;;PTHR12549;;PS51667	WRC;;WRC domain profile.	WRC domain
c10125/f1p2/2264	15	SUPERFAMILY;;Pfam;;Gene3D;;PANTHER;;CDD	SSF82919;;SSF81995;;PF00626;;PF04811;;G3DSA:3.40.20.10;;PTHR11141;;G3DSA:2.60.40.1670;;cd11287;;G3DSA:3.40.50.410;;SSF82754;;PTHR11141:SF13;;PF04815;;PF08033;;SSF81811;;SSF53300	-;;Gelsolin repeat;;Sec23/Sec24 trunk domain;;Sec23_C;;Sec23/Sec24 helical domain;;Sec23/Sec24 beta-sandwich domain	Zinc finger, Sec23/Sec24-type;;Gelsolin-like domain;;Sec23/Sec24, trunk domain;;ADF-H/Gelsolin-like domain;;von Willebrand factor, type A;;Sec23/Sec24, helical domain;;Sec23/Sec24 beta-sandwich
c10126/f1p0/2679	6	PANTHER;;Pfam;;SUPERFAMILY;;Gene3D	PTHR24095:SF227;;PF00501;;PTHR24095;;SSF56801;;G3DSA:3.40.50.980;;PF16177	-;;AMP-binding enzyme;;Acetyl-coenzyme A synthetase N-terminus	-;;AMP-dependent synthetase/ligase;;Acetyl-coenzyme A synthetase, N-terminal domain
c10126/f1p0/5323	11	Gene3D;;SUPERFAMILY;;ProSiteProfiles;;PRINTS;;PANTHER;;Pfam;;SFLD;;ProSitePatterns	G3DSA:3.40.30.10;;SSF52833;;PS51354;;PR00160;;PTHR10168;;PF00462;;SFLDG00328;;PTHR10168:SF153;;PS00195	-;;Glutaredoxin domain profile.;;Glutaredoxin signature;;Glutaredoxin;;Glutaredoxin-like;;Glutaredoxin active site.	Thioredoxin-like fold;;Glutaredoxin;;Glutaredoxin subgroup;;Glutaredoxin active site
c10126/f2p6/1383	10	ProSiteProfiles;;PANTHER;;Gene3D;;SUPERFAMILY;;Pfam;;CDD	PS51352;;PTHR10438;;G3DSA:3.40.30.10;;SSF52833;;PTHR10438:SF320;;PF00085;;cd02985	Thioredoxin domain profile.;;Thioredoxin;;TRX_CDSP32	Thioredoxin domain;;Thioredoxin;;Thioredoxin-like fold
c10127/f1p0/3543	11	PANTHER;;ProSiteProfiles;;MobiDBLite;;Pfam;;SMART;;SUPERFAMILY;;Gene3D	PTHR32002;;PS51745;;mobidb-lite;;PF02042;;SM00666;;PF00564;;PTHR32002:SF18;;PS51519;;SSF54277;;G3DSA:3.10.20.240	-;;PB1 domain profile.;;consensus disorder prediction;;RWP-RK domain;;PB1 domain;;RWP-RK domain profile.	-;;PB1 domain;;RWP-RK domain
c10127/f1p0/4889	5	PANTHER;;Pfam;;SUPERFAMILY	PTHR11439;;PF07727;;PTHR11439:SF215;;SSF56672	-;;Reverse transcriptase (RNA-dependent DNA polymerase)	-;;Reverse transcriptase, RNA-dependent DNA polymerase
c10127/f3p5/2450	6	PANTHER;;Pfam;;Coils;;ProSiteProfiles;;SMART	PTHR33199:SF13;;PF01823;;Coil;;PTHR33199;;PS51412;;SM00457	-;;MAC/Perforin domain;;Membrane attack complex/perforin (MACPF) domain profile.	-;;Membrane attack complex component/perforin (MACPF) domain
c10128/f1p0/5016	4	Coils;;PANTHER;;MobiDBLite	Coil;;PTHR24058;;PTHR24058:SF81;;mobidb-lite	-;;consensus disorder prediction	-
c10128/f1p11/3528	26	MobiDBLite;;Hamap;;Gene3D;;Coils;;Pfam;;ProSiteProfiles;;SUPERFAMILY;;PANTHER;;TIGRFAM;;ProSitePatterns;;CDD;;SMART	mobidb-lite;;MF_00050;;G3DSA:1.10.8.10;;Coil;;PF00889;;PS50126;;SSF54713;;PTHR11741;;TIGR00116;;PS01126;;SSF46934;;PF00575;;cd00164;;cd14275;;SSF50249;;SM00316;;PTHR11741:SF6;;G3DSA:2.40.50.140;;G3DSA:3.30.479.20;;PS01127	consensus disorder prediction;;Elongation factor Ts [tsf].;;Elongation factor TS;;S1 domain profile.;;tsf: translation elongation factor Ts;;Elongation factor Ts signature 1.;;S1 RNA binding domain;;S1_like;;UBA_EF-Ts;;Elongation factor Ts signature 2.	-;;Translation elongation factor EFTs/EF1B;;Translation elongation factor EFTs/EF1B, dimerisation;;S1 domain;;Translation elongation factor Ts, conserved site;;UBA-like;;Nucleic acid-binding, OB-fold;;RNA-binding domain, S1
c10129/f1p0/6640	6	Gene3D;;ProSiteProfiles;;SUPERFAMILY;;PANTHER	G3DSA:2.60.120.200;;PS50011;;G3DSA:3.30.200.20;;SSF56112;;PTHR27006;;PTHR27006:SF60	-;;Protein kinase domain profile.	Concanavalin A-like lectin/glucanase domain;;Protein kinase domain;;Protein kinase-like domain
c10129/f1p1/6513	8	PANTHER;;Gene3D;;Pfam;;MobiDBLite;;SMART;;Coils	PTHR12741:SF38;;G3DSA:1.25.40.270;;PF04652;;mobidb-lite;;PTHR12741;;SM01205;;Coil;;PF14288	-;;Vta1 like;;consensus disorder prediction;;1,3-beta-glucan synthase subunit FKS1, domain-1	-;;Vacuolar protein sorting-associate protein Vta1/Callose synthase, N-terminal domain;;1,3-beta-glucan synthase subunit FKS1-like, domain-1
c10129/f1p5/2433	13	SUPERFAMILY;;SMART;;Pfam;;PANTHER;;ProSiteProfiles;;Gene3D;;CDD;;MobiDBLite	SSF101936;;SM01019;;PF02362;;PF02309;;SSF54277;;PTHR31384:SF64;;PS51745;;G3DSA:2.40.330.10;;PTHR31384;;PF06507;;PS50863;;cd10017;;mobidb-lite	-;;B3 DNA binding domain;;AUX/IAA family;;PB1 domain profile.;;Auxin response factor;;B3 DNA-binding domain profile.;;B3_DNA;;consensus disorder prediction	DNA-binding pseudobarrel domain;;B3 DNA binding domain;;AUX/IAA domain;;PB1 domain;;Auxin response factor
c10130/f1p0/2779	4	Pfam;;PANTHER	PF04499;;PTHR12634:SF24;;PTHR12634	SIT4 phosphatase-associated protein	SIT4 phosphatase-associated protein family
c10130/f1p1/5329	10	SUPERFAMILY;;PANTHER;;Pfam;;ProSiteProfiles;;Gene3D	SSF48371;;PTHR12658:SF3;;PF12612;;PS50077;;G3DSA:1.25.10.10;;PTHR12658	-;;Tubulin folding cofactor D C terminal;;HEAT repeat profile.	Armadillo-type fold;;Tubulin-folding cofactor D;;Tubulin-specific chaperone D, C-terminal;;HEAT, type 2;;Armadillo-like helical
c10131/f1p0/1637	1	MobiDBLite	mobidb-lite	consensus disorder prediction	-
c10131/f1p0/2512	3	PANTHER;;SUPERFAMILY	PTHR23272:SF83;;PTHR23272;;SSF53098	-	-;;Ribonuclease H-like domain
c10131/f1p0/6285	4	Gene3D;;PANTHER;;SUPERFAMILY	G3DSA:2.130.10.10;;PTHR34418;;SSF117289;;PTHR34418:SF3	-	WD40/YVTN repeat-like-containing domain
c10131/f2p4/3402	9	MobiDBLite;;PANTHER;;Coils	mobidb-lite;;PTHR16897:SF11;;Coil;;PTHR16897	consensus disorder prediction	-
c10132/f1p0/3549	1	MobiDBLite	mobidb-lite	consensus disorder prediction	-
c10133/f1p1/3678	8	Gene3D;;MobiDBLite;;PANTHER;;SUPERFAMILY;;Pfam	G3DSA:1.20.1280.50;;mobidb-lite;;PTHR32212;;PTHR32212:SF191;;SSF81383;;PF00646	-;;consensus disorder prediction;;F-box domain	-;;F-box domain
c10133/f1p2/2625	24	Pfam;;PANTHER;;Gene3D;;ProSitePatterns;;ProSiteProfiles;;SUPERFAMILY;;SMART;;PRINTS	PF13855;;PTHR27000:SF270;;G3DSA:3.30.200.20;;PS00107;;PS50011;;G3DSA:3.80.10.10;;PTHR27000;;PF00069;;SSF52047;;SSF56112;;G3DSA:2.60.120.200;;SM00369;;PR00019	Leucine rich repeat;;Protein kinases ATP-binding region signature.;;Protein kinase domain profile.;;Protein kinase domain;;Leucine-rich repeat signature	Leucine-rich repeat;;Protein kinase, ATP binding site;;Protein kinase domain;;Leucine-rich repeat domain, L domain-like;;Protein kinase-like domain;;Concanavalin A-like lectin/glucanase domain;;Leucine-rich repeat, typical subtype
c10134/f1p0/2286	8	PRINTS;;Pfam;;PANTHER;;ProSiteProfiles;;MobiDBLite;;SMART	PR00616;;PF02045;;PTHR12632:SF17;;PS51152;;PTHR12632;;mobidb-lite;;SM00521	CCAAT-binding transcription factor subunit B signature;;CCAAT-binding transcription factor (CBF-B/NF-YA) subunit B;;NF-YA/HAP2 family profile.;;consensus disorder prediction	Nuclear transcription factor Y subunit A
c10134/f1p0/5738	7	SUPERFAMILY;;Gene3D;;MobiDBLite;;PANTHER;;Pfam	SSF52058;;G3DSA:3.80.10.10;;mobidb-lite;;PTHR27000;;PF13855;;PTHR27000:SF318	-;;consensus disorder prediction;;Leucine rich repeat	Leucine-rich repeat domain, L domain-like;;Leucine-rich repeat
c10134/f2p0/1191	5	PANTHER;;MobiDBLite;;Pfam;;Coils	PTHR21738;;mobidb-lite;;PF06102;;Coil	-;;consensus disorder prediction;;Domain of unknown function (DUF947)	rRNA biogenesis protein RRP36
c10135/f1p0/1888	6	PANTHER;;MobiDBLite;;SMART;;Pfam	PTHR21765;;mobidb-lite;;SM01176;;PF13907;;PTHR21765:SF4	-;;consensus disorder prediction;;Domain of unknown function (DUF4208)	-;;Domain of unknown function DUF4208
c10135/f1p0/6166	6	Gene3D;;PANTHER;;SMART;;SUPERFAMILY;;Pfam	G3DSA:1.20.1280.50;;PTHR32133:SF183;;PTHR32133;;SM00256;;SSF81383;;PF00646	-;;F-box domain	-;;F-box domain
c10135/f4p7/3354	7	Pfam;;MobiDBLite;;TIGRFAM;;PANTHER;;Coils	PF02705;;mobidb-lite;;TIGR00794;;PTHR30540;;PTHR30540:SF42;;Coil	K+ potassium transporter;;consensus disorder prediction;;kup: potassium uptake protein	Potassium transporter
c10136/f1p0/2567	7	PANTHER;;Gene3D;;SUPERFAMILY	PTHR11203:SF44;;G3DSA:3.60.15.10;;SSF56281;;PTHR11203	-	Integrator complex subunit 9;;Metallo-beta-lactamase
c10136/f1p0/6297	24	MobiDBLite;;ProSiteProfiles;;PANTHER;;SMART;;SUPERFAMILY;;CDD;;Gene3D;;Pfam	mobidb-lite;;PS50126;;PTHR23270;;SM00316;;PTHR23270:SF13;;SSF50249;;cd05694;;G3DSA:2.40.50.140;;PF00575	consensus disorder prediction;;S1 domain profile.;;S1_Rrp5_repeat_hs2_sc2;;S1 RNA binding domain	-;;S1 domain;;RNA-binding domain, S1;;Nucleic acid-binding, OB-fold
c10137/f1p1/3958	12	PANTHER;;Coils	PTHR18898;;PTHR18898:SF4;;Coil	-	-
c10137/f1p12/1444	10	MobiDBLite;;PRINTS;;Gene3D;;PANTHER;;Pfam;;SUPERFAMILY	mobidb-lite;;PR00371;;G3DSA:3.40.50.80;;PTHR43314:SF3;;PF00175;;SSF52343;;PTHR43314	consensus disorder prediction;;Flavoprotein pyridine nucleotide cytochrome reductase signature;;Oxidoreductase NAD-binding domain	-;;Flavoprotein pyridine nucleotide cytochrome reductase;;Oxidoreductase FAD/NAD(P)-binding
c10138/f1p0/1906	16	Gene3D;;SMART;;Pfam;;ProSiteProfiles;;CDD;;PANTHER;;SUPERFAMILY	G3DSA:1.25.40.20;;SM00248;;PF12796;;PS50088;;cd00204;;PF13606;;PTHR22904:SF401;;PS50297;;PTHR22904;;SSF48403	-;;Ankyrin repeats (3 copies);;Ankyrin repeat profile.;;ANK;;Ankyrin repeat;;Ankyrin repeat region circular profile.	Ankyrin repeat-containing domain;;Ankyrin repeat
c10138/f1p0/2645	3	PANTHER;;MobiDBLite	PTHR36371;;mobidb-lite;;PTHR36371:SF2	-;;consensus disorder prediction	-
c10138/f1p0/5315	7	Coils;;MobiDBLite;;PANTHER;;Pfam	Coil;;mobidb-lite;;PTHR23304:SF137;;PF11965;;PTHR23304;;PF02514	-;;consensus disorder prediction;;Domain of unknown function (DUF3479);;CobN/Magnesium Chelatase	-;;Magnesium chelatase, subunit H, N-terminal;;CobN/magnesium chelatase
c10139/f1p0/1309	6	MobiDBLite;;PANTHER;;Pfam;;SUPERFAMILY;;Gene3D	mobidb-lite;;PTHR10252:SF58;;PF00808;;SSF47113;;G3DSA:1.10.20.10;;PTHR10252	consensus disorder prediction;;Histone-like transcription factor (CBF/NF-Y) and archaeal histone	-;;Transcription factor CBF/NF-Y/archaeal histone domain;;Histone-fold
c10139/f1p0/3103	6	Gene3D;;PANTHER;;SUPERFAMILY	G3DSA:3.20.20.80;;PTHR43002;;PTHR43002:SF1;;SSF51011;;SSF51445;;G3DSA:2.60.40.1180	-	Glycoside hydrolase, catalytic domain;;Glycoside hydrolase superfamily;;Glycosyl hydrolase, all-beta
c10139/f1p0/3546	3	PANTHER;;MobiDBLite	PTHR21257:SF40;;PTHR21257;;mobidb-lite	-;;consensus disorder prediction	-
c10139/f1p3/5734	4	MobiDBLite;;PANTHER	mobidb-lite;;PTHR20939:SF12;;PTHR20939	consensus disorder prediction	-
c1014/f4p16/5886	6	MobiDBLite;;SUPERFAMILY;;PANTHER;;Gene3D	mobidb-lite;;SSF46785;;PTHR21497:SF45;;PTHR21497;;G3DSA:3.30.40.10	consensus disorder prediction	-;;Winged helix-turn-helix DNA-binding domain;;Zinc finger, RING/FYVE/PHD-type
c10140/f1p0/3624	1	MobiDBLite	mobidb-lite	consensus disorder prediction	-
c10140/f2p0/1457	4	Pfam;;PANTHER;;Coils	PF04597;;PTHR21049;;PTHR21049:SF2;;Coil	Ribophorin I	Ribophorin I
c10140/f4p3/2573	6	MobiDBLite;;PANTHER;;Coils;;Pfam	mobidb-lite;;PTHR12961;;Coil;;PTHR12961:SF1;;PF12022	consensus disorder prediction;;Domain of unknown function (DUF3510)	-;;COG complex component, COG2;;COG complex component, COG2, C-terminal
c10141/f1p0/3220	1	MobiDBLite	mobidb-lite	consensus disorder prediction	-
c10141/f1p0/5989	3	SUPERFAMILY;;PANTHER;;Pfam	SSF50978;;PTHR15496;;PF12657	-;;Transcription factor IIIC subunit delta N-term	WD40-repeat-containing domain;;Transcription factor IIIC, 90kDa subunit, N-terminal
c10141/f1p2/3493	8	PANTHER;;MobiDBLite;;Pfam;;Gene3D;;ProSiteProfiles	PTHR13902;;PTHR13902:SF76;;mobidb-lite;;PF14215;;G3DSA:4.10.280.10;;PS50888	-;;consensus disorder prediction;;bHLH-MYC and R2R3-MYB transcription factors N-terminal;;Myc-type, basic helix-loop-helix (bHLH) domain profile.	-;;Transcription factor LHW;;Transcription factor MYC/MYB N-terminal;;Myc-type, basic helix-loop-helix (bHLH) domain
c10141/f2p6/1733	6	PANTHER;;Pfam;;SUPERFAMILY;;CDD;;Gene3D	PTHR11240:SF32;;PF00445;;SSF55895;;cd01061;;G3DSA:3.90.730.10;;PTHR11240	-;;Ribonuclease T2 family;;RNase_T2_euk	-;;Ribonuclease T2-like;;Ribonuclease T2, eukaryotic
c10142/f1p0/1810	1	PANTHER	PTHR20938	-	-
c10142/f1p0/3336	3	PANTHER;;MobiDBLite	PTHR31071;;PTHR31071:SF23;;mobidb-lite	-;;consensus disorder prediction	-
c10142/f1p1/5761	7	Pfam;;SUPERFAMILY;;TIGRFAM;;Hamap;;PANTHER;;Gene3D	PF00926;;SSF55821;;TIGR00506;;MF_00180;;PTHR21327;;G3DSA:3.90.870.10;;PTHR21327:SF25	3,4-dihydroxy-2-butanone 4-phosphate synthase;;ribB: 3,4-dihydroxy-2-butanone-4-phosphate synthase;;3,4-dihydroxy-2-butanone 4-phosphate synthase [ribB].	3,4-dihydroxy-2-butanone 4-phosphate synthase, RibB;;DHBP synthase RibB-like alpha/beta domain
c10143/f1p0/1309	3	MobiDBLite;;PANTHER	mobidb-lite;;PTHR31304:SF14;;PTHR31304	consensus disorder prediction	-
c10143/f1p0/7701	3	Pfam;;PANTHER	PF09324;;PTHR10663;;PTHR10663:SF309	Domain of unknown function (DUF1981)	Sec7, C-terminal
c10144/f1p0/2641	30	SUPERFAMILY;;ProSitePatterns;;PANTHER;;CDD;;ProSiteProfiles;;PRINTS;;MobiDBLite;;SMART;;Pfam;;Gene3D	SSF50978;;PS00678;;PTHR14221;;cd00200;;PS50082;;PTHR14221:SF23;;PS50294;;PR00320;;mobidb-lite;;SM00320;;PF00400;;G3DSA:2.130.10.10	-;;Trp-Asp (WD) repeats signature.;;WD40;;Trp-Asp (WD) repeats profile.;;Trp-Asp (WD) repeats circular profile.;;G protein beta WD-40 repeat signature;;consensus disorder prediction;;WD domain, G-beta repeat	WD40-repeat-containing domain;;WD40 repeat, conserved site;;WD40 repeat;;G-protein beta WD-40 repeat;;WD40/YVTN repeat-like-containing domain
c10144/f1p0/5241	4	Coils;;Pfam;;PANTHER	Coil;;PF05911;;PTHR31580:SF11;;PTHR31580	-;;Filament-like plant protein, long coiled-coil	-;;Filament-like plant protein
c10144/f5p3/1333	3	MobiDBLite	mobidb-lite	consensus disorder prediction	-
c10145/f1p0/1742	10	Coils;;TIGRFAM;;Gene3D;;ProSitePatterns;;PANTHER;;SUPERFAMILY;;Pfam;;MobiDBLite	Coil;;TIGR02093;;G3DSA:3.40.50.2000;;PS00102;;PTHR11468;;PTHR11468:SF20;;SSF53756;;PF00343;;mobidb-lite	-;;P_ylase: glycogen/starch/alpha-glucan phosphorylases;;Phosphorylase pyridoxal-phosphate attachment site.;;Carbohydrate phosphorylase;;consensus disorder prediction	-;;Glycogen/starch/alpha-glucan phosphorylase;;Glycosyl transferase, family 35
c10145/f1p0/2380	5	PANTHER;;Pfam;;Gene3D;;SUPERFAMILY	PTHR32227;;PF00332;;G3DSA:3.20.20.80;;PTHR32227:SF147;;SSF51445	-;;Glycosyl hydrolases family 17	-;;Glycoside hydrolase family 17;;Glycoside hydrolase, catalytic domain;;Glycoside hydrolase superfamily
c10145/f1p0/5158	53	ProSiteProfiles;;Pfam;;SUPERFAMILY;;TIGRFAM;;Gene3D;;PANTHER;;MobiDBLite	PS51375;;PF13041;;SSF81901;;TIGR00756;;G3DSA:1.25.40.10;;PF12854;;PTHR24015;;mobidb-lite;;PTHR24015:SF992	Pentatricopeptide (PPR) repeat profile.;;PPR repeat family;;PPR: pentatricopeptide repeat domain;;PPR repeat;;consensus disorder prediction	Pentatricopeptide repeat;;Tetratricopeptide-like helical domain
c10146/f1p0/3622	1	MobiDBLite	mobidb-lite	consensus disorder prediction	-
c10146/f1p3/2374	6	SUPERFAMILY;;Pfam;;PANTHER;;MobiDBLite;;Gene3D	SSF53223;;PF00390;;PTHR23406;;mobidb-lite;;G3DSA:3.40.50.10380;;PTHR23406:SF45	-;;Malic enzyme, N-terminal domain;;consensus disorder prediction	-;;Malic enzyme, N-terminal domain
c10146/f2p0/3547	3	PANTHER;;Pfam	PTHR11226;;PF06427;;PTHR11226:SF4	-;;UDP-glucose:Glycoprotein Glucosyltransferase	UDP-glucose:Glycoprotein Glucosyltransferase
c10147/f1p0/1302	8	PANTHER;;CDD;;SUPERFAMILY;;SMART;;Gene3D;;Pfam	PTHR23074;;cd00009;;PTHR23074:SF111;;SSF52540;;SM00382;;G3DSA:1.10.8.60;;G3DSA:3.40.50.300;;PF00004	-;;AAA;;ATPase family associated with various cellular activities (AAA)	-;;P-loop containing nucleoside triphosphate hydrolase;;AAA+ ATPase domain;;ATPase, AAA-type, core
c10147/f1p0/3629	17	Gene3D;;ProSitePatterns;;MobiDBLite;;SUPERFAMILY;;ProSiteProfiles;;Pfam;;PANTHER;;SMART	G3DSA:3.30.40.10;;PS01359;;mobidb-lite;;SSF57903;;SSF55729;;PS50016;;PF16135;;PTHR42672;;SM00249;;G3DSA:3.40.630.30;;PTHR42672:SF7	-;;Zinc finger PHD-type signature.;;consensus disorder prediction;;Zinc finger PHD-type profile.;;TPL-binding domain in jasmonate signalling	Zinc finger, RING/FYVE/PHD-type;;Zinc finger, PHD-type, conserved site;;Zinc finger, FYVE/PHD-type;;Acyl-CoA N-acyltransferase;;Zinc finger, PHD-finger;;Jas TPL-binding domain;;Zinc finger, PHD-type
c10147/f9p10/2298	3	PANTHER;;Pfam	PTHR11119;;PTHR11119:SF67;;PF00860	-;;Permease family	-;;Nucleobase-ascorbate transporter 3;;Xanthine/uracil/vitamin C permease
c10148/f1p0/3766	1	MobiDBLite	mobidb-lite	consensus disorder prediction	-
c10148/f1p0/6303	3	PANTHER;;Pfam	PTHR12809:SF4;;PTHR12809;;PF08638	-;;Mediator complex subunit MED14	-;;Mediator complex, subunit Med14
c10148/f1p2/2045	9	PANTHER;;ProSiteProfiles;;SMART;;Gene3D;;CDD;;Pfam;;ProSitePatterns;;SUPERFAMILY	PTHR13832;;PS51746;;PTHR13832:SF376;;SM00332;;G3DSA:3.60.40.10;;cd00143;;PF00481;;PS01032;;SSF81606	-;;PPM-type phosphatase domain profile.;;PP2Cc;;Protein phosphatase 2C;;PPM-type phosphatase domain signature.	Protein phosphatase 2C family;;PPM-type phosphatase domain;;PPM-type phosphatase, divalent cation binding
c10149/f1p0/4256	5	Pfam;;PANTHER;;MobiDBLite	PF03101;;PTHR31669:SF125;;PTHR31669;;mobidb-lite	FAR1 DNA-binding domain;;consensus disorder prediction	FAR1 DNA binding domain;;FHY3/FAR1 family
c10149/f1p0/5662	4	PANTHER;;MobiDBLite;;Gene3D	PTHR11439:SF220;;mobidb-lite;;PTHR11439;;G3DSA:2.130.10.10	-;;consensus disorder prediction	-;;WD40/YVTN repeat-like-containing domain
c10149/f2p3/2602	28	PANTHER;;TIGRFAM;;MobiDBLite;;Pfam;;ProSiteProfiles;;Gene3D;;SUPERFAMILY;;SMART	PTHR24015:SF1286;;TIGR00756;;mobidb-lite;;PF13812;;PS50828;;PS51375;;G3DSA:1.25.40.10;;SSF81901;;SM00463;;PTHR24015;;PF13041;;PF01535	-;;PPR: pentatricopeptide repeat domain;;consensus disorder prediction;;Pentatricopeptide repeat domain;;Smr domain profile.;;Pentatricopeptide (PPR) repeat profile.;;PPR repeat family;;PPR repeat	-;;Pentatricopeptide repeat;;Smr domain;;Tetratricopeptide-like helical domain
c10149/f3p3/1604	4	PANTHER;;Pfam;;ProSiteProfiles	PTHR22883:SF147;;PF01529;;PTHR22883;;PS50216	-;;DHHC palmitoyltransferase;;Zinc finger DHHC-type profile.	-;;Palmitoyltransferase, DHHC domain
c1015/f15p6/3494	15	PANTHER;;MobiDBLite;;Pfam;;Gene3D;;CDD;;SUPERFAMILY;;Coils	PTHR43173:SF2;;mobidb-lite;;PF00144;;G3DSA:3.40.710.10;;cd05121;;PTHR43173;;SSF56601;;SSF56112;;PF03109;;Coil	-;;consensus disorder prediction;;Beta-lactamase;;ABC1_ADCK3-like;;ABC1 family	-;;Beta-lactamase-related;;Beta-lactamase/transpeptidase-like;;Protein kinase-like domain;;UbiB domain
c1015/f5p5/1083	5	Pfam;;PANTHER;;SUPERFAMILY;;Gene3D	PF00504;;PTHR21649;;PTHR21649:SF41;;SSF103511;;G3DSA:1.10.3460.10	Chlorophyll A-B binding protein	Chlorophyll A-B binding protein;;Chlorophyll A-B binding protein, plant;;Chlorophyll a/b binding protein domain
c10150/f1p0/2434	12	MobiDBLite;;CDD;;Gene3D;;PANTHER;;SUPERFAMILY;;Pfam;;ProSiteProfiles;;SMART	mobidb-lite;;cd00070;;G3DSA:2.60.120.200;;PTHR11214;;PTHR11214:SF167;;SSF49899;;PF00337;;PS51304;;SM00908	consensus disorder prediction;;GLECT;;Galactoside-binding lectin;;Galactoside-binding lectin (galectin) domain profile.	-;;Concanavalin A-like lectin/glucanase domain;;Glycosyl transferase, family 31;;Galectin, carbohydrate recognition domain
c10150/f1p0/979	13	PANTHER;;Pfam;;ProSiteProfiles;;PRINTS;;Gene3D;;SUPERFAMILY	PTHR24089:SF405;;PF00153;;PS50920;;PR00926;;G3DSA:1.50.40.10;;SSF103506;;PTHR24089	-;;Mitochondrial carrier protein;;Solute carrier (Solcar) repeat profile.;;Mitochondrial carrier protein signature	-;;Mitochondrial substrate/solute carrier;;Mitochondrial carrier protein;;Mitochondrial carrier domain
c10150/f1p2/4285	3	PANTHER;;MobiDBLite	PTHR24078;;mobidb-lite;;PTHR24078:SF513	-;;consensus disorder prediction	-
c10151/f1p0/2549	2	MobiDBLite	mobidb-lite	consensus disorder prediction	-
c10151/f1p0/3275	7	SUPERFAMILY;;PANTHER;;Gene3D;;Pfam;;ProSiteProfiles;;ProSitePatterns	SSF56112;;PTHR24056:SF252;;PTHR24056;;G3DSA:1.10.510.10;;PF00069;;PS50011;;PS00108	-;;Protein kinase domain;;Protein kinase domain profile.;;Serine/Threonine protein kinases active-site signature.	Protein kinase-like domain;;Protein kinase domain;;Serine/threonine-protein kinase, active site
c10151/f1p4/6978	15	PANTHER;;SUPERFAMILY;;MobiDBLite;;Gene3D	PTHR21663;;SSF48371;;mobidb-lite;;PTHR21663:SF6;;G3DSA:1.25.10.10	-;;consensus disorder prediction	-;;Armadillo-type fold;;Armadillo-like helical
c10152/f1p0/1160	4	MobiDBLite;;PANTHER;;ProSiteProfiles	mobidb-lite;;PTHR31384;;PTHR31384:SF61;;PS51745	consensus disorder prediction;;PB1 domain profile.	-;;PB1 domain
c10152/f1p0/13581	4	PANTHER;;MobiDBLite;;Pfam	PTHR11254:SF388;;mobidb-lite;;PTHR11254;;PF14377	-;;consensus disorder prediction;;Domain of unknown function (DUF4414)	-;;Domain of unknown function DUF4414
c10152/f1p1/2779	10	CDD;;SMART;;SUPERFAMILY;;MobiDBLite;;PANTHER;;Pfam;;Gene3D;;ProSiteProfiles	cd00183;;SM00509;;SSF47676;;mobidb-lite;;PTHR15141:SF62;;PF08711;;G3DSA:1.20.930.10;;PS51319;;PTHR15141	TFIIS_I;;consensus disorder prediction;;TFIIS helical bundle-like domain;;TFIIS N-terminal domain profile.	-;;Transcription elongation factor, TFIIS/CRSP70, N-terminal, sub-type;;Transcription factor IIS, N-terminal
c10152/f1p6/3666	29	SUPERFAMILY;;ProSitePatterns;;Gene3D;;ProSiteProfiles;;PANTHER;;Pfam;;SMART	SSF52058;;PS00107;;SSF56112;;G3DSA:1.10.510.10;;PS50011;;PTHR27000:SF270;;G3DSA:2.60.120.200;;PF13855;;PF00069;;G3DSA:3.80.10.10;;G3DSA:3.30.200.20;;PTHR27000;;SM00369;;PF08263;;SM00220	-;;Protein kinases ATP-binding region signature.;;Protein kinase domain profile.;;Leucine rich repeat;;Protein kinase domain;;Leucine rich repeat N-terminal domain	Leucine-rich repeat domain, L domain-like;;Protein kinase, ATP binding site;;Protein kinase-like domain;;Protein kinase domain;;Concanavalin A-like lectin/glucanase domain;;Leucine-rich repeat;;Leucine-rich repeat, typical subtype;;Leucine-rich repeat-containing N-terminal, plant-type
c10153/f1p0/3670	4	PANTHER;;SUPERFAMILY;;Gene3D	PTHR11668;;SSF56300;;G3DSA:3.60.21.10;;PTHR11668:SF359	-	-;;Metallo-dependent phosphatase-like
c10153/f2p0/1093	3	PANTHER;;MobiDBLite	PTHR33193;;PTHR33193:SF23;;mobidb-lite	-;;consensus disorder prediction	-
c10153/f2p0/2452	9	PANTHER;;SMART;;MobiDBLite;;Pfam;;ProSiteProfiles	PTHR10071;;SM00979;;mobidb-lite;;PTHR10071:SF234;;PF06200;;PS51320;;PF06203;;PS51017	-;;consensus disorder prediction;;tify domain;;Tify domain profile.;;CCT motif;;CCT domain profile.	-;;Tify domain;;CCT domain
c10154/f1p0/1260	5	PANTHER;;Pfam;;Gene3D;;SUPERFAMILY	PTHR11820;;PF01557;;G3DSA:3.90.850.10;;SSF56529;;PTHR11820:SF95	-;;Fumarylacetoacetate (FAA) hydrolase family	-;;Fumarylacetoacetase, C-terminal-related
c10154/f1p0/3146	2	MobiDBLite	mobidb-lite	consensus disorder prediction	-
c10154/f1p2/6883	21	Coils;;MobiDBLite;;Gene3D;;Pfam;;ProSiteProfiles;;ProSitePatterns;;PANTHER;;CDD;;SUPERFAMILY;;SMART	Coil;;mobidb-lite;;G3DSA:1.20.920.10;;G3DSA:3.30.40.10;;PF00439;;PS51543;;PF00628;;PS01359;;PTHR14140;;PS50014;;cd15519;;PS50016;;SSF57903;;SM00249;;PF15612;;PTHR14140:SF32;;SSF47370	-;;consensus disorder prediction;;Bromodomain;;FYR domain FYRC motif profile.;;PHD-finger;;Zinc finger PHD-type signature.;;Bromodomain profile.;;PHD1_Lid2p_like;;Zinc finger PHD-type profile.;;WSTF, HB1, Itc1p, MBD9 motif 1	-;;Bromodomain;;Zinc finger, RING/FYVE/PHD-type;;FY-rich, C-terminal;;Zinc finger, PHD-finger;;Zinc finger, PHD-type, conserved site;;Zinc finger, FYVE/PHD-type;;Zinc finger, PHD-type;;WHIM1 domain
c10155/f1p0/1292	2	PANTHER	PTHR13068:SF44;;PTHR13068	-	-
c10155/f1p0/2434	5	PANTHER;;Gene3D;;SUPERFAMILY;;Pfam	PTHR37807;;G3DSA:3.40.50.300;;PTHR37807:SF4;;SSF52540;;PF13671	-;;AAA domain	-;;P-loop containing nucleoside triphosphate hydrolase
c10155/f1p1/5204	7	PANTHER;;SUPERFAMILY;;Pfam;;Gene3D;;ProSiteProfiles	PTHR24223;;SSF52540;;PF00005;;PF00664;;PTHR24223:SF309;;G3DSA:3.40.50.300;;PS50929	-;;ABC transporter;;ABC transporter transmembrane region;;ABC transporter integral membrane type-1 fused domain profile.	-;;P-loop containing nucleoside triphosphate hydrolase;;ABC transporter-like;;ABC transporter type 1, transmembrane domain
c10156/f1p0/3557	3	PANTHER;;Pfam	PTHR30540:SF62;;PF02705;;PTHR30540	-;;K+ potassium transporter	-;;Potassium transporter
c10156/f1p0/6827	8	PANTHER;;Gene3D;;Pfam;;SUPERFAMILY;;SMART;;ProSiteProfiles;;CDD	PTHR14445;;G3DSA:3.30.1490.40;;PF02213;;SSF55277;;SM00444;;PS50829;;cd00072;;PTHR14445:SF50	-;;GYF domain;;GYF domain profile.;;GYF	-;;GYF domain
c10156/f4p2/1328	10	Gene3D;;PANTHER;;Pfam;;SUPERFAMILY;;ProSitePatterns;;CDD	G3DSA:2.160.10.10;;PTHR43523:SF4;;G3DSA:3.90.550.10;;PF00483;;PTHR43523;;SSF51161;;SSF53448;;PS00810;;cd04651	-;;Nucleotidyl transferase;;ADP-glucose pyrophosphorylase signature 3.;;LbH_G1P_AT_C	-;;Nucleotide-diphospho-sugar transferases;;Nucleotidyl transferase domain;;Trimeric LpxA-like;;ADP-glucose pyrophosphorylase, conserved site
c10157/f1p0/8829	12	Pfam;;SUPERFAMILY;;SMART;;Gene3D;;PANTHER;;ProSiteProfiles;;MobiDBLite	PF02375;;SSF46774;;SM00545;;G3DSA:1.10.150.60;;PTHR10694:SF67;;PS51011;;PF01388;;SM00501;;PS51183;;mobidb-lite;;SM01014;;PTHR10694	jmjN domain;;ARID domain profile.;;ARID/BRIGHT DNA binding domain;;JmjN domain profile.;;consensus disorder prediction	JmjN domain;;ARID DNA-binding domain
c10157/f1p1/1533	6	Pfam;;Gene3D;;PANTHER;;SUPERFAMILY	PF00534;;G3DSA:3.40.50.2000;;PTHR12526:SF471;;SSF53756;;PTHR12526;;PF00862	Glycosyl transferases group 1;;Sucrose synthase	Glycosyl transferase, family 1;;Sucrose synthase
c10158/f1p0/2121	2	PANTHER	PTHR37381:SF2;;PTHR37381	-	-
c10158/f1p0/4457	3	PANTHER;;Pfam	PTHR13405;;PTHR13405:SF12;;PF08801	-;;Nup133 N terminal like	-;;Nucleoporin, Nup133/Nup155-like, N-terminal
c10159/f1p0/5830	3	Pfam;;PANTHER	PF05770;;PTHR14217;;PTHR14217:SF12	Inositol 1, 3, 4-trisphosphate 5/6-kinase	Inositol-tetrakisphosphate 1-kinase
c10159/f2p0/1251	11	PANTHER;;ProSiteProfiles;;SMART;;PRINTS;;ProSitePatterns;;MobiDBLite;;Pfam	PTHR12632;;PS51152;;SM00521;;PR00616;;PS00686;;mobidb-lite;;PF02045;;PTHR12632:SF18	-;;NF-YA/HAP2 family profile.;;CCAAT-binding transcription factor subunit B signature;;NF-YA/HAP2 subunit signature.;;consensus disorder prediction;;CCAAT-binding transcription factor (CBF-B/NF-YA) subunit B	Nuclear transcription factor Y subunit A;;CCAAT-binding factor, conserved site
c10159/f2p0/3690	8	PANTHER;;SMART;;SUPERFAMILY;;MobiDBLite;;ProSiteProfiles;;Pfam	PTHR33207:SF17;;SM00614;;SSF81383;;mobidb-lite;;PTHR33207;;PS50808;;SSF57667;;PF02892	-;;consensus disorder prediction;;Zinc finger BED-type profile.;;BED zinc finger	-;;Zinc finger, BED-type;;F-box domain
c1016/f11p16/1324	4	PANTHER;;Gene3D;;MobiDBLite	PTHR34209:SF3;;PTHR34209;;G3DSA:3.40.250.10;;mobidb-lite	-;;consensus disorder prediction	-;;Rhodanese-like domain
c1016/f5p30/3463	23	Gene3D;;Pfam;;SUPERFAMILY;;Coils;;PANTHER;;ProSitePatterns;;TIGRFAM;;MobiDBLite;;PIRSF	G3DSA:1.20.80.30;;PF01326;;SSF56059;;Coil;;PF02896;;PTHR22931;;PF00391;;PS00370;;PTHR22931:SF29;;TIGR01828;;G3DSA:1.10.189.10;;mobidb-lite;;PS00742;;SSF52009;;PIRSF000853;;G3DSA:3.30.470.20;;G3DSA:3.20.20.60;;G3DSA:3.30.1490.20;;G3DSA:3.50.30.10;;SSF51621	-;;Pyruvate phosphate dikinase, PEP/pyruvate binding domain;;PEP-utilising enzyme, TIM barrel domain;;PEP-utilising enzyme, mobile domain;;PEP-utilizing enzymes phosphorylation site signature.;;pyru_phos_dikin: pyruvate, phosphate dikinase;;consensus disorder prediction;;PEP-utilizing enzymes signature 2.	-;;Pyruvate phosphate dikinase, PEP/pyruvate-binding;;PEP-utilising enzyme, C-terminal;;PEP-utilising enzyme, mobile domain;;PEP-utilising enzyme, active site;;Pyruvate, phosphate dikinase;;PEP-utilising enzyme, conserved site;;ATP-grasp fold, subdomain 2;;Pyruvate/Phosphoenolpyruvate kinase-like domain;;ATP-grasp fold, subdomain 1
c10160/f1p0/1297	11	Pfam;;SMART;;PANTHER;;SUPERFAMILY;;ProSiteProfiles;;CDD;;MobiDBLite;;Gene3D	PF02845;;SM00546;;PTHR22763;;PF00097;;PTHR22763:SF101;;SSF57850;;PS51140;;PS50089;;cd00162;;mobidb-lite;;G3DSA:3.30.40.10	CUE domain;;Zinc finger, C3HC4 type (RING finger);;CUE domain profile.;;Zinc finger RING-type profile.;;RING;;consensus disorder prediction	Ubiquitin system component Cue;;Zinc finger, C3HC4 RING-type;;Zinc finger, RING-type;;Zinc finger, RING/FYVE/PHD-type
c10160/f1p0/6572	3	PANTHER;;MobiDBLite	PTHR13402:SF14;;PTHR13402;;mobidb-lite	-;;consensus disorder prediction	-;;COPII coat assembly protein, Sec16
c10160/f1p1/3497	7	MobiDBLite;;PANTHER;;SUPERFAMILY;;Gene3D	mobidb-lite;;PTHR22931;;PTHR22931:SF29;;SSF56059;;G3DSA:3.30.1490.20;;G3DSA:1.20.80.30	consensus disorder prediction	-;;Pyruvate, phosphate dikinase;;ATP-grasp fold, subdomain 1
c10161/f1p0/2501	8	SUPERFAMILY;;Pfam;;Gene3D;;PANTHER;;SMART;;ProSitePatterns;;ProSiteProfiles	SSF57903;;PF00628;;G3DSA:3.30.40.10;;PTHR12321:SF88;;PTHR12321;;SM00249;;PS01359;;PS50016	-;;PHD-finger;;Zinc finger PHD-type signature.;;Zinc finger PHD-type profile.	Zinc finger, FYVE/PHD-type;;Zinc finger, PHD-finger;;Zinc finger, RING/FYVE/PHD-type;;Zinc finger, PHD-type;;Zinc finger, PHD-type, conserved site
c10161/f1p3/5554	12	PANTHER;;MobiDBLite;;Pfam;;Coils;;SUPERFAMILY;;Gene3D	PTHR10887;;PTHR10887:SF392;;mobidb-lite;;PF13086;;Coil;;SSF52540;;G3DSA:3.40.50.300	-;;consensus disorder prediction;;AAA domain	-;;P-loop containing nucleoside triphosphate hydrolase
c10161/f1p6/1521	11	SMART;;SUPERFAMILY;;ProSiteProfiles;;Pfam;;PANTHER;;MobiDBLite;;ProSitePatterns;;CDD;;Gene3D	SM00331;;SSF81606;;PS51746;;PF00481;;PTHR13832:SF452;;SM00332;;mobidb-lite;;PTHR13832;;PS01032;;cd00143;;G3DSA:3.60.40.10	-;;PPM-type phosphatase domain profile.;;Protein phosphatase 2C;;consensus disorder prediction;;PPM-type phosphatase domain signature.;;PP2Cc	PPM-type phosphatase domain;;Protein phosphatase 2C family;;PPM-type phosphatase, divalent cation binding
c10162/f1p1/3635	2	PANTHER	PTHR11200;;PTHR11200:SF195	-	-
c10162/f1p6/5405	7	MobiDBLite;;PANTHER	mobidb-lite;;PTHR34536:SF3;;PTHR34536	consensus disorder prediction	-
c10163/f1p0/6738	3	PANTHER;;MobiDBLite	PTHR31917:SF35;;mobidb-lite;;PTHR31917	-;;consensus disorder prediction	-
c10163/f1p1/2093	3	PANTHER;;Pfam	PTHR10543:SF71;;PF03055;;PTHR10543	-;;Retinal pigment epithelial membrane protein	-;;Carotenoid oxygenase
c10163/f1p9/3469	14	Coils;;PANTHER;;MobiDBLite;;SUPERFAMILY	Coil;;PTHR31342:SF17;;mobidb-lite;;SSF101447;;PTHR31342	-;;consensus disorder prediction	-
c10164/f1p0/2331	9	PANTHER;;SUPERFAMILY;;ProDom;;CDD;;Gene3D;;ProSitePatterns;;Pfam;;SMART	PTHR11413:SF65;;SSF54403;;PD001231;;cd00042;;PTHR11413;;G3DSA:3.10.450.10;;PS00287;;PF16845;;SM00043	-;;INHIBITOR PROTEASE CYSTEINE PROTEINASE CYSTATIN THIOL MULTICYSTATIN MC REPEAT B;;CY;;Cysteine proteases inhibitors signature.;;Aspartic acid proteinase inhibitor	-;;Cystatin domain;;Cystatin;;Proteinase inhibitor I25, cystatin, conserved site
c10164/f1p0/3877	6	PANTHER;;MobiDBLite;;Gene3D;;SUPERFAMILY	PTHR10241;;PTHR10241:SF39;;mobidb-lite;;G3DSA:2.130.10.10;;SSF50978	-;;consensus disorder prediction	-;;WD40/YVTN repeat-like-containing domain;;WD40-repeat-containing domain
c10164/f1p0/5312	4	PANTHER;;MobiDBLite	PTHR23315:SF183;;PTHR23315;;mobidb-lite	-;;consensus disorder prediction	-
c10164/f1p0/753	13	ProSitePatterns;;SMART;;MobiDBLite;;SUPERFAMILY;;PANTHER;;Gene3D;;Pfam;;PRINTS	PS00357;;SM00427;;mobidb-lite;;SSF47113;;PTHR23428;;PTHR23428:SF139;;G3DSA:1.10.20.10;;PF00125;;PR00621	Histone H2B signature.;;consensus disorder prediction;;Core histone H2A/H2B/H3/H4;;Histone H2B signature	Histone H2B;;Histone-fold;;Histone H2A/H2B/H3
c10165/f1p0/1546	15	Pfam;;Gene3D;;SUPERFAMILY;;ProSiteProfiles;;CDD;;PANTHER;;TIGRFAM	PF00958;;G3DSA:3.40.50.880;;SSF52402;;PS51273;;SSF54810;;cd01997;;G3DSA:3.40.50.620;;PTHR11922:SF46;;PTHR11922;;PF02540;;PS51553;;G3DSA:3.30.300.10;;PF00117;;TIGR00884;;SSF52317	GMP synthase C terminal domain;;Glutamine amidotransferase type 1 domain profile.;;GMP_synthase_C;;NAD synthase;;GMP synthetase ATP pyrophosphatase (GMPS ATP-PPase) domain profile.;;Glutamine amidotransferase class-I;;guaA_Cterm: GMP synthase (glutamine-hydrolyzing), C-terminal domain	GMP synthase, C-terminal;;Class I glutamine amidotransferase-like;;Glutamine amidotransferase;;Rossmann-like alpha/beta/alpha sandwich fold;;NAD/GMP synthase;;GMP synthetase ATP pyrophosphatase domain
c10165/f1p1/1985	14	PANTHER;;SUPERFAMILY;;TIGRFAM;;Gene3D;;Pfam	PTHR11632;;SSF51905;;TIGR01812;;SSF56425;;G3DSA:3.50.50.60;;PF02910;;G3DSA:4.10.80.40;;G3DSA:1.20.58.100;;PF00890;;G3DSA:3.90.700.10;;SSF46977;;PTHR11632:SF63	-;;sdhA_frdA_Gneg: succinate dehydrogenase or fumarate reductase, flavoprotein subunit;;Fumarate reductase flavoprotein C-term;;FAD binding domain	-;;FAD/NAD(P)-binding domain;;Succinate dehydrogenase/fumarate reductase, flavoprotein subunit;;Succinate dehydrogenase/fumarate reductase flavoprotein, catalytic domain;;Fumarate reductase/succinate dehydrogenase flavoprotein-like, C-terminal;;FAD-dependent oxidoreductase 2, FAD binding domain
c10165/f1p1/5603	12	PANTHER;;Gene3D;;SUPERFAMILY;;Pfam;;ProSitePatterns	PTHR27000:SF392;;G3DSA:3.30.200.20;;SSF56112;;PTHR27000;;SSF52058;;G3DSA:3.80.10.10;;PF13855;;PS00107	-;;Leucine rich repeat;;Protein kinases ATP-binding region signature.	-;;Protein kinase-like domain;;Leucine-rich repeat domain, L domain-like;;Leucine-rich repeat;;Protein kinase, ATP binding site
c10166/f1p0/5418	7	MobiDBLite;;Gene3D;;SMART;;Pfam;;PANTHER;;ProSiteProfiles	mobidb-lite;;G3DSA:4.10.60.10;;SM00575;;PF04434;;PTHR31669:SF88;;PTHR31669;;PS50966	consensus disorder prediction;;SWIM zinc finger;;Zinc finger SWIM-type profile.	-;;Zinc finger, CCHC-type;;Zinc finger, PMZ-type;;Zinc finger, SWIM-type;;FHY3/FAR1 family
c10166/f4p5/3512	9	Pfam;;MobiDBLite;;PANTHER;;Coils;;TIGRFAM	PF03522;;PF00324;;mobidb-lite;;PTHR11827;;Coil;;TIGR00930;;PTHR11827:SF79	Solute carrier family 12;;Amino acid permease;;consensus disorder prediction;;2a30: K-Cl cotransporter	SLC12A transporter, C-terminal;;Amino acid permease/ SLC12A domain;;SLC12A transporter family
c10167/f1p0/2449	1	MobiDBLite	mobidb-lite	consensus disorder prediction	-
c10167/f6p12/3953	15	CDD;;PANTHER;;MobiDBLite;;Pfam;;Gene3D;;PRINTS;;SUPERFAMILY;;Coils	cd14798;;PTHR23155:SF726;;mobidb-lite;;PTHR23155;;PF00931;;G3DSA:3.40.50.300;;G3DSA:3.80.10.10;;PR00364;;SSF52540;;Coil;;SSF52047	RX-CC_like;;consensus disorder prediction;;NB-ARC domain;;Disease resistance protein signature	-;;NB-ARC;;P-loop containing nucleoside triphosphate hydrolase;;Leucine-rich repeat domain, L domain-like
c10168/f1p3/2698	16	SUPERFAMILY;;Pfam;;SMART;;ProSiteProfiles;;Gene3D;;MobiDBLite;;PANTHER;;CDD;;Coils	SSF46689;;PF00249;;SM00717;;PS50934;;G3DSA:1.10.10.60;;PF16495;;mobidb-lite;;PF04433;;PTHR12802:SF69;;cd00167;;G3DSA:1.10.10.10;;PTHR12802;;PS51293;;Coil	-;;Myb-like DNA-binding domain;;SWIRM domain profile.;;SWIRM-associated region 1;;consensus disorder prediction;;SWIRM domain;;SANT;;SANT domain profile.	Homeobox domain-like;;SANT/Myb domain;;SWIRM domain;;SMARCC, C-terminal;;Winged helix-turn-helix DNA-binding domain;;SANT domain
c10169/f1p0/2552	6	PANTHER;;MobiDBLite;;Pfam;;SUPERFAMILY	PTHR30523:SF18;;PTHR30523;;mobidb-lite;;PF00311;;SSF51621	-;;consensus disorder prediction;;Phosphoenolpyruvate carboxylase	-;;Phosphoenolpyruvate carboxylase;;Pyruvate/Phosphoenolpyruvate kinase-like domain
c10169/f1p1/5261	2	PANTHER;;MobiDBLite	PTHR12748;;mobidb-lite	-;;consensus disorder prediction	Origin recognition complex, subunit 3
c10169/f1p4/1901	12	PANTHER;;PRINTS;;SUPERFAMILY;;Gene3D;;Pfam;;ProSitePatterns	PTHR11802:SF116;;PR00724;;PTHR11802;;SSF53474;;G3DSA:3.40.50.1820;;PF00450;;PS00560	-;;Carboxypeptidase C serine protease (S10) family signature;;Serine carboxypeptidase;;Serine carboxypeptidases, histidine active site.	-;;Peptidase S10, serine carboxypeptidase;;Alpha/Beta hydrolase fold;;Serine carboxypeptidases, histidine active site
c1017/f3p5/5832	5	PANTHER;;MobiDBLite	PTHR35478;;mobidb-lite	-;;consensus disorder prediction	-
c1017/f7p4/3643	9	MobiDBLite;;PANTHER;;Coils	mobidb-lite;;PTHR34361;;Coil	consensus disorder prediction	-
c1017/f8p2/1348	6	PANTHER;;MobiDBLite;;Pfam	PTHR31132:SF11;;mobidb-lite;;PF13266;;PTHR31132	-;;consensus disorder prediction;;Protein of unknown function (DUF4057)	-;;Domain of unknown function DUF4057
c10170/f1p0/2197	5	Pfam;;MobiDBLite;;PANTHER;;Gene3D	PF04646;;mobidb-lite;;PTHR10811;;G3DSA:3.30.450.20;;PTHR10811:SF41	Protein of unknown function, DUF604;;consensus disorder prediction	Protein of unknown function DUF604
c10170/f1p0/3441	5	ProSiteProfiles;;Pfam;;PANTHER;;MobiDBLite	PS50275;;PF02383;;PTHR11200:SF191;;PTHR11200;;mobidb-lite	Sac phosphatase domain profile.;;SacI homology domain;;consensus disorder prediction	SAC domain;;Phosphoinositide phosphatase SAC, plants
c10170/f1p0/5606	8	PANTHER;;ProSiteProfiles;;Pfam;;Gene3D;;SUPERFAMILY;;SMART;;CDD	PTHR10799:SF846;;PS51194;;PF00271;;G3DSA:3.40.50.300;;SSF52540;;SM00490;;PTHR10799;;cd00079	-;;Superfamilies 1 and 2 helicase C-terminal domain profile.;;Helicase conserved C-terminal domain;;HELICc	DNA helicase Ino80;;Helicase, C-terminal;;P-loop containing nucleoside triphosphate hydrolase
c10171/f1p0/1222	4	SUPERFAMILY;;Gene3D;;PANTHER	SSF81606;;G3DSA:3.60.40.10;;PTHR13832:SF407;;PTHR13832	-	PPM-type phosphatase domain;;Protein phosphatase 2C family
c10171/f1p0/2774	4	MobiDBLite;;PANTHER	mobidb-lite;;PTHR27008:SF65;;PTHR27008	consensus disorder prediction	-
c10171/f1p0/3423	13	PANTHER;;Gene3D;;MobiDBLite;;SMART;;ProSiteProfiles;;Coils;;SUPERFAMILY;;Pfam	PTHR24115;;G3DSA:3.40.850.10;;mobidb-lite;;SM00129;;G3DSA:1.10.418.10;;PS50021;;Coil;;SSF47576;;SSF52540;;PS50067;;PTHR24115:SF612;;PF16796	-;;consensus disorder prediction;;Calponin homology domain profile.;;Kinesin motor domain profile.;;Microtubule binding	-;;Kinesin motor domain;;Calponin homology domain;;P-loop containing nucleoside triphosphate hydrolase;;Spindle pole body-associated protein Vik1/Cik1, microtubule binding domain
c10171/f1p2/6452	1	MobiDBLite	mobidb-lite	consensus disorder prediction	-
c10172/f1p0/1595	7	PANTHER;;Coils;;MobiDBLite	PTHR31908:SF6;;Coil;;mobidb-lite;;PTHR31908	-;;consensus disorder prediction	-
c10172/f1p1/5420	8	MobiDBLite;;SMART;;PANTHER;;Pfam	mobidb-lite;;SM00333;;PTHR13793:SF109;;PF10513;;PTHR13793	consensus disorder prediction;;Enhancer of polycomb-like	-;;Tudor domain;;Enhancer of polycomb-like, N-terminal
c10172/f1p2/2471	5	PANTHER;;MobiDBLite	PTHR12758:SF29;;mobidb-lite;;PTHR12758	-;;consensus disorder prediction	-
c10173/f1p0/3095	5	PANTHER;;Pfam;;SUPERFAMILY;;Gene3D	PTHR23155;;PF00931;;PTHR23155:SF816;;SSF52058;;G3DSA:3.80.10.10	-;;NB-ARC domain	-;;NB-ARC;;Leucine-rich repeat domain, L domain-like
c10173/f1p0/3577	5	SMART;;Pfam;;PANTHER;;MobiDBLite	SM01135;;PF06584;;PTHR21689:SF5;;mobidb-lite;;PTHR21689	-;;DIRP;;consensus disorder prediction	DIRP domain;;Protein ALWAYS EARLY, plant;;Protein LIN-9/Protein ALWAYS EARLY
c10173/f1p0/5128	6	Pfam;;MobiDBLite;;PANTHER	PF03398;;mobidb-lite;;PTHR12161;;PTHR12161:SF31	Regulator of Vps4 activity in the MVB pathway;;consensus disorder prediction	Vacuolar protein sorting-associated protein Ist1
c10173/f1p1/1916	5	PANTHER;;Gene3D;;Pfam;;SUPERFAMILY	PTHR31268;;G3DSA:3.20.20.70;;PTHR31268:SF14;;PF05691;;SSF51445	-;;Raffinose synthase or seed imbibition protein Sip1	-;;Aldolase-type TIM barrel;;Glycosyl hydrolases 36;;Glycoside hydrolase superfamily
c10174/f1p0/2739	2	PANTHER	PTHR31384;;PTHR31384:SF47	-	-
c10174/f1p0/4221	5	PANTHER;;SUPERFAMILY;;Pfam;;MobiDBLite	PTHR30523:SF18;;SSF51621;;PF00311;;PTHR30523;;mobidb-lite	-;;Phosphoenolpyruvate carboxylase;;consensus disorder prediction	-;;Pyruvate/Phosphoenolpyruvate kinase-like domain;;Phosphoenolpyruvate carboxylase
c10174/f1p0/6036	3	Pfam;;PANTHER	PF04499;;PTHR12634;;PTHR12634:SF24	SIT4 phosphatase-associated protein	SIT4 phosphatase-associated protein family
c10175/f1p0/3709	3	PANTHER;;MobiDBLite	PTHR12725:SF102;;mobidb-lite;;PTHR12725	-;;consensus disorder prediction	-
c10176/f1p0/2447	7	PANTHER;;MobiDBLite;;ProSiteProfiles;;SUPERFAMILY;;Gene3D;;Pfam	PTHR12802:SF69;;mobidb-lite;;PTHR12802;;PS50934;;SSF46689;;G3DSA:1.10.10.10;;PF04433	-;;consensus disorder prediction;;SWIRM domain profile.;;SWIRM domain	-;;SWIRM domain;;Homeobox domain-like;;Winged helix-turn-helix DNA-binding domain
c10176/f1p1/3634	6	PANTHER;;Coils;;MobiDBLite;;Pfam	PTHR31973:SF67;;Coil;;PTHR31973;;mobidb-lite;;PF10536	-;;consensus disorder prediction;;Plant mobile domain	-;;Aminotransferase-like, plant mobile domain
c10176/f2p0/1558	7	MobiDBLite;;PANTHER	mobidb-lite;;PTHR31865;;PTHR31865:SF13	consensus disorder prediction	-
c10177/f1p0/5537	8	PANTHER;;SUPERFAMILY;;Gene3D;;Pfam;;ProSiteProfiles;;SMART;;CDD	PTHR14950;;SSF69065;;PTHR14950:SF39;;G3DSA:1.10.1520.10;;PF00636;;PS50142;;SM00535;;cd00593	-;;Ribonuclease III domain;;Ribonuclease III family domain profile.;;RIBOc	-;;Ribonuclease III domain
c10177/f1p2/1132	2	MobiDBLite	mobidb-lite	consensus disorder prediction	-
c10178/f1p0/3568	8	ProSiteProfiles;;Gene3D;;PANTHER;;SUPERFAMILY	PS51450;;G3DSA:3.80.10.10;;PTHR12241:SF141;;PTHR12241;;SSF52047	Leucine-rich repeat profile.	Leucine-rich repeat;;Leucine-rich repeat domain, L domain-like;;Tubulin--tyrosine ligase-like protein 12
c10178/f1p1/1390	22	Gene3D;;Pfam;;SMART;;PRINTS;;PANTHER;;SUPERFAMILY;;ProSitePatterns	G3DSA:1.10.220.10;;PF00191;;SM00335;;PR00196;;PTHR10502:SF152;;SSF47874;;PTHR10502;;PS00223	-;;Annexin;;Annexin family signature;;Annexins repeated domain signature.	Annexin repeat;;Annexin;;Annexin repeat, conserved site
c10178/f1p2/6818	6	PANTHER;;Pfam;;Gene3D;;SUPERFAMILY	PTHR19229;;PF00005;;G3DSA:3.40.50.300;;PTHR19229:SF168;;SSF52540	-;;ABC transporter	ABC transporter A, ABCA;;ABC transporter-like;;P-loop containing nucleoside triphosphate hydrolase
c10179/f1p0/3671	4	PANTHER;;SUPERFAMILY;;MobiDBLite	PTHR30523:SF18;;SSF51621;;PTHR30523;;mobidb-lite	-;;consensus disorder prediction	-;;Pyruvate/Phosphoenolpyruvate kinase-like domain
c10179/f1p3/1287	9	PANTHER;;MobiDBLite;;SUPERFAMILY;;ProSiteProfiles;;CDD;;Gene3D;;Pfam;;SMART	PTHR22891;;mobidb-lite;;SSF53098;;PS50822;;cd04657;;G3DSA:3.30.420.10;;PF02171;;PTHR22891:SF64;;SM00950	-;;consensus disorder prediction;;Piwi domain profile.;;Piwi_ago-like;;Piwi domain	-;;Ribonuclease H-like domain;;Piwi domain
c10179/f2p2/5674	21	Gene3D;;SMART;;PANTHER;;SUPERFAMILY;;PRINTS;;ProSitePatterns;;Pfam;;MobiDBLite;;CDD	G3DSA:3.30.420.10;;SM00486;;PTHR10322:SF32;;SSF56672;;PR00106;;G3DSA:1.10.287.690;;PS00116;;G3DSA:3.90.1600.10;;PF03104;;PF14260;;PF00136;;PTHR10322;;mobidb-lite;;cd05534;;cd05778;;SSF53098	-;;DNA-directed DNA-polymerase family B signature;;DNA polymerase family B signature.;;DNA polymerase family B, exonuclease domain;;C4-type zinc-finger of DNA polymerase delta;;DNA polymerase family B;;consensus disorder prediction;;POLBc_zeta;;DNA_polB_zeta_exo	Ribonuclease H-like domain;;DNA-directed DNA polymerase, family B;;DNA-directed DNA polymerase, family B, conserved site;;DNA polymerase, palm domain;;DNA-directed DNA polymerase, family B, exonuclease domain;;C4-type zinc-finger of DNA polymerase delta;;DNA-directed DNA polymerase, family B, multifunctional domain
c1018/f2p1/5353	6	CDD;;Pfam;;PANTHER;;TIGRFAM	cd10150;;PF02514;;PTHR23304;;TIGR02025;;PF11965;;PTHR23304:SF137	CobN_like;;CobN/Magnesium Chelatase;;BchH: magnesium chelatase, H subunit;;Domain of unknown function (DUF3479)	-;;CobN/magnesium chelatase;;Magnesium-chelatase, subunit H;;Magnesium chelatase, subunit H, N-terminal
c1018/f8p4/2608	22	Pfam;;SMART;;ProSitePatterns;;PRINTS;;Gene3D;;CDD;;SUPERFAMILY;;MobiDBLite;;PANTHER;;Hamap	PF02518;;SM00387;;PS00298;;PF00183;;PR00775;;G3DSA:3.30.565.10;;cd00075;;SSF54211;;SSF55874;;mobidb-lite;;SSF110942;;PTHR11528:SF68;;MF_00505;;PTHR11528	Histidine kinase-, DNA gyrase B-, and HSP90-like ATPase;;Heat shock hsp90 proteins family signature.;;Hsp90 protein;;90kDa heat shock protein signature;;HATPase_c;;consensus disorder prediction;;Chaperone protein HtpG [htpG].	Histidine kinase-like ATPase, C-terminal domain;;Heat shock protein Hsp90, conserved site;;Heat shock protein Hsp90 family;;Heat shock protein Hsp90, N-terminal;;Ribosomal protein S5 domain 2-type fold
c1018/f9p5/941	13	CDD;;Hamap;;PANTHER;;ProSiteProfiles;;Pfam;;MobiDBLite;;Gene3D;;PRINTS;;SUPERFAMILY	cd03471;;MF_01335;;PTHR10134:SF11;;PS51296;;PF00355;;mobidb-lite;;PTHR10134;;G3DSA:2.102.10.10;;PF08802;;PR00162;;SSF50022	Rieske_cytochrome_b6f;;Cytochrome b6-f complex iron-sulfur subunit [petC].;;Rieske [2Fe-2S] iron-sulfur domain profile.;;Rieske [2Fe-2S] domain;;consensus disorder prediction;;Cytochrome B6-F complex Fe-S subunit;;Rieske 2Fe-2S subunit signature	-;;Cytochrome b6-f complex iron-sulfur subunit;;Rieske [2Fe-2S] iron-sulphur domain;;Rieske iron-sulphur protein;;Cytochrome b6-f complex Fe-S subunit;;Rieske iron-sulphur protein, C-terminal
c1018/f9p6/3501	19	MobiDBLite;;Coils;;SUPERFAMILY;;Gene3D;;PRINTS;;PANTHER;;CDD;;Pfam	mobidb-lite;;Coil;;SSF48371;;G3DSA:1.10.601.10;;G3DSA:3.80.10.10;;PR00364;;SSF52540;;PTHR23155:SF803;;G3DSA:3.40.50.300;;SSF52047;;cd14798;;PF00931;;PTHR23155	consensus disorder prediction;;Disease resistance protein signature;;RX-CC_like;;NB-ARC domain	-;;Armadillo-type fold;;Leucine-rich repeat domain, L domain-like;;P-loop containing nucleoside triphosphate hydrolase;;NB-ARC
c10180/f1p1/2564	18	PANTHER;;ProSiteProfiles;;Coils;;SMART;;Pfam;;MobiDBLite;;ProSitePatterns;;Gene3D;;SUPERFAMILY	PTHR27002:SF289;;PS50011;;Coil;;SM00220;;PF01657;;mobidb-lite;;PS00107;;G3DSA:2.60.120.200;;PS51473;;PF00069;;SSF56112;;G3DSA:1.10.510.10;;PTHR27002;;G3DSA:3.30.200.20;;PS00108	-;;Protein kinase domain profile.;;Salt stress response/antifungal;;consensus disorder prediction;;Protein kinases ATP-binding region signature.;;Gnk2-homologous domain profile.;;Protein kinase domain;;Serine/Threonine protein kinases active-site signature.	-;;Protein kinase domain;;Gnk2-homologous domain;;Protein kinase, ATP binding site;;Concanavalin A-like lectin/glucanase domain;;Protein kinase-like domain;;Serine/threonine-protein kinase, active site
c10180/f1p2/3296	10	SUPERFAMILY;;PANTHER;;PRINTS;;Pfam;;MobiDBLite;;Gene3D	SSF51621;;PTHR30523;;PR00150;;PF00311;;mobidb-lite;;PTHR30523:SF18;;G3DSA:1.20.1440.90	-;;Phosphoenolpyruvate carboxylase signature;;Phosphoenolpyruvate carboxylase;;consensus disorder prediction	Pyruvate/Phosphoenolpyruvate kinase-like domain;;Phosphoenolpyruvate carboxylase
c10181/f1p0/2285	7	PANTHER;;MobiDBLite;;Pfam;;TIGRFAM;;CDD	PTHR42893;;mobidb-lite;;PF01554;;TIGR00797;;PTHR42893:SF4;;cd13136	-;;consensus disorder prediction;;MatE;;matE: MATE efflux family protein;;MATE_DinF_like	-;;Multi antimicrobial extrusion protein
c10181/f1p0/3370	7	Coils;;PANTHER	Coil;;PTHR33740;;PTHR33740:SF5	-	-
c10181/f1p2/6292	6	MobiDBLite;;SUPERFAMILY;;SMART;;ProSiteProfiles;;PANTHER	mobidb-lite;;SSF57667;;SM00614;;PS50808;;PTHR23272:SF93;;PTHR23272	consensus disorder prediction;;Zinc finger BED-type profile.	-;;Zinc finger, BED-type
c10181/f1p20/5655	26	ProSiteProfiles;;Gene3D;;ProSitePatterns;;Pfam;;MobiDBLite;;PANTHER;;SMART;;SUPERFAMILY;;PRINTS;;CDD	PS50053;;G3DSA:3.10.20.90;;PS00299;;PF00240;;mobidb-lite;;PTHR10666:SF169;;PTHR10666;;SM00213;;SSF54236;;PR00348;;cd01803	Ubiquitin domain profile.;;Ubiquitin domain signature.;;Ubiquitin family;;consensus disorder prediction;;Ubiquitin signature;;Ubiquitin	Ubiquitin domain;;Ubiquitin conserved site;;Ubiquitin-related domain;;Ubiquitin
c10182/f1p0/2298	2	PANTHER	PTHR22763;;PTHR22763:SF124	-	-
c10182/f1p0/4691	7	SUPERFAMILY;;Pfam;;ProSiteProfiles;;PANTHER;;SMART;;Gene3D	SSF48371;;PF03810;;PS50166;;PTHR11223:SF9;;SM00913;;PTHR11223;;G3DSA:1.25.10.10	-;;Importin-beta N-terminal domain;;Importin-beta N-terminal domain profile.	Armadillo-type fold;;Importin-beta, N-terminal domain;;Armadillo-like helical
c10182/f2p0/1660	13	ProSiteProfiles;;CDD;;SUPERFAMILY;;Coils;;MobiDBLite;;PANTHER;;Gene3D;;Pfam;;SMART	PS50217;;cd14703;;SSF57959;;Coil;;mobidb-lite;;PTHR13690;;G3DSA:1.20.5.170;;PF00170;;SM00338;;PTHR13690:SF92	Basic-leucine zipper (bZIP) domain profile.;;bZIP_plant_RF2;;consensus disorder prediction;;bZIP transcription factor	Basic-leucine zipper domain
c10183/f1p0/6269	2	PANTHER	PTHR23303:SF23;;PTHR23303	-	-
c10183/f1p1/1678	2	PANTHER	PTHR12815:SF23;;PTHR12815	-	-
c10184/f1p0/3497	8	Pfam;;Gene3D;;SUPERFAMILY;;PANTHER	PF02780;;G3DSA:3.40.50.970;;PF02779;;SSF52518;;PTHR43322;;G3DSA:3.40.50.920;;SSF52922;;PTHR43322:SF1	Transketolase, C-terminal domain;;Transketolase, pyrimidine binding domain	Transketolase, C-terminal domain;;Thiamin diphosphate-binding fold;;Transketolase-like, pyrimidine-binding domain;;Deoxyxylulose-5-phosphate synthase;;Transketolase C-terminal/Pyruvate-ferredoxin oxidoreductase domain II
c10184/f1p0/4007	5	Coils;;PANTHER;;MobiDBLite	Coil;;PTHR31008;;mobidb-lite;;PTHR31008:SF14	-;;consensus disorder prediction	-
c10184/f1p0/6738	6	PANTHER;;Gene3D;;Pfam;;Coils;;SUPERFAMILY	PTHR23155:SF853;;G3DSA:3.40.50.300;;PF00931;;Coil;;SSF52540;;PTHR23155	-;;NB-ARC domain	-;;P-loop containing nucleoside triphosphate hydrolase;;NB-ARC
c10185/f1p0/1986	8	PANTHER;;Gene3D;;SUPERFAMILY;;Pfam;;MobiDBLite;;ProSitePatterns	PTHR24096:SF254;;PTHR24096;;G3DSA:3.40.50.980;;SSF56801;;PF00501;;mobidb-lite;;PS00455	-;;AMP-binding enzyme;;consensus disorder prediction;;Putative AMP-binding domain signature.	-;;AMP-dependent synthetase/ligase;;AMP-binding, conserved site
c10185/f1p0/4340	4	MobiDBLite;;Pfam;;PANTHER	mobidb-lite;;PF14308;;PTHR24078;;PTHR24078:SF362	consensus disorder prediction;;X-domain of DnaJ-containing	-;;DNAJ-containing protein, X-domain
c10185/f1p1/841	8	PANTHER;;SMART;;ProSiteProfiles;;MobiDBLite;;Gene3D;;SUPERFAMILY;;Pfam	PTHR23147;;SM00360;;PS50102;;mobidb-lite;;G3DSA:3.30.70.330;;PTHR23147:SF21;;SSF54928;;PF00076	-;;Eukaryotic RNA Recognition Motif (RRM) profile.;;consensus disorder prediction;;RNA recognition motif. (a.k.a. RRM, RBD, or RNP domain)	-;;RNA recognition motif domain;;Nucleotide-binding alpha-beta plait domain
c10186/f1p0/3592	2	PANTHER;;Pfam	PTHR13500;;PF16201	-;;Nucleolar pre-ribosomal-associated protein 1	-;;Nucleolar pre-ribosomal-associated protein 1, C-terminal domain
c10186/f1p0/5548	1	MobiDBLite	mobidb-lite	consensus disorder prediction	-
c10187/f1p0/4210	3	PANTHER;;Pfam	PTHR10378;;PF01803;;PTHR10378:SF11	-;;LIM-domain binding protein	LIM-domain binding protein/SEUSS
c10187/f1p2/2453	12	Gene3D;;Pfam;;SMART;;PANTHER;;MobiDBLite;;ProSitePatterns;;SUPERFAMILY;;ProSiteProfiles	G3DSA:2.60.120.200;;PF00069;;SM00220;;G3DSA:1.10.510.10;;G3DSA:3.30.200.20;;PTHR27002;;mobidb-lite;;PS00108;;PTHR27002:SF305;;SSF56112;;PS00107;;PS50011	-;;Protein kinase domain;;consensus disorder prediction;;Serine/Threonine protein kinases active-site signature.;;Protein kinases ATP-binding region signature.;;Protein kinase domain profile.	Concanavalin A-like lectin/glucanase domain;;Protein kinase domain;;Serine/threonine-protein kinase, active site;;Protein kinase-like domain;;Protein kinase, ATP binding site
c10187/f1p3/1886	7	Pfam;;MobiDBLite;;CDD;;PANTHER;;Gene3D;;SUPERFAMILY	PF04059;;mobidb-lite;;cd12531;;PTHR24012;;G3DSA:3.30.70.330;;SSF54928;;PTHR24012:SF555	RNA recognition motif 2;;consensus disorder prediction;;RRM3_MEI2_like	RNA recognition motif 2;;Nucleotide-binding alpha-beta plait domain;;RNA recognition motif domain
c10188/f1p0/3320	10	SUPERFAMILY;;PIRSF;;PANTHER;;SMART;;ProSiteProfiles;;Pfam;;ProSitePatterns;;Gene3D	SSF56112;;PIRSF000654;;PTHR27003;;SM00220;;PS50011;;PF07714;;PTHR27003:SF226;;PS00108;;G3DSA:1.10.510.10;;G3DSA:3.30.200.20	-;;Protein kinase domain profile.;;Protein tyrosine kinase;;Serine/Threonine protein kinases active-site signature.	Protein kinase-like domain;;Protein kinase domain;;Serine-threonine/tyrosine-protein kinase catalytic domain;;Serine/threonine-protein kinase, active site
c10188/f1p0/5997	1	MobiDBLite	mobidb-lite	consensus disorder prediction	-
c10188/f1p1/899	7	Gene3D;;PANTHER;;SUPERFAMILY;;Pfam	G3DSA:3.30.300.30;;PTHR24095;;SSF56801;;PF00501;;PF13193;;PTHR24095:SF227;;G3DSA:2.30.38.10	-;;AMP-binding enzyme;;AMP-binding enzyme C-terminal domain	-;;AMP-dependent synthetase/ligase;;AMP-binding enzyme C-terminal domain
c10188/f1p3/2925	5	SUPERFAMILY;;PANTHER;;Pfam;;Gene3D	SSF52025;;PTHR22765:SF76;;PF02225;;G3DSA:3.50.30.30;;PTHR22765	-;;PA domain	-;;PA domain
c10189/f1p0/2382	7	PANTHER;;Pfam;;MobiDBLite;;SMART;;Coils	PTHR22691;;PF08243;;PTHR22691:SF12;;mobidb-lite;;SM00784;;Coil	-;;SPT2 chromatin protein;;consensus disorder prediction	-;;Chromatin SPT2
c10189/f1p0/3502	6	CDD;;Pfam;;Gene3D;;SUPERFAMILY;;PANTHER	cd05402;;PF01909;;G3DSA:3.30.460.10;;SSF81301;;PTHR10682;;PTHR10682:SF38	NT_PAP_TUTase;;Nucleotidyltransferase domain	-;;Polymerase, nucleotidyl transferase domain;;Poly(A) polymerase
c10189/f1p0/5813	3	PANTHER;;MobiDBLite	PTHR12601:SF34;;mobidb-lite;;PTHR12601	-;;consensus disorder prediction	-
c10189/f1p4/1440	9	MobiDBLite;;CDD;;SUPERFAMILY;;SMART;;PANTHER;;Pfam;;ProSiteProfiles;;Gene3D	mobidb-lite;;cd00170;;SSF52087;;SM00516;;PTHR10174;;PF00650;;PS50191;;PTHR10174:SF179;;G3DSA:3.40.525.10	consensus disorder prediction;;SEC14;;CRAL/TRIO domain;;CRAL-TRIO lipid binding domain profile.	-;;CRAL-TRIO lipid binding domain
c1019/f12p17/979	6	Pfam;;PANTHER;;Gene3D;;SUPERFAMILY;;MobiDBLite	PF00504;;PTHR21649:SF38;;G3DSA:1.10.3460.10;;SSF103511;;mobidb-lite;;PTHR21649	Chlorophyll A-B binding protein;;consensus disorder prediction	Chlorophyll A-B binding protein;;Chlorophyll a/b binding protein domain;;Chlorophyll A-B binding protein, plant
c1019/f3p4/5531	22	Coils;;MobiDBLite;;PANTHER;;Pfam	Coil;;mobidb-lite;;PTHR18898;;PF07926	-;;consensus disorder prediction;;TPR/MLP1/MLP2-like protein	-;;Nucleoprotein TPR/MLP1
c10190/f1p0/1461	11	PANTHER;;ProSitePatterns;;SMART;;SUPERFAMILY;;Pfam;;CDD;;Gene3D;;ProSiteProfiles	PTHR24343;;PS00107;;SM00220;;SSF56112;;PF00069;;cd14662;;G3DSA:1.10.510.10;;G3DSA:3.30.200.20;;PS00108;;PS50011;;PTHR24343:SF281	-;;Protein kinases ATP-binding region signature.;;Protein kinase domain;;STKc_SnRK2;;Serine/Threonine protein kinases active-site signature.;;Protein kinase domain profile.	-;;Protein kinase, ATP binding site;;Protein kinase domain;;Protein kinase-like domain;;Serine/threonine-protein kinase, active site
c10190/f1p0/2687	6	PANTHER;;Pfam;;MobiDBLite;;SUPERFAMILY;;Gene3D	PTHR22765;;PF02225;;mobidb-lite;;SSF52025;;PTHR22765:SF76;;G3DSA:3.50.30.30	-;;PA domain;;consensus disorder prediction	-;;PA domain
c10190/f1p1/3570	8	SMART;;ProSiteProfiles;;Pfam;;CDD;;SUPERFAMILY;;Gene3D;;PANTHER	SM00382;;PS50893;;PF00005;;cd03244;;SSF52540;;G3DSA:3.40.50.300;;PTHR24223:SF315;;PTHR24223	-;;ATP-binding cassette, ABC transporter-type domain profile.;;ABC transporter;;ABCC_MRP_domain2	AAA+ ATPase domain;;ABC transporter-like;;P-loop containing nucleoside triphosphate hydrolase
c10191/f1p0/3453	9	PANTHER;;CDD;;SUPERFAMILY;;Pfam;;ProSiteProfiles;;Coils;;SMART;;Gene3D	PTHR24326;;cd08875;;SSF55961;;PF01852;;PTHR24326:SF368;;PS50848;;Coil;;SM00234;;G3DSA:3.30.530.20	-;;START_ArGLABRA2_like;;START domain;;START domain profile.	-;;START domain;;START-like domain
c10191/f2p1/1189	10	Gene3D;;PANTHER;;SUPERFAMILY;;Pfam;;CDD;;SMART	G3DSA:3.40.50.720;;PTHR11695;;SSF50129;;PF13602;;SSF51735;;G3DSA:3.90.180.10;;PF08240;;cd08267;;SM00829;;PTHR11695:SF641	-;;Zinc-binding dehydrogenase;;Alcohol dehydrogenase GroES-like domain;;MDR1	NAD(P)-binding domain;;GroES-like;;Alcohol dehydrogenase, N-terminal;;Polyketide synthase, enoylreductase domain
c10192/f1p0/2397	3	PANTHER;;Pfam	PTHR11010;;PTHR11010:SF49;;PF05577	-;;Serine carboxypeptidase S28	-;;Peptidase S28
c10192/f1p0/3799	4	PANTHER;;Pfam;;MobiDBLite	PTHR13091;;PF10220;;mobidb-lite	-;;Smg8_Smg9;;consensus disorder prediction	Protein SMG8;;Smg8/Smg9
c10192/f1p0/6061	4	PANTHER;;Pfam;;MobiDBLite	PTHR36968:SF3;;PF15612;;PTHR36968;;mobidb-lite	-;;WSTF, HB1, Itc1p, MBD9 motif 1;;consensus disorder prediction	-;;WHIM1 domain
c10192/f1p4/1116	7	PANTHER;;SUPERFAMILY;;Pfam;;Gene3D	PTHR27001:SF395;;SSF52058;;PF08263;;PF13855;;G3DSA:3.80.10.10;;PTHR27001;;PF00560	-;;Leucine rich repeat N-terminal domain;;Leucine rich repeat;;Leucine Rich Repeat	-;;Leucine-rich repeat domain, L domain-like;;Leucine-rich repeat-containing N-terminal, plant-type;;Leucine-rich repeat
c10194/f1p0/3454	8	Pfam;;ProSiteProfiles;;PANTHER;;MobiDBLite;;Gene3D;;SUPERFAMILY;;ProSitePatterns	PF00069;;PS50011;;PTHR24361:SF498;;mobidb-lite;;G3DSA:3.30.200.20;;SSF56112;;PTHR24361;;PS00107	Protein kinase domain;;Protein kinase domain profile.;;consensus disorder prediction;;Protein kinases ATP-binding region signature.	Protein kinase domain;;Protein kinase-like domain;;Protein kinase, ATP binding site
c10194/f1p0/5442	4	SMART;;PANTHER;;Pfam	SM01205;;PTHR12741;;PTHR12741:SF38;;PF14288	-;;1,3-beta-glucan synthase subunit FKS1, domain-1	1,3-beta-glucan synthase subunit FKS1-like, domain-1
c10194/f1p4/1705	8	Gene3D;;PIRSF;;SUPERFAMILY;;Pfam;;PANTHER	G3DSA:1.25.10.10;;PIRSF032184;;SSF48371;;PF11698;;PTHR10698;;PF03224;;G3DSA:1.25.40.150;;PTHR10698:SF2	-;;V-ATPase subunit H	Armadillo-like helical;;ATPase, V1 complex, subunit H;;Armadillo-type fold;;ATPase, V1 complex, subunit H, C-terminal
c10194/f3p4/2649	14	SUPERFAMILY;;CDD;;MobiDBLite;;PANTHER;;Pfam;;Gene3D;;SMART	SSF51011;;cd11326;;mobidb-lite;;SSF81296;;PTHR43002;;PF02922;;SSF51445;;G3DSA:2.60.40.1180;;G3DSA:3.20.20.80;;SM00642;;G3DSA:2.60.40.10;;PF00128;;cd02856	-;;AmyAc_Glg_debranch;;consensus disorder prediction;;Carbohydrate-binding module 48 (Isoamylase N-terminal domain);;Alpha amylase, catalytic domain;;E_set_GDE_Isoamylase_N	-;;Immunoglobulin E-set;;Glycoside hydrolase, family 13, N-terminal;;Glycoside hydrolase superfamily;;Glycosyl hydrolase, all-beta;;Glycoside hydrolase, catalytic domain;;Glycosyl hydrolase, family 13, catalytic domain;;Immunoglobulin-like fold
c10195/f1p0/1926	12	MobiDBLite;;Coils;;PANTHER;;CDD;;Pfam;;SUPERFAMILY;;Gene3D	mobidb-lite;;Coil;;PTHR23500;;PTHR23500:SF212;;cd06174;;PF00083;;SSF103473;;G3DSA:1.20.1250.20	consensus disorder prediction;;MFS;;Sugar (and other) transporter	-;;Major facilitator superfamily domain;;Major facilitator, sugar transporter-like
c10195/f1p0/3206	2	MobiDBLite	mobidb-lite	consensus disorder prediction	-
c10195/f1p0/3877	1	MobiDBLite	mobidb-lite	consensus disorder prediction	-
c10195/f1p12/2597	4	TIGRFAM;;Pfam;;PANTHER	TIGR00728;;PF03169;;PTHR31645:SF37;;PTHR31645	OPT_sfam: oligopeptide transporter, OPT superfamily;;OPT oligopeptide transporter protein	Oligopeptide transporter, OPT superfamily
c10196/f1p0/2861	3	PANTHER;;MobiDBLite;;Pfam	PTHR18063;;mobidb-lite;;PF04424	-;;consensus disorder prediction;;Protein of unknown function (DUF544)	MINDY deubiquitinase;;MINDY deubiquitinase domain
c10196/f1p0/5291	42	ProSiteProfiles;;PANTHER;;Pfam;;SUPERFAMILY;;Gene3D;;TIGRFAM	PS51375;;PTHR24015:SF1348;;PF01535;;PF12854;;PF13812;;PF13041;;PTHR24015;;SSF81901;;G3DSA:1.25.40.10;;TIGR00756	Pentatricopeptide (PPR) repeat profile.;;PPR repeat;;Pentatricopeptide repeat domain;;PPR repeat family;;PPR: pentatricopeptide repeat domain	Pentatricopeptide repeat;;Tetratricopeptide-like helical domain
c10196/f1p2/4206	4	ProSiteProfiles;;MobiDBLite;;PANTHER	PS50103;;mobidb-lite;;PTHR36886:SF8;;PTHR36886	Zinc finger C3H1-type profile.;;consensus disorder prediction	Zinc finger, CCCH-type
c10196/f1p6/1727	5	PANTHER;;MobiDBLite;;ProSiteProfiles	PTHR11200:SF200;;PTHR11200;;mobidb-lite;;PS50275	-;;consensus disorder prediction;;Sac phosphatase domain profile.	-;;SAC domain
c10197/f1p1/2201	7	Pfam;;TIGRFAM;;PANTHER;;SUPERFAMILY;;MobiDBLite	PF01474;;TIGR01358;;PTHR21337:SF12;;PTHR21337;;SSF51569;;mobidb-lite	Class-II DAHP synthetase family;;DAHP_synth_II: 3-deoxy-7-phosphoheptulonate synthase;;consensus disorder prediction	DAHP synthetase, class II
c10198/f1p0/2292	10	ProSiteProfiles;;SUPERFAMILY;;SMART;;PANTHER;;Pfam;;Gene3D;;CDD	PS50297;;SSF48403;;SM00248;;PTHR24161:SF36;;PF12796;;G3DSA:1.25.40.20;;cd00204;;PS50088;;PTHR24161	Ankyrin repeat region circular profile.;;Ankyrin repeats (3 copies);;ANK;;Ankyrin repeat profile.	Ankyrin repeat-containing domain;;Ankyrin repeat
c10198/f1p0/5298	5	PANTHER;;Pfam;;Gene3D;;SUPERFAMILY	PTHR10209:SF352;;PF14226;;G3DSA:2.60.120.330;;SSF51197;;PTHR10209	-;;non-haem dioxygenase in morphine synthesis N-terminal	-;;Non-haem dioxygenase N-terminal domain;;Isopenicillin N synthase-like
c10198/f1p4/1981	18	ProSiteProfiles;;Pfam;;SMART;;SUPERFAMILY;;CDD;;ProSitePatterns;;PANTHER;;Gene3D	PS50030;;PF00069;;SM00220;;SSF103243;;cd14079;;PS00107;;PTHR24343;;PS50011;;G3DSA:3.30.310.80;;SSF56112;;PF02149;;cd12122;;cd14335;;PS00108;;PS50032;;G3DSA:1.10.510.10;;PTHR24343:SF237;;G3DSA:3.30.200.20	Ubiquitin-associated domain (UBA) profile.;;Protein kinase domain;;STKc_AMPK_alpha;;Protein kinases ATP-binding region signature.;;Protein kinase domain profile.;;Kinase associated domain 1;;AMPKA_C;;UBA_SnRK1_plant;;Serine/Threonine protein kinases active-site signature.;;Kinase associated domain 1 (KA1) profile.	Ubiquitin-associated domain;;Protein kinase domain;;KA1 domain/Ssp2, C-terminal;;Protein kinase, ATP binding site;;Protein kinase-like domain;;Kinase associated domain 1 (KA1);;Serine/threonine-protein kinase, active site
c10198/f1p6/3405	6	CDD;;PANTHER;;Pfam;;Coils;;TIGRFAM	cd10150;;PTHR23304;;PTHR23304:SF137;;PF02514;;Coil;;TIGR02025	CobN_like;;CobN/Magnesium Chelatase;;BchH: magnesium chelatase, H subunit	-;;CobN/magnesium chelatase;;Magnesium-chelatase, subunit H
c10199/f1p0/10234	3	PANTHER;;Pfam	PTHR21576:SF48;;PF08161;;PTHR21576	-;;NUC173 domain	-;;Uncharacterised domain NUC173
c10199/f1p0/2418	5	PANTHER;;SUPERFAMILY;;Pfam;;Gene3D	PTHR11409;;PTHR11409:SF50;;SSF51556;;PF00962;;G3DSA:3.20.20.140	-;;Adenosine/AMP deaminase	-;;Metal-dependent hydrolase;;Adenosine/AMP deaminase domain
c10199/f1p3/6279	15	MobiDBLite;;SMART;;Pfam;;PANTHER;;Gene3D;;ProSiteProfiles;;SUPERFAMILY;;Coils	mobidb-lite;;SM00320;;PF00637;;PTHR12616;;G3DSA:2.130.10.10;;PS50294;;SSF50978;;PF12816;;PS50082;;Coil;;PTHR12616:SF8	consensus disorder prediction;;Region in Clathrin and VPS;;Trp-Asp (WD) repeats circular profile.;;Golgi CORVET complex core vacuolar protein 8;;Trp-Asp (WD) repeats profile.	-;;WD40 repeat;;Clathrin, heavy chain/VPS, 7-fold repeat;;WD40/YVTN repeat-like-containing domain;;WD40-repeat-containing domain;;Vacuolar protein sorting-associated protein 8, central domain
c1020/f8p2/1484	8	PANTHER;;Gene3D;;SUPERFAMILY;;ProSitePatterns;;MobiDBLite;;CDD;;Pfam	PTHR11627:SF28;;G3DSA:3.20.20.70;;SSF51569;;PS00158;;mobidb-lite;;cd00948;;PF00274;;PTHR11627	-;;Fructose-bisphosphate aldolase class-I active site.;;consensus disorder prediction;;FBP_aldolase_I_a;;Fructose-bisphosphate aldolase class-I	-;;Aldolase-type TIM barrel;;Fructose-bisphosphate aldolase class-I active site;;Fructose-bisphosphate aldolase, class-I
c10200/f1p0/6436	4	PANTHER;;Coils	PTHR32258;;PTHR32258:SF14;;Coil	-	-
c10200/f1p1/1102	5	MobiDBLite;;PANTHER	mobidb-lite;;PTHR31832:SF17;;PTHR31832	consensus disorder prediction	-
c10201/f1p0/2767	8	Gene3D;;PANTHER;;MobiDBLite;;Pfam;;Coils;;SUPERFAMILY;;ProSiteProfiles	G3DSA:1.10.510.10;;PTHR24349;;mobidb-lite;;PF00069;;Coil;;SSF56112;;PTHR24349:SF174;;PS50011	-;;consensus disorder prediction;;Protein kinase domain;;Protein kinase domain profile.	-;;Protein kinase domain;;Protein kinase-like domain
c10201/f1p0/5182	5	PANTHER;;MobiDBLite;;Gene3D;;SUPERFAMILY	PTHR33304:SF10;;mobidb-lite;;PTHR33304;;G3DSA:3.30.40.10;;SSF57903	-;;consensus disorder prediction	-;;Zinc finger, RING/FYVE/PHD-type;;Zinc finger, FYVE/PHD-type
c10201/f1p1/3325	5	ProDom;;PANTHER;;Pfam;;Gene3D;;SUPERFAMILY	PD008153;;PTHR12022;;PF02271;;G3DSA:1.10.1090.10;;SSF81524	MEMBRANE COMPLEX C UBIQUINOL-CYTOCHROME REDUCTASE OXIDOREDUCTASE INNER ELECTRON MITOCHONDRION RESPIRATORY;;Ubiquinol-cytochrome C reductase complex 14kD subunit	Cytochrome b-c1 complex subunit 7
c10201/f1p3/1769	4	Pfam;;PANTHER;;MobiDBLite	PF03094;;PTHR31942:SF37;;mobidb-lite;;PTHR31942	Mlo family;;consensus disorder prediction	Mlo-related protein
c10202/f1p0/2263	6	ProSiteProfiles;;MobiDBLite;;PANTHER;;Pfam;;SUPERFAMILY	PS50146;;mobidb-lite;;PTHR12358;;PTHR12358:SF55;;PF00781;;SSF111331	DAG-kinase catalytic (DAGKc) domain profile.;;consensus disorder prediction;;Diacylglycerol kinase catalytic domain	Diacylglycerol kinase, catalytic domain;;NAD kinase/diacylglycerol kinase-like domain
c10202/f1p0/3764	6	PANTHER;;SUPERFAMILY;;Pfam;;CDD;;Gene3D	PTHR23273;;SSF50249;;PF08646;;PTHR23273:SF20;;cd04476;;G3DSA:2.40.50.140	-;;Replication factor-A C terminal domain;;RPA1_DBD_C	-;;Nucleic acid-binding, OB-fold;;Replication factor A, C-terminal
c10202/f1p0/5545	1	MobiDBLite	mobidb-lite	consensus disorder prediction	-
c10203/f1p0/3379	4	MobiDBLite	mobidb-lite	consensus disorder prediction	-
c10203/f1p0/6797	3	PANTHER;;Pfam	PTHR11439:SF224;;PF07727;;PTHR11439	-;;Reverse transcriptase (RNA-dependent DNA polymerase)	-;;Reverse transcriptase, RNA-dependent DNA polymerase
c10203/f1p1/3574	12	PANTHER;;Pfam;;Gene3D;;SMART;;SUPERFAMILY	PTHR13268:SF3;;PF12490;;G3DSA:2.130.10.10;;SM00320;;SSF50978;;PTHR13268	-;;Breast carcinoma amplified sequence 3	-;;Breast carcinoma amplified sequence 3;;WD40/YVTN repeat-like-containing domain;;WD40 repeat;;WD40-repeat-containing domain
c10203/f2p0/1327	3	PANTHER;;Coils	PTHR37204:SF2;;PTHR37204;;Coil	-	-
c10204/f1p0/3218	10	Coils;;MobiDBLite;;PANTHER;;SUPERFAMILY	Coil;;mobidb-lite;;PTHR13140:SF612;;SSF57997;;PTHR13140	-;;consensus disorder prediction	-
c10204/f1p0/5827	3	MobiDBLite;;PANTHER	mobidb-lite;;PTHR33088:SF15;;PTHR33088	consensus disorder prediction	-
c10204/f1p1/1659	7	PANTHER;;Gene3D;;PRINTS;;Pfam;;SUPERFAMILY	PTHR13789;;PTHR13789:SF292;;G3DSA:3.50.50.60;;PR00420;;PF01494;;SSF51905	-;;Aromatic-ring hydroxylase (flavoprotein monooxygenase) signature;;FAD binding domain	-;;FAD/NAD(P)-binding domain;;FAD-binding domain
c10204/f1p2/2348	12	Gene3D;;SMART;;SUPERFAMILY;;PANTHER;;Pfam	G3DSA:3.80.10.10;;SM00369;;SSF52058;;PTHR27001:SF422;;PTHR27001;;PF13855;;PF08263	-;;Leucine rich repeat;;Leucine rich repeat N-terminal domain	Leucine-rich repeat domain, L domain-like;;Leucine-rich repeat, typical subtype;;Leucine-rich repeat;;Leucine-rich repeat-containing N-terminal, plant-type
c10205/f1p0/3565	3	PANTHER;;MobiDBLite	PTHR30523;;PTHR30523:SF18;;mobidb-lite	-;;consensus disorder prediction	-
c10205/f1p0/6473	1	MobiDBLite	mobidb-lite	consensus disorder prediction	-
c10205/f1p1/1111	14	Gene3D;;SMART;;ProSiteProfiles;;PIRSF;;ProSitePatterns;;CDD;;Pfam;;PRINTS;;SUPERFAMILY;;PANTHER	G3DSA:1.10.510.10;;SM00220;;PS50011;;PIRSF000654;;PS00108;;cd13999;;PF07714;;PR00109;;SSF56112;;PTHR23257:SF645;;PTHR23257	-;;Protein kinase domain profile.;;Serine/Threonine protein kinases active-site signature.;;STKc_MAP3K-like;;Protein tyrosine kinase;;Tyrosine kinase catalytic domain signature	-;;Protein kinase domain;;Serine/threonine-protein kinase, active site;;Serine-threonine/tyrosine-protein kinase catalytic domain;;Protein kinase-like domain
c10206/f1p0/1437	5	PANTHER;;MobiDBLite;;SUPERFAMILY;;Gene3D	PTHR10209;;mobidb-lite;;SSF51197;;G3DSA:2.60.120.330;;PTHR10209:SF274	-;;consensus disorder prediction	-;;Isopenicillin N synthase-like
c10206/f1p0/2495	6	PANTHER;;ProSiteProfiles;;Pfam;;MobiDBLite;;SUPERFAMILY	PTHR31719;;PS51005;;PF02365;;PTHR31719:SF54;;mobidb-lite;;SSF101941	-;;NAC domain profile.;;No apical meristem (NAM) protein;;consensus disorder prediction	-;;NAC domain
c10206/f1p0/5558	5	PANTHER;;Pfam;;MobiDBLite	PTHR31434;;PF16501;;mobidb-lite	-;;S phase cyclin A-associated protein in the endoplasmic reticulum;;consensus disorder prediction	-;;S phase cyclin A-associated protein in the endoplasmic reticulum, N-terminal
c10206/f2p0/3606	4	MobiDBLite;;PANTHER;;Pfam	mobidb-lite;;PTHR13308;;PTHR13308:SF35;;PF07145	consensus disorder prediction;;Ataxin-2 C-terminal region	-;;Ataxin-2, C-terminal
c10207/f1p0/2467	11	PANTHER;;SMART;;Gene3D;;Pfam;;ProSitePatterns;;MobiDBLite;;SUPERFAMILY;;ProSiteProfiles	PTHR27007:SF83;;SM00220;;G3DSA:1.10.510.10;;PF00069;;PS00108;;G3DSA:3.30.200.20;;mobidb-lite;;SSF56112;;PS50011;;PTHR27007	-;;Protein kinase domain;;Serine/Threonine protein kinases active-site signature.;;consensus disorder prediction;;Protein kinase domain profile.	-;;Protein kinase domain;;Serine/threonine-protein kinase, active site;;Protein kinase-like domain
c10207/f1p0/6770	9	CDD;;SUPERFAMILY;;Pfam;;PRINTS;;PANTHER;;Gene3D	cd00009;;SSF52540;;PF00931;;PR00364;;PTHR23155:SF853;;G3DSA:3.40.50.300;;PTHR23155	AAA;;NB-ARC domain;;Disease resistance protein signature	-;;P-loop containing nucleoside triphosphate hydrolase;;NB-ARC
c10208/f1p0/1082	8	Gene3D;;MobiDBLite;;PANTHER;;SUPERFAMILY;;Pfam	G3DSA:3.30.200.20;;mobidb-lite;;PTHR27001:SF449;;SSF56112;;PTHR27001;;PF07714	-;;consensus disorder prediction;;Protein tyrosine kinase	-;;Protein kinase-like domain;;Serine-threonine/tyrosine-protein kinase catalytic domain
c10208/f1p0/5865	9	PANTHER;;ProSiteProfiles;;ProSitePatterns;;CDD;;Pfam;;SUPERFAMILY;;Gene3D;;SMART	PTHR11200:SF195;;PS50020;;PS01159;;cd00201;;PTHR11200;;PF00397;;SSF51045;;G3DSA:2.20.70.10;;SM00456	-;;WW/rsp5/WWP domain profile.;;WW/rsp5/WWP domain signature.;;WW;;WW domain	-;;WW domain
c10208/f1p0/7261	2	MobiDBLite	mobidb-lite	consensus disorder prediction	-
c10208/f4p0/2456	7	Pfam;;Coils;;PANTHER;;MobiDBLite	PF03357;;Coil;;PTHR10476:SF24;;PTHR10476;;mobidb-lite	Snf7;;consensus disorder prediction	Snf7 family
c10209/f1p0/1260	5	PANTHER;;Coils;;MobiDBLite	PTHR30523:SF18;;Coil;;PTHR30523;;mobidb-lite	-;;consensus disorder prediction	-
c10209/f1p0/5738	2	MobiDBLite	mobidb-lite	consensus disorder prediction	-
c10209/f1p6/3431	22	Coils;;Pfam;;PANTHER;;SMART;;ProSiteProfiles;;CDD;;MobiDBLite;;SUPERFAMILY;;PIRSF;;Gene3D	Coil;;PF00271;;PTHR12131:SF5;;SM00487;;PS51192;;PF00270;;cd00079;;mobidb-lite;;PF13234;;SM00490;;PS51194;;PTHR12131;;SSF52540;;PIRSF005198;;SM01142;;G3DSA:3.40.50.300;;cd00046;;PF08148	-;;Helicase conserved C-terminal domain;;Superfamilies 1 and 2 helicase ATP-binding type-1 domain profile.;;DEAD/DEAH box helicase;;HELICc;;consensus disorder prediction;;rRNA-processing arch domain;;Superfamilies 1 and 2 helicase C-terminal domain profile.;;DEXDc;;DSHCT (NUC185) domain	-;;Helicase, C-terminal;;Helicase superfamily 1/2, ATP-binding domain;;DEAD/DEAH box helicase domain;;rRNA-processing arch domain;;P-loop containing nucleoside triphosphate hydrolase;;ATP-dependent RNA helicase Ski2;;ATP-dependent RNA helicase Ski2, C-terminal
c10209/f5p3/2705	8	ProSiteProfiles;;Coils;;Pfam;;PANTHER;;SUPERFAMILY;;CDD;;Gene3D	PS50405;;Coil;;PF00043;;PTHR11260:SF375;;SSF47616;;PTHR11260;;cd03187;;G3DSA:1.20.1050.10	Soluble glutathione S-transferase C-terminal domain profile.;;Glutathione S-transferase, C-terminal domain;;GST_C_Phi	Glutathione S-transferase, C-terminal-like;;Glutathione S-transferase, C-terminal;;Glutathione S-transferases Phi, C-terminal
c1021/f4p3/2528	9	SUPERFAMILY;;Gene3D;;SMART;;Pfam;;ProSiteProfiles;;PANTHER;;ProSitePatterns	SSF56112;;G3DSA:1.10.510.10;;SM00220;;PF00069;;PS50011;;PTHR27005;;PTHR27005:SF89;;G3DSA:3.30.200.20;;PS00108	-;;Protein kinase domain;;Protein kinase domain profile.;;Serine/Threonine protein kinases active-site signature.	Protein kinase-like domain;;Protein kinase domain;;Serine/threonine-protein kinase, active site
c1021/f9p13/1065	10	CDD;;SMART;;PANTHER;;ProSiteProfiles;;Pfam	cd00021;;SM00336;;PTHR31832;;PS50119;;PTHR31832:SF22;;PF00643	BBOX;;Zinc finger B-box type profile.;;B-box zinc finger	-;;B-box-type zinc finger
c10210/f1p0/1453	8	MobiDBLite;;Pfam;;PANTHER	mobidb-lite;;PF05097;;PTHR33095;;PF07816;;PTHR33095:SF31	consensus disorder prediction;;Protein of unknown function (DUF688);;Protein of unknown function (DUF1645)	-;;Protein of unknown function DUF688;;Protein of unknown function DUF1645, plant
c10210/f1p0/2478	3	PANTHER;;Pfam	PTHR43302:SF2;;PTHR43302;;PF03600	-;;Citrate transporter	-;;Citrate transporter-like domain
c10210/f1p0/4071	5	PANTHER;;Gene3D;;SUPERFAMILY	PTHR10241;;G3DSA:2.130.10.10;;PTHR10241:SF39;;SSF50978	-	-;;WD40/YVTN repeat-like-containing domain;;WD40-repeat-containing domain
c10210/f1p0/5893	7	MobiDBLite;;PANTHER;;Gene3D;;SUPERFAMILY	mobidb-lite;;PTHR10292;;G3DSA:2.130.10.110;;PTHR10292:SF13;;SSF50989	consensus disorder prediction	-;;Clathrin, heavy chain, linker/propeller domain;;Clathrin, heavy chain, propeller, N-terminal
c10211/f1p0/1249	3	Coils;;PANTHER	Coil;;PTHR10809;;PTHR10809:SF76	-	-;;Vesicle-associated membrane-protein-associated protein
c10211/f1p0/12978	7	MobiDBLite;;Gene3D;;PANTHER;;SMART;;Pfam;;SUPERFAMILY	mobidb-lite;;G3DSA:1.20.1020.10;;PTHR13808;;SM00551;;PTHR13808:SF12;;PF02135;;SSF57933	consensus disorder prediction;;TAZ zinc finger	-;;Zinc finger, TAZ-type
c10212/f1p0/3429	4	SUPERFAMILY;;PANTHER;;MobiDBLite	SSF101447;;PTHR31342;;PTHR31342:SF18;;mobidb-lite	-;;consensus disorder prediction	-
c10212/f1p0/6699	2	PANTHER	PTHR12741;;PTHR12741:SF28	-	-
c10212/f1p0/738	6	PANTHER;;MobiDBLite;;CDD;;SUPERFAMILY;;Gene3D	PTHR22814;;mobidb-lite;;cd00371;;SSF55008;;PTHR22814:SF252;;G3DSA:3.30.70.100	-;;consensus disorder prediction;;HMA	-;;Heavy metal-associated domain, HMA
c10212/f3p3/1521	12	Gene3D;;PANTHER;;Pfam;;CDD;;ProSiteProfiles;;SUPERFAMILY;;ProSitePatterns;;SMART;;Coils	G3DSA:3.30.200.20;;G3DSA:1.10.510.10;;PTHR24054;;PF00069;;PTHR24054:SF44;;cd14132;;PS50011;;SSF56112;;PS00107;;SM00220;;Coil;;PS00108	-;;Protein kinase domain;;STKc_CK2_alpha;;Protein kinase domain profile.;;Protein kinases ATP-binding region signature.;;Serine/Threonine protein kinases active-site signature.	-;;Protein kinase domain;;Protein kinase-like domain;;Protein kinase, ATP binding site;;Serine/threonine-protein kinase, active site
c10213/f1p0/1195	4	PANTHER;;SMART;;Pfam	PTHR32227:SF134;;PTHR32227;;SM00768;;PF07983	-;;X8 domain	-;;X8 domain
c10213/f1p0/5451	1	Pfam	PF03108	MuDR family transposase	Transposase, MuDR, plant
c10213/f1p2/2332	9	Pfam;;CDD;;Coils;;PANTHER;;Gene3D;;SUPERFAMILY	PF01501;;cd06429;;Coil;;PTHR32116:SF37;;G3DSA:3.90.550.10;;SSF53448;;PTHR32116	Glycosyl transferase family 8;;GT8_like_1	Glycosyl transferase, family 8;;Nucleotide-diphospho-sugar transferases;;Plant galacturonosyltransferase GAUT
c10214/f1p0/4229	1	MobiDBLite	mobidb-lite	consensus disorder prediction	-
c10214/f1p0/4852	4	PANTHER;;MobiDBLite;;Pfam	PTHR33223;;mobidb-lite;;PTHR33223:SF3;;PF03732	-;;consensus disorder prediction;;Retrotransposon gag protein	-;;Retrotransposon gag domain
c10214/f1p4/1369	6	PIRSF;;MobiDBLite;;PANTHER;;SUPERFAMILY;;Pfam	PIRSF018497;;mobidb-lite;;PTHR11028;;PTHR11028:SF4;;SSF103486;;PF01992	-;;consensus disorder prediction;;ATP synthase (C/AC39) subunit	ATPase, V0 complex, subunit d;;ATPase, V0 complex, c/d subunit
c10215/f1p0/2490	11	PIRSF;;ProSitePatterns;;Gene3D;;PANTHER;;ProSiteProfiles;;SMART;;Pfam;;SUPERFAMILY	PIRSF000654;;PS00107;;PS00108;;G3DSA:1.10.510.10;;PTHR27002:SF213;;PS50011;;PTHR27002;;SM00220;;PF00069;;G3DSA:3.30.200.20;;SSF56112	-;;Protein kinases ATP-binding region signature.;;Serine/Threonine protein kinases active-site signature.;;Protein kinase domain profile.;;Protein kinase domain	-;;Protein kinase, ATP binding site;;Serine/threonine-protein kinase, active site;;Protein kinase domain;;Protein kinase-like domain
c10215/f1p0/3716	6	PANTHER;;Gene3D;;SUPERFAMILY;;Pfam	PTHR23155:SF779;;G3DSA:3.80.10.10;;SSF52058;;PTHR23155;;PF00931;;SSF52540	-;;NB-ARC domain	-;;Leucine-rich repeat domain, L domain-like;;NB-ARC;;P-loop containing nucleoside triphosphate hydrolase
c10215/f1p1/6582	14	Pfam;;PRINTS;;CDD;;SUPERFAMILY;;Gene3D;;PANTHER	PF00931;;PR00364;;cd00009;;SSF52058;;SSF52540;;G3DSA:3.40.50.300;;G3DSA:3.80.10.10;;PTHR23155:SF784;;PTHR23155	NB-ARC domain;;Disease resistance protein signature;;AAA	NB-ARC;;Leucine-rich repeat domain, L domain-like;;P-loop containing nucleoside triphosphate hydrolase
c10215/f1p2/1676	5	PANTHER;;Coils;;Pfam;;MobiDBLite	PTHR31314:SF23;;Coil;;PF14379;;PTHR31314;;mobidb-lite	-;;MYB-CC type transfactor, LHEQLE motif;;consensus disorder prediction	-;;MYB-CC type transcription factor, LHEQLE-containing domain
c10216/f1p0/4018	7	Gene3D;;SUPERFAMILY;;PANTHER;;CDD;;Coils	G3DSA:3.40.50.300;;SSF52540;;PTHR23155:SF738;;PTHR23155;;cd14798;;cd01983;;Coil	-;;RX-CC_like;;Fer4_NifH	P-loop containing nucleoside triphosphate hydrolase
c10216/f1p0/5719	5	Pfam;;MobiDBLite;;ProSiteProfiles;;PANTHER	PF02383;;mobidb-lite;;PS50275;;PTHR11200:SF195;;PTHR11200	SacI homology domain;;consensus disorder prediction;;Sac phosphatase domain profile.	SAC domain
c10216/f1p1/777	10	Gene3D;;CDD;;Pfam;;PANTHER;;SUPERFAMILY;;ProSiteProfiles;;SMART	G3DSA:2.20.28.10;;cd00162;;PF13445;;PTHR21319:SF30;;SSF57850;;PS50089;;PTHR21319;;G3DSA:3.30.40.10;;SM00184;;PF14599	-;;RING;;RING-type zinc-finger;;Zinc finger RING-type profile.;;Zinc-ribbon	Rubredoxin-type fold;;RING-type zinc-finger, LisH dimerisation motif;;Zinc finger, RING-type;;Zinc finger, RING/FYVE/PHD-type
c10217/f1p0/2250	4	Pfam;;PANTHER	PF03348;;PTHR10383;;PTHR10383:SF29	Serine incorporator (Serinc)	Serine incorporator/TMS membrane protein
c10217/f1p0/4500	4	MobiDBLite;;PANTHER;;ProSiteProfiles	mobidb-lite;;PTHR14030:SF9;;PS51489;;PTHR14030	consensus disorder prediction;;BUB1 N-terminal domain profile.	-;;Mad3/Bub1 homology region 1;;Mitotic spindle checkpoint protein Bub1/Mad3
c10217/f1p0/5681	15	CDD;;Gene3D;;Pfam;;SUPERFAMILY;;PANTHER;;PRINTS	cd14798;;G3DSA:3.80.10.10;;G3DSA:3.40.50.300;;cd00009;;PF00931;;SSF52058;;PTHR23155;;PR00364;;PTHR23155:SF776;;SSF52540	RX-CC_like;;AAA;;NB-ARC domain;;Disease resistance protein signature	-;;Leucine-rich repeat domain, L domain-like;;P-loop containing nucleoside triphosphate hydrolase;;NB-ARC
c10218/f1p0/2568	1	ProSiteProfiles	PS51257	Prokaryotic membrane lipoprotein lipid attachment site profile.	-
c10218/f1p0/5306	9	ProSiteProfiles;;Pfam;;PANTHER;;SMART;;Gene3D;;ProSitePatterns;;SUPERFAMILY	PS50011;;PF00069;;PTHR24351;;SM00220;;G3DSA:1.10.510.10;;PS00108;;SSF56112;;PTHR24351:SF129	Protein kinase domain profile.;;Protein kinase domain;;Serine/Threonine protein kinases active-site signature.	Protein kinase domain;;Serine/threonine-protein kinase, active site;;Protein kinase-like domain
c10218/f2p0/1279	3	PANTHER;;Pfam	PTHR12866;;PF03987;;PTHR12866:SF7	-;;Autophagocytosis associated protein, active-site domain	-;;Autophagy-related protein 3
c10219/f1p0/2216	10	MobiDBLite;;PANTHER;;Coils	mobidb-lite;;PTHR24115;;Coil;;PTHR24115:SF555	consensus disorder prediction	-
c10219/f1p2/3397	10	SMART;;Gene3D;;MobiDBLite;;PANTHER;;SUPERFAMILY;;ProSiteProfiles	SM00667;;G3DSA:2.130.10.10;;mobidb-lite;;PTHR13129;;SM00320;;SSF50978;;G3DSA:1.25.10.10;;PS50896	-;;consensus disorder prediction;;LIS1 homology (LisH) motif profile.	LIS1 homology motif;;WD40/YVTN repeat-like-containing domain;;VPRBP/DCAF1 family;;WD40 repeat;;WD40-repeat-containing domain;;Armadillo-like helical
c10219/f5p3/1665	23	PANTHER;;Pfam;;CDD;;TIGRFAM;;ProSitePatterns;;ProSiteProfiles;;SUPERFAMILY;;Hamap;;Gene3D;;PRINTS	PTHR23115;;PF00009;;cd01883;;TIGR00483;;PS00301;;PS51722;;SSF50465;;MF_00118_A;;PTHR23115:SF195;;SSF50447;;cd03705;;PF03144;;SSF52540;;G3DSA:3.40.50.300;;G3DSA:2.40.30.10;;cd03693;;PF03143;;PR00315	-;;Elongation factor Tu GTP binding domain;;EF1_alpha;;EF-1_alpha: translation elongation factor EF-1, subunit alpha;;Translational (tr)-type guanine nucleotide-binding (G) domain signature.;;Translational (tr)-type guanine nucleotide-binding (G) domain profile.;;Elongation factor Tu [tuf].;;EF1_alpha_III;;Elongation factor Tu domain 2;;EF1_alpha_II;;Elongation factor Tu C-terminal domain;;GTP-bi…	-;;Translation elongation factor EF1A, eukaryotic/archaeal;;Tr-type G domain, conserved site;;Transcription factor, GTP-binding domain;;Translation elongation factor EF1A/initiation factor IF2gamma, C-terminal;;Translation protein, beta-barrel domain;;Translation elongation factor EFTu-like, domain 2;;P-loop containing nucleoside triphosphate hydrolase;;Translation elongation factor EFTu/EF1A, C-…
c1022/f11p6/1697	14	Pfam;;MobiDBLite;;SUPERFAMILY;;CDD;;PANTHER;;TIGRFAM;;Gene3D;;ProSitePatterns	PF01546;;mobidb-lite;;PF07687;;SSF55031;;cd03884;;SSF53187;;PTHR32494;;TIGR01879;;G3DSA:3.40.630.10;;PS00758;;G3DSA:3.30.70.360;;PTHR32494:SF12	Peptidase family M20/M25/M40;;consensus disorder prediction;;Peptidase dimerisation domain;;M20_bAS;;hydantase: amidase, hydantoinase/carbamoylase family;;ArgE / dapE / ACY1 / CPG2 / yscS family signature 1.	Peptidase M20;;Peptidase M20, dimerisation domain;;Amidase, carbamoylase-type;;ArgE/DapE/ACY1/CPG2/YscS, conserved site
c1022/f14p13/3409	11	Gene3D;;SUPERFAMILY;;Pfam;;MobiDBLite;;PANTHER;;CDD	G3DSA:3.40.50.300;;SSF52540;;PF13087;;mobidb-lite;;PF13086;;PTHR10887:SF389;;PTHR10887;;cd00046	-;;AAA domain;;consensus disorder prediction;;DEXDc	P-loop containing nucleoside triphosphate hydrolase
c1022/f4p4/5711	41	MobiDBLite;;PANTHER;;ProSitePatterns;;SUPERFAMILY;;Coils;;ProSiteProfiles;;Gene3D;;CDD;;Pfam;;SMART	mobidb-lite;;PTHR16266;;PS00678;;SSF47370;;Coil;;PTHR16266:SF27;;PS50294;;G3DSA:1.20.920.10;;PS50082;;G3DSA:2.130.10.10;;cd00200;;SSF50978;;cd05529;;PF00400;;SM00320;;PF00439	consensus disorder prediction;;Trp-Asp (WD) repeats signature.;;Trp-Asp (WD) repeats circular profile.;;Trp-Asp (WD) repeats profile.;;WD40;;Bromo_WDR9_I_like;;WD domain, G-beta repeat;;Bromodomain	-;;WD40 repeat, conserved site;;Bromodomain;;WD40-repeat-containing domain;;WD40 repeat;;WD40/YVTN repeat-like-containing domain
c1022/f5p6/2902	17	Gene3D;;SUPERFAMILY;;Pfam;;SMART;;MobiDBLite;;PANTHER;;PIRSF;;CDD	G3DSA:2.60.40.10;;SSF51011;;PF02806;;SSF51445;;SM00642;;mobidb-lite;;PTHR43651:SF2;;PIRSF000463;;cd02854;;cd11321;;PF02922;;PF00128;;G3DSA:3.20.20.80;;SSF81296;;PTHR43651;;G3DSA:2.60.40.1180	-;;Alpha amylase, C-terminal all-beta domain;;consensus disorder prediction;;E_set_GBE_euk_N;;AmyAc_bac_euk_BE;;Carbohydrate-binding module 48 (Isoamylase N-terminal domain);;Alpha amylase, catalytic domain	Immunoglobulin-like fold;;Alpha-amylase/branching enzyme, C-terminal all beta;;Glycoside hydrolase superfamily;;Glycosyl hydrolase, family 13, catalytic domain;;1,4-alpha-glucan-branching enzyme, GlgB;;Glycoside hydrolase, family 13, N-terminal;;Glycoside hydrolase, catalytic domain;;Immunoglobulin E-set;;Glycosyl hydrolase, all-beta
c10220/f1p4/2444	4	PANTHER;;Pfam;;MobiDBLite	PTHR21726:SF53;;PF12552;;mobidb-lite;;PTHR21726	-;;Protein of unknown function (DUF3741);;consensus disorder prediction	-;;Domain of unknown function DUF3741
c10220/f2p0/1117	2	Pfam;;PANTHER	PF05996;;PTHR34557	Ferredoxin-dependent bilin reductase	Ferredoxin-dependent bilin reductase
c10221/f1p0/1458	4	Coils;;Pfam;;PANTHER	Coil;;PF07798;;PTHR14360;;PTHR14360:SF19	-;;Protein of unknown function (DUF1640)	-;;Coiled-coil domain-containing protein 90-like
c10221/f1p0/5243	12	PANTHER;;SUPERFAMILY;;Gene3D;;Pfam;;PRINTS;;SMART	PTHR27000:SF270;;SSF52058;;G3DSA:3.80.10.10;;PTHR27000;;PF13855;;PR00019;;PF00560;;SM00369	-;;Leucine rich repeat;;Leucine-rich repeat signature;;Leucine Rich Repeat	-;;Leucine-rich repeat domain, L domain-like;;Leucine-rich repeat;;Leucine-rich repeat, typical subtype
c10221/f2p1/3426	9	MobiDBLite;;SUPERFAMILY;;Gene3D;;PANTHER;;ProSiteProfiles;;Pfam	mobidb-lite;;SSF82215;;G3DSA:3.30.1610.10;;PTHR23198;;PS51434;;PTHR23198:SF10;;PF04096	consensus disorder prediction;;NUP C-terminal domain profile.;;Nucleoporin autopeptidase	-;;Peptidase S59, nucleoporin
c10222/f1p0/2652	9	PANTHER;;Pfam;;Coils;;MobiDBLite	PTHR32054:SF35;;PF05701;;Coil;;mobidb-lite;;PTHR32054	-;;Weak chloroplast movement under blue light;;consensus disorder prediction	-;;WEB family
c10222/f1p0/3656	9	CDD;;MobiDBLite;;Pfam;;SUPERFAMILY;;PANTHER;;ProSiteProfiles;;Gene3D;;SMART	cd00079;;mobidb-lite;;PF00271;;SSF52540;;PTHR10799:SF825;;PS51194;;PTHR10799;;G3DSA:3.40.50.300;;SM00490	HELICc;;consensus disorder prediction;;Helicase conserved C-terminal domain;;Superfamilies 1 and 2 helicase C-terminal domain profile.	-;;Helicase, C-terminal;;P-loop containing nucleoside triphosphate hydrolase
c10222/f1p0/5857	6	PANTHER;;Pfam;;Gene3D;;SUPERFAMILY	PTHR19241:SF359;;PF01061;;G3DSA:3.40.50.300;;SSF52540;;PTHR19241;;PF00005	-;;ABC-2 type transporter;;ABC transporter	-;;ABC-2 type transporter;;P-loop containing nucleoside triphosphate hydrolase;;ABC transporter-like
c10222/f1p1/1095	5	Gene3D;;PANTHER;;SMART;;SUPERFAMILY	G3DSA:3.60.15.10;;PTHR23131:SF5;;PTHR23131;;SM00849;;SSF56281	-	Metallo-beta-lactamase
c10223/f1p0/3716	4	MobiDBLite;;Pfam;;PANTHER	mobidb-lite;;PF02383;;PTHR11200:SF191;;PTHR11200	consensus disorder prediction;;SacI homology domain	-;;SAC domain;;Phosphoinositide phosphatase SAC, plants
c10223/f1p0/6387	3	PANTHER;;Pfam	PTHR10775;;PF13960;;PTHR10775:SF118	-;;Domain of unknown function (DUF4218)	-;;Domain of unknown function DUF4218
c10223/f1p5/1265	12	SUPERFAMILY;;ProSitePatterns;;Pfam;;TIGRFAM;;PANTHER;;Gene3D;;MobiDBLite;;CDD	SSF51735;;PS00068;;PF00056;;TIGR01772;;PTHR11540:SF36;;G3DSA:3.40.50.720;;G3DSA:3.90.110.10;;mobidb-lite;;SSF56327;;PTHR11540;;cd01337;;PF02866	-;;Malate dehydrogenase active site signature.;;lactate/malate dehydrogenase, NAD binding domain;;MDH_euk_gproteo: malate dehydrogenase, NAD-dependent;;consensus disorder prediction;;MDH_glyoxysomal_mitochondrial;;lactate/malate dehydrogenase, alpha/beta C-terminal domain	NAD(P)-binding domain;;Malate dehydrogenase, active site;;Lactate/malate dehydrogenase, N-terminal;;Malate dehydrogenase, type 1;;Lactate dehydrogenase/glycoside hydrolase, family 4, C-terminal;;Lactate/malate dehydrogenase, C-terminal
c10223/f2p1/2332	17	Gene3D;;Pfam;;PANTHER;;TIGRFAM;;CDD;;SUPERFAMILY;;SMART	G3DSA:3.40.50.970;;PF02780;;PTHR43322;;PTHR43322:SF3;;TIGR00204;;cd07033;;SSF52518;;SSF52922;;G3DSA:3.40.50.920;;cd02007;;SM00861;;PF13292;;PF02779	-;;Transketolase, C-terminal domain;;dxs: 1-deoxy-D-xylulose-5-phosphate synthase;;TPP_PYR_DXS_TK_like;;TPP_DXS;;1-deoxy-D-xylulose-5-phosphate synthase;;Transketolase, pyrimidine binding domain	Thiamin diphosphate-binding fold;;Transketolase, C-terminal domain;;Deoxyxylulose-5-phosphate synthase;;Transketolase C-terminal/Pyruvate-ferredoxin oxidoreductase domain II;;Transketolase-like, pyrimidine-binding domain
c10224/f1p0/4065	3	Pfam;;PANTHER	PF13925;;PTHR19845:SF9;;PTHR19845	con80 domain of Katanin	Katanin p80 subunit, C-terminal
c10224/f1p0/6880	2	PANTHER	PTHR23185:SF2;;PTHR23185	-	-;;Protein virilizer
c10224/f2p5/1074	7	MobiDBLite;;Gene3D;;PANTHER;;CDD;;Pfam;;ProSitePatterns	mobidb-lite;;G3DSA:2.40.160.10;;PTHR11743:SF44;;cd07306;;PF01459;;PS00558;;PTHR11743	consensus disorder prediction;;Porin3_VDAC;;Eukaryotic porin;;Eukaryotic mitochondrial porin signature.	-;;Porin domain;;Eukaryotic porin/Tom40;;Porin, eukaryotic type
c10224/f3p1/2474	5	PANTHER;;SUPERFAMILY;;Gene3D;;Pfam	PTHR13878:SF72;;SSF55103;;G3DSA:3.40.462.10;;PF09265;;PTHR13878	-;;Cytokinin dehydrogenase 1, FAD and cytokinin binding	-;;FAD-linked oxidase-like, C-terminal;;Vanillyl-alcohol oxidase/Cytokinin dehydrogenase C-terminal domain;;Cytokinin dehydrogenase 1, FAD/cytokinin binding domain
c10225/f1p0/6201	2	PANTHER	PTHR24223;;PTHR24223:SF309	-	-
c10225/f1p1/3576	4	PANTHER;;MobiDBLite;;Pfam	PTHR22929:SF3;;mobidb-lite;;PTHR22929;;PF15963	-;;consensus disorder prediction;;Myb DNA-binding like	-;;Transcription factor TFIIIB component B''
c10226/f1p0/1562	1	MobiDBLite	mobidb-lite	consensus disorder prediction	-
c10226/f1p0/5460	1	MobiDBLite	mobidb-lite	consensus disorder prediction	-
c10226/f1p2/2296	5	MobiDBLite;;Pfam;;PANTHER	mobidb-lite;;PF07526;;PTHR11850:SF181;;PTHR11850	consensus disorder prediction;;Associated with HOX	-;;POX domain
c10227/f1p0/1961	1	MobiDBLite	mobidb-lite	consensus disorder prediction	-
c10227/f1p0/3656	11	MobiDBLite;;PANTHER;;Coils	mobidb-lite;;PTHR23172;;Coil;;PTHR23172:SF42	consensus disorder prediction	-
c10227/f1p0/5358	3	PANTHER;;Pfam	PTHR12809;;PF08638;;PTHR12809:SF4	-;;Mediator complex subunit MED14	-;;Mediator complex, subunit Med14
c10228/f1p0/5362	8	ProSiteProfiles;;SMART;;PANTHER;;CDD;;SUPERFAMILY;;Gene3D;;Pfam	PS50004;;SM00239;;PTHR10774;;cd00030;;SSF49562;;G3DSA:2.60.40.150;;PTHR10774:SF146;;PF00168	C2 domain profile.;;C2;;C2 domain	C2 domain
c10228/f1p1/1823	3	PANTHER;;Pfam	PTHR33074;;PF07762;;PTHR33074:SF23	-;;Protein of unknown function (DUF1618)	-;;Domain of unknown function DUF1618
c10228/f1p1/2690	8	PANTHER;;SUPERFAMILY;;MobiDBLite;;Pfam;;Gene3D	PTHR13847:SF241;;SSF51905;;mobidb-lite;;PF01266;;G3DSA:3.50.50.60;;G3DSA:3.30.9.10;;PTHR13847	-;;consensus disorder prediction;;FAD dependent oxidoreductase	-;;FAD/NAD(P)-binding domain;;FAD dependent oxidoreductase
c10228/f1p6/3087	14	Gene3D;;CDD;;Pfam;;Coils;;SMART;;ProSitePatterns;;SUPERFAMILY;;PANTHER	G3DSA:1.10.1780.10;;cd00009;;G3DSA:1.10.8.60;;PF02861;;Coil;;SM00382;;G3DSA:3.40.50.300;;PS00870;;SSF52540;;PTHR43572:SF19;;PF00004;;PTHR43572;;SSF81923	-;;AAA;;Clp amino terminal domain, pathogenicity island component;;Chaperonins clpA/B signature 1.;;ATPase family associated with various cellular activities (AAA)	Clp, N-terminal;;AAA+ ATPase domain;;P-loop containing nucleoside triphosphate hydrolase;;ClpA/B, conserved site 1;;ATPase, AAA-type, core
c10229/f1p0/15239	2	PANTHER	PTHR32170;;PTHR32170:SF5	-	-
c10229/f1p0/3649	1	Pfam	PF13966	zinc-binding in reverse transcriptase	Reverse transcriptase zinc-binding domain
c1023/f2p7/6265	17	MobiDBLite;;SUPERFAMILY;;Coils;;PANTHER;;Gene3D;;Pfam;;SMART;;ProSiteProfiles	mobidb-lite;;SSF48371;;Coil;;PTHR23253:SF40;;PTHR23253;;G3DSA:1.25.40.180;;PF02847;;PF02854;;SM00544;;SM00543;;PS51366	consensus disorder prediction;;MA3 domain;;MIF4G domain;;MI domain profile.	-;;Armadillo-type fold;;MIF4G-like domain;;Initiation factor eIF-4 gamma, MA3;;MIF4G-like, type 3
c10230/f1p1/5933	1	MobiDBLite	mobidb-lite	consensus disorder prediction	-
c10230/f2p3/2724	8	ProSiteProfiles;;MobiDBLite;;PANTHER;;SUPERFAMILY	PS50103;;mobidb-lite;;PTHR22884:SF450;;PTHR22884;;SSF90229	Zinc finger C3H1-type profile.;;consensus disorder prediction	Zinc finger, CCCH-type
c10231/f1p0/5303	3	MobiDBLite	mobidb-lite	consensus disorder prediction	-
c10231/f1p3/1696	17	Gene3D;;Pfam;;PRINTS;;ProSiteProfiles;;SUPERFAMILY;;SMART;;CDD;;PANTHER	G3DSA:2.40.10.10;;PF13180;;PR00834;;PS50106;;SSF50156;;SSF50494;;G3DSA:2.30.42.10;;SM00228;;cd00987;;PF13365;;PTHR43343	-;;PDZ domain;;HtrA/DegQ protease family signature;;PDZ domain profile.;;PDZ_serine_protease;;Trypsin-like peptidase domain	-;;PDZ domain;;Peptidase S1C;;Peptidase S1, PA clan
c10231/f2p5/2448	5	MobiDBLite;;PANTHER	mobidb-lite;;PTHR33334;;PTHR33334:SF9	consensus disorder prediction	-
c10232/f1p0/3989	5	Coils;;PANTHER;;MobiDBLite;;Pfam	Coil;;PTHR36968:SF3;;mobidb-lite;;PF05066;;PTHR36968	-;;consensus disorder prediction;;HB1, ASXL, restriction endonuclease HTH domain	-;;HB1/Asxl, restriction endonuclease HTH domain
c10232/f1p3/2381	5	SUPERFAMILY;;PANTHER;;ProSiteProfiles;;MobiDBLite	SSF101941;;PTHR31989;;PTHR31989:SF96;;PS51005;;mobidb-lite	-;;NAC domain profile.;;consensus disorder prediction	NAC domain
c10232/f2p0/1509	17	PANTHER;;ProSiteProfiles;;MobiDBLite;;SMART;;CDD;;Pfam;;SUPERFAMILY;;Gene3D	PTHR24012;;PS50102;;mobidb-lite;;SM00360;;PTHR24012:SF565;;cd12345;;PF00076;;SSF54928;;cd12346;;G3DSA:3.30.70.330	-;;Eukaryotic RNA Recognition Motif (RRM) profile.;;consensus disorder prediction;;RRM2_SECp43_like;;RNA recognition motif. (a.k.a. RRM, RBD, or RNP domain);;RRM3_NGR1_NAM8_like	-;;RNA recognition motif domain;;Nucleotide-binding alpha-beta plait domain
c10233/f1p0/7056	4	SUPERFAMILY;;PANTHER;;Gene3D;;Pfam	SSF48371;;PTHR36498;;G3DSA:1.25.10.10;;PF13513	-;;HEAT-like repeat	Armadillo-type fold;;Armadillo-like helical
c10233/f1p1/793	6	PANTHER;;Gene3D;;SUPERFAMILY;;Pfam;;CDD	PTHR43675;;G3DSA:3.40.50.150;;SSF53335;;PF02353;;PTHR43675:SF2;;cd02440	-;;Mycolic acid cyclopropane synthetase;;AdoMet_MTases	-;;S-adenosyl-L-methionine-dependent methyltransferase
c10233/f2p0/2246	6	Gene3D;;PANTHER;;SUPERFAMILY;;MobiDBLite	G3DSA:2.130.10.10;;PTHR22874;;SSF50978;;mobidb-lite	-;;consensus disorder prediction	WD40/YVTN repeat-like-containing domain;;WD40-repeat-containing domain
c10234/f1p0/5774	4	Gene3D;;PANTHER;;SUPERFAMILY	G3DSA:1.25.10.10;;PTHR23346;;SSF48371;;PTHR23346:SF20	-	Armadillo-like helical;;Armadillo-type fold;;Translational activator Gcn1
c10234/f1p3/4299	22	CDD;;TIGRFAM;;SUPERFAMILY;;Gene3D;;ProSiteProfiles;;Pfam;;Coils;;SMART;;PANTHER	cd02204;;TIGR01735;;SSF56042;;G3DSA:3.90.650.10;;SSF55326;;PS51273;;SSF52317;;PF02769;;PF13507;;Coil;;G3DSA:3.30.1330.10;;SSF82697;;SM01211;;SSF109736;;PTHR10099;;cd02203;;G3DSA:3.40.50.880;;PTHR10099:SF6	PurL_repeat2;;FGAM_synt: phosphoribosylformylglycinamidine synthase;;Glutamine amidotransferase type 1 domain profile.;;AIR synthase related protein, C-terminal domain;;CobB/CobQ-like glutamine amidotransferase domain;;PurL_repeat1	-;;Phosphoribosylformylglycinamidine synthase;;AIR synthase-related protein, C-terminal domain;;Glutamine amidotransferase;;Class I glutamine amidotransferase-like;;PurM-like, N-terminal domain
c10235/f1p0/3762	7	Gene3D;;ProSiteProfiles;;PANTHER;;Pfam;;SUPERFAMILY	G3DSA:3.40.50.300;;PS51194;;PTHR18934:SF163;;PF00271;;PTHR18934;;PS51192;;SSF52540	-;;Superfamilies 1 and 2 helicase C-terminal domain profile.;;Helicase conserved C-terminal domain;;Superfamilies 1 and 2 helicase ATP-binding type-1 domain profile.	P-loop containing nucleoside triphosphate hydrolase;;Helicase, C-terminal;;Helicase superfamily 1/2, ATP-binding domain
c10235/f1p0/8034	1	MobiDBLite	mobidb-lite	consensus disorder prediction	-
c10235/f1p1/1651	5	PANTHER;;MobiDBLite;;Pfam;;SUPERFAMILY	PTHR30523:SF18;;mobidb-lite;;PTHR30523;;PF00311;;SSF51621	-;;consensus disorder prediction;;Phosphoenolpyruvate carboxylase	-;;Phosphoenolpyruvate carboxylase;;Pyruvate/Phosphoenolpyruvate kinase-like domain
c10235/f1p1/2594	6	PANTHER;;Coils;;SUPERFAMILY;;Gene3D;;Pfam	PTHR12169:SF15;;Coil;;SSF52540;;PTHR12169;;G3DSA:3.40.50.300;;PF03969	-;;AFG1-like ATPase	-;;P-loop containing nucleoside triphosphate hydrolase;;ATPase, AFG1-like
c10236/f1p2/1155	11	ProSiteProfiles;;SUPERFAMILY;;PANTHER;;Pfam;;MobiDBLite;;Gene3D;;CDD;;SMART;;Coils;;ProSitePatterns	PS50217;;SSF57959;;PTHR22952:SF336;;PF00170;;mobidb-lite;;G3DSA:1.20.5.170;;cd14707;;SM00338;;PTHR22952;;Coil;;PS00036	Basic-leucine zipper (bZIP) domain profile.;;bZIP transcription factor;;consensus disorder prediction;;bZIP_plant_BZIP46;;Basic-leucine zipper (bZIP) domain signature.	Basic-leucine zipper domain
c10237/f1p2/2427	17	PRINTS;;Pfam;;PANTHER;;Gene3D;;SUPERFAMILY;;CDD;;Coils	PR00985;;PF00133;;PTHR43740;;G3DSA:3.90.740.10;;G3DSA:1.10.730.10;;PF08264;;PF13603;;SSF50677;;SSF52374;;G3DSA:3.40.50.620;;SSF47323;;cd07958;;Coil	Leucyl-tRNA synthetase signature;;tRNA synthetases class I (I, L, M and V);;Anticodon-binding domain of tRNA;;Leucyl-tRNA synthetase, Domain 2;;Anticodon_Ia_Leu_BEm	Leucine-tRNA ligase;;Aminoacyl-tRNA synthetase, class Ia;;Valyl/Leucyl/Isoleucyl-tRNA synthetase, editing domain;;Aminoacyl-tRNA synthetase, class Ia, anticodon-binding;;Methionyl/Valyl/Leucyl/Isoleucyl-tRNA synthetase, anticodon-binding;;Leucyl-tRNA synthetase, editing domain;;Rossmann-like alpha/beta/alpha sandwich fold
c10237/f1p3/3860	20	Gene3D;;SUPERFAMILY;;ProSiteProfiles;;PANTHER;;Pfam;;PRINTS;;SMART;;ProSitePatterns	G3DSA:3.40.50.300;;SSF57667;;SSF52540;;PS50157;;PTHR10593:SF72;;G3DSA:3.30.160.60;;G3DSA:3.80.10.10;;PF00931;;PR00364;;SSF52058;;SM00355;;PS00028;;PTHR10593	-;;Zinc finger C2H2 type domain profile.;;NB-ARC domain;;Disease resistance protein signature;;Zinc finger C2H2 type domain signature.	P-loop containing nucleoside triphosphate hydrolase;;Zinc finger, C2H2;;Zinc finger C2H2-type/integrase DNA-binding domain;;Leucine-rich repeat domain, L domain-like;;NB-ARC;;Zinc finger, C2H2-like
c10237/f2p0/6331	3	PANTHER;;MobiDBLite	PTHR37736:SF2;;mobidb-lite;;PTHR37736	-;;consensus disorder prediction	-
c10238/f1p0/2422	18	ProSiteProfiles;;PANTHER;;SMART;;SUPERFAMILY;;Pfam;;Gene3D	PS50082;;PTHR13743;;PS50197;;SM00320;;SSF50978;;PF02138;;G3DSA:2.130.10.10;;SSF81837;;G3DSA:1.10.1540.10;;PTHR13743:SF101;;PS50294;;PF00400;;SM01026	Trp-Asp (WD) repeats profile.;;BEACH domain profile.;;Beige/BEACH domain;;Trp-Asp (WD) repeats circular profile.;;WD domain, G-beta repeat	WD40 repeat;;BEACH domain;;WD40-repeat-containing domain;;WD40/YVTN repeat-like-containing domain
c10238/f1p0/6674	4	SUPERFAMILY;;PANTHER;;Gene3D	SSF56219;;PTHR31696:SF54;;PTHR31696;;G3DSA:3.60.10.10	-	Endonuclease/exonuclease/phosphatase
c10238/f2p3/1196	6	SUPERFAMILY;;Pfam;;Gene3D;;PANTHER	SSF110296;;PF14870;;G3DSA:2.130.10.140;;PTHR32010:SF12;;PTHR32010	-;;Photosynthesis system II assembly factor YCF48	-;;Photosynthesis system II assembly factor Ycf48/Hcf136-like domain
c10239/f1p0/2450	3	SUPERFAMILY;;PANTHER	SSF81324;;PTHR10217;;PTHR10217:SF578	-	-
c10239/f1p0/5418	6	Pfam;;PANTHER;;SUPERFAMILY;;Gene3D	PF10363;;PTHR23120:SF26;;PTHR23120;;SSF48371;;PF12717;;G3DSA:1.25.10.10	Required for nuclear transport of RNA pol II C-terminus 1;;non-SMC mitotic condensation complex subunit 1	RNA polymerase II assembly factor Rtp1, C-terminal;;Armadillo-type fold;;Condensin complex subunit 1, C-terminal;;Armadillo-like helical
c10239/f1p2/3841	16	Pfam;;PANTHER;;MobiDBLite;;Gene3D;;Coils;;SUPERFAMILY;;CDD;;ProSiteProfiles;;SMART	PF00917;;PTHR24007;;mobidb-lite;;G3DSA:2.60.210.10;;Coil;;SSF49599;;cd00121;;PTHR24007:SF14;;PS50144;;SM00061	MATH domain;;consensus disorder prediction;;MATH;;MATH/TRAF domain profile.	MATH/TRAF domain;;TRAF-like
c10239/f1p3/1581	5	PANTHER;;MobiDBLite;;Pfam	PTHR34051:SF3;;mobidb-lite;;PTHR34051;;PF09353	-;;consensus disorder prediction;;Domain of unknown function (DUF1995)	-;;Domain of unknown function DUF1995
c1024/f4p4/5389	17	PANTHER;;Pfam;;MobiDBLite;;ProSiteProfiles;;Coils;;SMART	PTHR36968;;PF15612;;mobidb-lite;;PF05066;;PS50827;;PF02791;;PF15613;;Coil;;SM00571;;PTHR36968:SF3	-;;WSTF, HB1, Itc1p, MBD9 motif 1;;consensus disorder prediction;;HB1, ASXL, restriction endonuclease HTH domain;;DDT domain profile.;;DDT domain;;Williams-Beuren syndrome DDT (WSD), D-TOX E motif	-;;WHIM1 domain;;HB1/Asxl, restriction endonuclease HTH domain;;DDT domain;;WHIM2 domain
c10240/f1p0/1035	1	MobiDBLite	mobidb-lite	consensus disorder prediction	-
c10240/f1p0/3381	3	PANTHER;;MobiDBLite	PTHR32002;;PTHR32002:SF21;;mobidb-lite	-;;consensus disorder prediction	-
c10240/f1p0/5511	6	Pfam;;PANTHER;;MobiDBLite;;Gene3D	PF16135;;PTHR42672:SF4;;mobidb-lite;;G3DSA:3.30.40.10;;PTHR42672	TPL-binding domain in jasmonate signalling;;consensus disorder prediction	Jas TPL-binding domain;;Zinc finger, RING/FYVE/PHD-type
c10240/f1p5/2629	17	ProSiteProfiles;;Gene3D;;SUPERFAMILY;;PANTHER;;CDD;;MobiDBLite;;Pfam;;SMART	PS50088;;G3DSA:1.25.40.20;;SSF54695;;PTHR24413:SF166;;PS50097;;PTHR24413;;G3DSA:3.30.710.10;;cd00204;;mobidb-lite;;PF12313;;SSF48403;;SM00248;;PF12796;;PS50297;;PF11900	Ankyrin repeat profile.;;BTB domain profile.;;ANK;;consensus disorder prediction;;NPR1/NIM1 like defence protein C terminal;;Ankyrin repeats (3 copies);;Ankyrin repeat region circular profile.;;Domain of unknown function (DUF3420)	Ankyrin repeat;;Ankyrin repeat-containing domain;;SKP1/BTB/POZ domain;;BTB/POZ domain;;NPR1/NIM1-like, C-terminal;;Regulatory protein NPR, central domain
c10241/f1p0/3770	18	ProSitePatterns;;Pfam;;Gene3D;;PRINTS;;SUPERFAMILY;;PANTHER	PS00608;;PF00703;;G3DSA:2.60.40.320;;G3DSA:2.60.120.260;;PR00132;;SSF51445;;SSF49303;;PTHR10066:SF77;;PS00719;;SSF49785;;PF02837;;G3DSA:3.20.20.80;;PTHR10066;;PF02836	Glycosyl hydrolases family 2 acid/base catalyst.;;Glycosyl hydrolases family 2;;Glycosyl hydrolase family 2 signature;;Glycosyl hydrolases family 2 signature 1.;;Glycosyl hydrolases family 2, sugar binding domain;;Glycosyl hydrolases family 2, TIM barrel domain	Glycoside hydrolase, family 2, active site;;Glycoside hydrolase, family 2, immunoglobulin-like beta-sandwich;;Glycoside hydrolase, family 2/20, immunoglobulin-like beta-sandwich domain;;Galactose-binding domain-like;;Glycoside hydrolase, family 2;;Glycoside hydrolase superfamily;;Glycoside hydrolase, family 2, conserved site;;Glycosyl hydrolases family 2, sugar binding domain;;Glycoside hydrolase…
c10241/f1p0/5268	4	MobiDBLite;;PANTHER;;Pfam	mobidb-lite;;PTHR33170:SF11;;PTHR33170;;PF14111	consensus disorder prediction;;Domain of unknown function (DUF4283)	-;;Domain of unknown function DUF4283
c10241/f1p2/2524	9	PANTHER;;Pfam;;Gene3D;;ProSiteProfiles;;SUPERFAMILY;;MobiDBLite	PTHR27001:SF384;;PF00069;;G3DSA:1.10.510.10;;G3DSA:2.60.120.200;;PS50011;;SSF56112;;mobidb-lite;;G3DSA:3.30.200.20;;PTHR27001	-;;Protein kinase domain;;Protein kinase domain profile.;;consensus disorder prediction	-;;Protein kinase domain;;Concanavalin A-like lectin/glucanase domain;;Protein kinase-like domain
c10241/f2p3/1344	7	PANTHER;;Gene3D;;SUPERFAMILY;;Pfam;;Hamap;;CDD	PTHR12843;;G3DSA:3.40.50.150;;SSF53335;;PF13847;;MF_03188;;PTHR12843:SF9;;cd02440	-;;Methyltransferase domain;;Protein-lysine N-methyltransferase <gene_name> [METTL10].;;AdoMet_MTases	-;;S-adenosyl-L-methionine-dependent methyltransferase;;Methyltransferase domain;;Protein-lysine N-methyltransferase Efm4
c10242/f1p0/3424	3	MobiDBLite;;PANTHER	mobidb-lite;;PTHR12634;;PTHR12634:SF24	consensus disorder prediction	-;;SIT4 phosphatase-associated protein family
c10242/f1p0/6204	3	PANTHER;;Pfam	PTHR31344:SF6;;PF11894;;PTHR31344	-;;Nuclear pore complex scaffold, nucleoporins 186/192/205	-;;Nucleoporin Nup186/Nup192/Nup205
c10242/f1p1/2649	7	SUPERFAMILY;;Pfam;;PANTHER;;Gene3D	SSF82171;;PF00930;;PTHR11731;;PTHR11731:SF173;;G3DSA:3.40.50.1820;;SSF53474;;G3DSA:2.140.10.30	-;;Dipeptidyl peptidase IV (DPP IV) N-terminal region	-;;Dipeptidylpeptidase IV, N-terminal domain;;Alpha/Beta hydrolase fold
c10242/f5p5/1676	6	PANTHER;;Pfam;;Gene3D;;SUPERFAMILY	PTHR31642;;PF02458;;PTHR31642:SF101;;G3DSA:3.30.559.10;;SSF52777	-;;Transferase family	-;;Transferase;;Chloramphenicol acetyltransferase-like domain
c10243/f1p0/2334	5	Gene3D;;Pfam;;PANTHER;;SUPERFAMILY	G3DSA:3.90.850.10;;PF01557;;PTHR11820:SF95;;SSF56529;;PTHR11820	-;;Fumarylacetoacetate (FAA) hydrolase family	Fumarylacetoacetase, C-terminal-related
c10243/f1p0/4179	5	Coils;;SUPERFAMILY;;Pfam;;PANTHER	Coil;;SSF53756;;PF08323;;PTHR12526:SF447;;PTHR12526	-;;Starch synthase catalytic domain	-;;Starch synthase, catalytic domain
c10243/f1p0/5552	2	PANTHER	PTHR10663;;PTHR10663:SF228	-	-
c10243/f2p0/1678	7	MobiDBLite;;SUPERFAMILY;;Gene3D;;PANTHER;;Pfam	mobidb-lite;;SSF53474;;G3DSA:3.40.50.1820;;PTHR23024;;PTHR23024:SF243;;PF00135	consensus disorder prediction;;Carboxylesterase family	-;;Alpha/Beta hydrolase fold;;Carboxylesterase, type B
c10244/f1p0/1627	11	ProSiteProfiles;;MobiDBLite;;Pfam;;PANTHER;;SUPERFAMILY;;Gene3D	PS51747;;mobidb-lite;;PF00383;;PTHR11079:SF141;;SSF53927;;PTHR11079;;G3DSA:3.40.140.10	Cytidine and deoxycytidylate deaminases domain profile.;;consensus disorder prediction;;Cytidine and deoxycytidylate deaminase zinc-binding region	Cytidine and deoxycytidylate deaminases, zinc-binding;;Cytidine deaminase-like
c10244/f1p0/4054	5	Gene3D;;PANTHER;;Pfam;;SUPERFAMILY	G3DSA:3.20.90.10;;PTHR16517:SF72;;PF01167;;PTHR16517;;SSF54518	-;;Tub family	Tubby, C-terminal;;Tubby C-terminal-like domain
c10244/f1p2/6717	5	MobiDBLite;;PANTHER	mobidb-lite;;PTHR12601:SF37;;PTHR12601	consensus disorder prediction	-
c10245/f1p0/1015	3	Pfam;;PANTHER	PF03517;;PTHR21399;;PTHR21399:SF3	Regulator of volume decrease after cellular swelling	-
c10245/f1p1/5180	7	SUPERFAMILY;;SMART;;MobiDBLite;;PANTHER;;ProSiteProfiles	SSF53098;;SM00614;;mobidb-lite;;PTHR23272;;PTHR23272:SF66;;PS50808	-;;consensus disorder prediction;;Zinc finger BED-type profile.	Ribonuclease H-like domain;;Zinc finger, BED-type
c10245/f3p0/2417	6	PANTHER;;Gene3D;;SUPERFAMILY;;Pfam	PTHR10108;;G3DSA:3.40.50.150;;PTHR10108:SF1009;;SSF53335;;PF03141	-;;Putative S-adenosyl-L-methionine-dependent methyltransferase	-;;S-adenosyl-L-methionine-dependent methyltransferase;;Putative S-adenosyl-L-methionine-dependent methyltransferase
c10246/f1p0/2219	6	Gene3D;;PANTHER;;SUPERFAMILY;;Pfam	G3DSA:3.40.50.300;;PTHR23359;;SSF52540;;PTHR23359:SF114;;PF00406	-;;Adenylate kinase	P-loop containing nucleoside triphosphate hydrolase;;Adenylate kinase/UMP-CMP kinase
c10246/f1p0/4453	2	MobiDBLite;;Coils	mobidb-lite;;Coil	consensus disorder prediction	-
c10246/f1p1/5286	15	SMART;;Pfam;;SUPERFAMILY;;ProSiteProfiles;;PANTHER;;CDD;;Gene3D	SM00382;;PF00005;;PF00664;;SSF52540;;PS50893;;PS50929;;SSF90123;;PTHR24223:SF278;;PTHR24223;;cd03244;;G3DSA:3.40.50.300;;G3DSA:1.20.1560.10	-;;ABC transporter;;ABC transporter transmembrane region;;ATP-binding cassette, ABC transporter-type domain profile.;;ABC transporter integral membrane type-1 fused domain profile.;;ABCC_MRP_domain2	AAA+ ATPase domain;;ABC transporter-like;;ABC transporter type 1, transmembrane domain;;P-loop containing nucleoside triphosphate hydrolase
c10246/f1p2/2571	9	ProSitePatterns;;MobiDBLite;;PANTHER;;SMART;;SUPERFAMILY;;Gene3D;;Pfam	PS00704;;mobidb-lite;;PTHR11002:SF28;;PTHR11002;;SM00947;;SSF53056;;G3DSA:3.40.1050.10;;PF00484	Prokaryotic-type carbonic anhydrases signature 1.;;consensus disorder prediction;;Carbonic anhydrase	Carbonic anhydrase, prokaryotic-like, conserved site;;Carbonic anhydrase
c10247/f1p0/3112	11	PRINTS;;ProSitePatterns;;CDD;;Gene3D;;SUPERFAMILY;;ProSiteProfiles;;PANTHER;;Pfam	PR00070;;PS00075;;cd00209;;G3DSA:3.40.430.10;;SSF53597;;PS51330;;PTHR11548:SF4;;PTHR11548;;PF00186	Dihydrofolate reductase signature;;Dihydrofolate reductase (DHFR) domain signature.;;DHFR;;Dihydrofolate reductase (DHFR) domain profile.;;Dihydrofolate reductase	Dihydrofolate reductase;;Dihydrofolate reductase conserved site;;Dihydrofolate reductase domain;;Dihydrofolate reductase-like domain
c10247/f1p0/5843	5	Pfam;;SUPERFAMILY;;PANTHER;;Gene3D	PF01593;;SSF51905;;PTHR42923:SF5;;G3DSA:3.40.50.720;;PTHR42923	Flavin containing amine oxidoreductase	Amine oxidase;;FAD/NAD(P)-binding domain;;NAD(P)-binding domain
c10247/f1p0/951	5	MobiDBLite;;PRINTS	mobidb-lite;;PR01217	consensus disorder prediction;;Proline rich extensin signature	-
c10248/f1p0/2222	11	PANTHER;;MobiDBLite;;Pfam;;Coils;;CDD;;Gene3D;;SUPERFAMILY	PTHR19306;;mobidb-lite;;PF02463;;Coil;;PTHR19306:SF7;;cd03277;;G3DSA:3.40.50.300;;SSF52540	-;;consensus disorder prediction;;RecF/RecN/SMC N terminal domain;;ABC_SMC5_euk	-;;RecF/RecN/SMC, N-terminal;;Structural maintenance of chromosomes protein 5;;P-loop containing nucleoside triphosphate hydrolase
c10248/f1p2/1210	5	SUPERFAMILY;;PANTHER;;Pfam;;Gene3D	SSF53383;;PTHR43379:SF2;;PF01053;;G3DSA:3.90.1150.10;;PTHR43379	-;;Cys/Met metabolism PLP-dependent enzyme	Pyridoxal phosphate-dependent transferase;;Cys/Met metabolism, pyridoxal phosphate-dependent enzyme;;Pyridoxal phosphate-dependent transferase, major region, subdomain 2
c10249/f1p0/4075	5	PANTHER;;MobiDBLite;;Pfam;;ProSiteProfiles	PTHR32370:SF47;;mobidb-lite;;PTHR32370;;PF03000;;PS51649	-;;consensus disorder prediction;;NPH3 family;;NPH3 domain profile.	-;;NPH3 domain
c10249/f1p0/4768	6	MobiDBLite;;PANTHER	mobidb-lite;;PTHR42672:SF3;;PTHR42672	consensus disorder prediction	-
c10249/f1p0/809	7	MobiDBLite;;TIGRFAM;;PANTHER;;Pfam;;Hamap;;ProDom	mobidb-lite;;TIGR03047;;PTHR34963:SF4;;PF03912;;MF_01370;;PD012692;;PTHR34963	consensus disorder prediction;;PS_II_psb28: photosystem II reaction center protein Psb28;;Psb28 protein;;Photosystem II reaction center Psb28 protein [psb28].;;PHOTOSYSTEM II REACTION W CENTER PSB28 CHLOROPLAST PHOTOSYNTHESIS PLASTID CENTRE	-;;Photosystem II Psb28, class 1
c1025/f15p8/2530	14	PANTHER;;Pfam;;Gene3D;;SUPERFAMILY;;ProSitePatterns;;SMART;;MobiDBLite;;CDD	PTHR31953:SF20;;PF08244;;G3DSA:2.60.120.560;;SSF75005;;SSF49899;;PF00251;;PS00609;;PTHR31953;;SM00640;;mobidb-lite;;PF11837;;G3DSA:2.115.10.20;;cd08996	-;;Glycosyl hydrolases family 32 C terminal;;Glycosyl hydrolases family 32 N-terminal domain;;Glycosyl hydrolases family 32 active site.;;consensus disorder prediction;;Domain of unknown function (DUF3357);;GH32_B_Fructosidase	-;;Glycosyl hydrolase family 32, C-terminal;;Glycosyl hydrolase, five-bladed beta-propellor domain;;Concanavalin A-like lectin/glucanase domain;;Glycosyl hydrolase family 32, N-terminal;;Glycoside hydrolase, family 32, active site;;Glycoside hydrolase, family 32;;Beta-fructofuranosidase
c1025/f18p9/3584	25	PANTHER;;Coils;;CDD;;Pfam;;MobiDBLite;;Gene3D;;ProSiteProfiles;;SMART;;SUPERFAMILY	PTHR10641:SF823;;Coil;;cd11659;;PF13921;;mobidb-lite;;G3DSA:1.10.10.60;;PS51294;;cd00167;;PF11831;;SM00717;;SSF46689;;PTHR10641	-;;SANT_CDC5_II;;Myb-like DNA-binding domain;;consensus disorder prediction;;Myb-type HTH DNA-binding domain profile.;;SANT;;pre-mRNA splicing factor component	-;;Homeobox domain-like;;Myb domain;;Pre-mRNA splicing factor component Cdc5p/Cef1;;SANT/Myb domain
c1025/f2p1/5449	6	PANTHER;;MobiDBLite;;Coils	PTHR35511:SF2;;PTHR35511;;mobidb-lite;;Coil	-;;consensus disorder prediction	-
c10250/f1p0/1888	8	Gene3D;;PANTHER;;Pfam;;CDD;;SUPERFAMILY	G3DSA:3.90.1150.10;;PTHR43144:SF1;;PF00155;;PTHR43144;;cd00609;;G3DSA:3.40.640.10;;SSF53383	-;;Aminotransferase class I and II;;AAT_like	Pyridoxal phosphate-dependent transferase, major region, subdomain 2;;Aminotransferase, class I/classII;;LL-diaminopimelate aminotransferase;;Pyridoxal phosphate-dependent transferase, major region, subdomain 1;;Pyridoxal phosphate-dependent transferase
c10250/f1p0/6757	6	Gene3D;;MobiDBLite;;Pfam;;PANTHER;;Coils	G3DSA:1.25.40.270;;mobidb-lite;;PF04652;;PTHR12741;;Coil;;PTHR12741:SF30	-;;consensus disorder prediction;;Vta1 like	Vacuolar protein sorting-associate protein Vta1/Callose synthase, N-terminal domain
c10250/f1p3/3952	39	Pfam;;ProSiteProfiles;;TIGRFAM;;SUPERFAMILY;;PANTHER;;Gene3D	PF13041;;PS51375;;PF01535;;TIGR00756;;SSF48452;;PTHR24015;;PF14432;;G3DSA:1.25.40.10;;PTHR24015:SF1485	PPR repeat family;;Pentatricopeptide (PPR) repeat profile.;;PPR repeat;;PPR: pentatricopeptide repeat domain;;DYW family of nucleic acid deaminases	Pentatricopeptide repeat;;Tetratricopeptide-like helical domain;;DYW domain
c10251/f1p0/1978	14	SMART;;PANTHER;;Coils;;Pfam;;Gene3D;;CDD;;ProSitePatterns;;SUPERFAMILY;;ProSiteProfiles;;PRINTS	SM00389;;PTHR24326:SF436;;Coil;;PTHR24326;;PF00046;;G3DSA:1.10.10.60;;PF02183;;cd00086;;PS00027;;SSF46689;;PS50071;;PR00031	-;;Homeobox domain;;Homeobox associated leucine zipper;;homeodomain;;'Homeobox' domain signature.;;'Homeobox' domain profile.;;Lambda-repressor HTH signature	Homeobox domain;;Homeobox domain-like;;Leucine zipper, homeobox-associated;;Homeobox, conserved site;;Helix-turn-helix motif
c10251/f1p0/4249	7	PANTHER;;Pfam;;Gene3D;;SUPERFAMILY	PTHR11607;;PF01074;;G3DSA:1.20.1270.50;;PTHR11607:SF48;;SSF88688;;SSF88713;;G3DSA:3.20.110.10	-;;Glycosyl hydrolases family 38 N-terminal domain	-;;Glycoside hydrolase family 38, N-terminal domain;;Glycoside hydrolase family 38, central domain;;Glycoside hydrolase families 57/38, central domain;;Glycoside hydrolase/deacetylase, beta/alpha-barrel;;Glycoside hydrolase 38/57, N-terminal domain
c10251/f1p0/8184	2	SUPERFAMILY;;Gene3D	SSF52058;;G3DSA:3.80.10.10	-	Leucine-rich repeat domain, L domain-like
c10251/f1p1/2207	12	Gene3D;;SUPERFAMILY;;PANTHER;;Pfam;;SMART	G3DSA:3.80.10.10;;SSF52047;;PTHR24006:SF611;;PF13516;;PTHR24006;;SM00367	-;;Leucine Rich repeat	Leucine-rich repeat domain, L domain-like;;Leucine-rich repeat;;Leucine-rich repeat, cysteine-containing subtype
c10252/f1p6/5289	14	PANTHER;;MobiDBLite;;Pfam;;Gene3D;;SUPERFAMILY;;SMART;;ProSitePatterns;;ProSiteProfiles;;CDD	PTHR11200:SF195;;mobidb-lite;;PF02383;;G3DSA:2.20.70.10;;PTHR11200;;SSF51045;;SM00456;;PS01159;;PF00397;;PS50275;;PS50020;;cd00201	-;;consensus disorder prediction;;SacI homology domain;;WW/rsp5/WWP domain signature.;;WW domain;;Sac phosphatase domain profile.;;WW/rsp5/WWP domain profile.;;WW	-;;SAC domain;;WW domain
c10253/f1p0/5658	5	PANTHER;;MobiDBLite	PTHR42672;;mobidb-lite;;PTHR42672:SF4	-;;consensus disorder prediction	-
c10253/f4p37/1206	5	SUPERFAMILY;;Gene3D;;PANTHER;;Pfam	SSF103511;;G3DSA:1.10.3460.10;;PTHR21649;;PF00504;;PTHR21649:SF50	-;;Chlorophyll A-B binding protein	-;;Chlorophyll a/b binding protein domain;;Chlorophyll A-B binding protein, plant;;Chlorophyll A-B binding protein
c10254/f1p0/2240	3	PANTHER;;Pfam	PTHR43302;;PTHR43302:SF2;;PF03600	-;;Citrate transporter	-;;Citrate transporter-like domain
c10254/f1p0/6187	1	MobiDBLite	mobidb-lite	consensus disorder prediction	-
c10254/f2p6/1648	10	Hamap;;ProSitePatterns;;PANTHER;;Pfam;;CDD;;PIRSF;;TIGRFAM;;SUPERFAMILY;;Gene3D	MF_00493;;PS01054;;PTHR10683:SF21;;PF00923;;cd00955;;PIRSF036915;;TIGR00876;;SSF51569;;PTHR10683;;G3DSA:3.20.20.70	Transaldolase [tal].;;Transaldolase signature 1.;;Transaldolase/Fructose-6-phosphate aldolase;;Transaldolase_like;;tal_mycobact: transaldolase	Transaldolase type 2;;Transaldolase, active site;;Transaldolase/Fructose-6-phosphate aldolase;;Aldolase-type TIM barrel
c10255/f1p0/1485	6	Gene3D;;SMART;;SUPERFAMILY;;Pfam;;ProSiteProfiles;;CDD	G3DSA:3.30.160.20;;SM00358;;SSF54768;;PF14709;;PS50137;;cd00048	-;;double strand RNA binding domain from DEAD END PROTEIN 1;;Double stranded RNA-binding domain (dsRBD) profile.;;DSRM	Double-stranded RNA-binding domain
c10255/f1p0/2583	7	CDD;;MobiDBLite;;PANTHER;;Pfam;;SUPERFAMILY	cd09272;;mobidb-lite;;PTHR11439:SF224;;PF07727;;PTHR11439;;SSF56672	RNase_HI_RT_Ty1;;consensus disorder prediction;;Reverse transcriptase (RNA-dependent DNA polymerase)	-;;Reverse transcriptase, RNA-dependent DNA polymerase
c10255/f1p1/3967	4	PANTHER;;Pfam;;SUPERFAMILY	PTHR19876:SF10;;PF04053;;SSF50978;;PTHR19876	-;;Coatomer WD associated region	-;;Coatomer, WD associated region;;WD40-repeat-containing domain
c10255/f1p2/5339	9	Coils;;PANTHER;;MobiDBLite	Coil;;PTHR18898;;PTHR18898:SF4;;mobidb-lite	-;;consensus disorder prediction	-
c10256/f1p0/7570	29	ProSiteProfiles;;Pfam;;PANTHER;;TIGRFAM	PS51375;;PF13041;;PTHR24015;;PF13812;;PF12854;;PF01535;;TIGR00756;;PTHR24015:SF1348	Pentatricopeptide (PPR) repeat profile.;;PPR repeat family;;Pentatricopeptide repeat domain;;PPR repeat;;PPR: pentatricopeptide repeat domain	Pentatricopeptide repeat
c10256/f2p2/2277	9	SUPERFAMILY;;PANTHER;;Gene3D	SSF52047;;PTHR32212:SF189;;PTHR32212;;G3DSA:3.80.10.10;;SSF81383	-	-;;Leucine-rich repeat domain, L domain-like;;F-box domain
c10256/f3p4/1406	10	PANTHER;;Gene3D;;SUPERFAMILY;;Pfam;;CDD;;TIGRFAM;;MobiDBLite	PTHR18901;;G3DSA:3.40.50.1000;;SSF56784;;PF13419;;cd01427;;TIGR01509;;PTHR18901:SF55;;mobidb-lite	-;;Haloacid dehalogenase-like hydrolase;;HAD_like;;HAD-SF-IA-v3: HAD hydrolase, family IA, variant 3;;consensus disorder prediction	-;;HAD-like domain;;HAD hydrolase, subfamily IA
c10256/f6p2/3800	11	PANTHER;;SUPERFAMILY;;SMART;;Pfam;;Gene3D;;MobiDBLite;;ProSitePatterns;;CDD;;ProSiteProfiles	PTHR15921;;PTHR15921:SF6;;SSF48464;;SM00582;;PF04818;;G3DSA:1.25.40.90;;mobidb-lite;;PS00028;;cd03562;;PS51391	-;;RNA polymerase II-binding domain.;;consensus disorder prediction;;Zinc finger C2H2 type domain signature.;;CID;;CID domain profile.	-;;ENTH/VHS;;CID domain;;RNA polymerase II-binding domain;;Zinc finger, C2H2
c10257/f1p0/2252	6	Gene3D;;SMART;;PANTHER;;SUPERFAMILY;;MobiDBLite	G3DSA:1.10.10.60;;SM00389;;PTHR33400;;SSF46689;;mobidb-lite;;PTHR33400:SF6	-;;consensus disorder prediction	Homeobox domain-like;;Homeobox domain
c10257/f1p0/3688	4	SUPERFAMILY;;MobiDBLite;;Gene3D;;PANTHER	SSF51230;;mobidb-lite;;G3DSA:2.40.50.100;;PTHR13651	-;;consensus disorder prediction	Single hybrid motif
c10257/f1p0/5113	2	PANTHER	PTHR36968:SF3;;PTHR36968	-	-
c10257/f1p19/936	13	Pfam;;SUPERFAMILY;;PRINTS;;ProSitePatterns;;PANTHER;;CDD;;Gene3D;;TIGRFAM	PF00230;;SSF81338;;PR00783;;PS00221;;PTHR19139;;PTHR19139:SF193;;cd00333;;G3DSA:1.20.1080.10;;TIGR00861	Major intrinsic protein;;Major intrinsic protein family signature;;MIP family signature.;;MIP;;MIP: MIP family channel proteins	Major intrinsic protein;;Aquaporin-like;;Major intrinsic protein, conserved site;;Aquaporin transporter
c10258/f12p5/1182	3	PANTHER;;Pfam	PTHR33510:SF7;;PF16166;;PTHR33510	-;;Chloroplast import apparatus Tic20-like	-;;Chloroplast protein import component Tic20
c10258/f1p1/3939	10	CDD;;Gene3D;;PANTHER;;SUPERFAMILY;;Pfam;;SMART	cd00020;;G3DSA:1.25.10.10;;PTHR13366;;SSF48371;;PF13251;;SM00185	ARM;;Domain of unknown function (DUF4042)	-;;Armadillo-like helical;;Armadillo-type fold;;Domain of unknown function DUF4042;;Armadillo
c10258/f1p1/5786	6	SUPERFAMILY;;PANTHER;;MobiDBLite;;Gene3D;;CDD	SSF56219;;PTHR23227:SF53;;PTHR23227;;mobidb-lite;;G3DSA:3.60.10.10;;cd09076	-;;consensus disorder prediction;;L1-EN	Endonuclease/exonuclease/phosphatase;;SWR1-complex protein 5/Craniofacial development protein
c10259/f1p5/2825	15	PANTHER;;SUPERFAMILY;;Pfam;;ProSitePatterns;;Gene3D;;ProSiteProfiles;;SMART	PTHR24351;;SSF56112;;PF00069;;PS00108;;G3DSA:3.30.450.20;;PS50113;;G3DSA:3.30.200.20;;G3DSA:1.10.510.10;;PS00107;;PF13426;;PTHR24351:SF129;;SM00220;;SM00086;;PS50011;;SSF55785	-;;Protein kinase domain;;Serine/Threonine protein kinases active-site signature.;;PAC domain profile.;;Protein kinases ATP-binding region signature.;;PAS domain;;Protein kinase domain profile.	-;;Protein kinase-like domain;;Protein kinase domain;;Serine/threonine-protein kinase, active site;;PAS-associated, C-terminal;;Protein kinase, ATP binding site;;PAS domain;;PAC motif
c10259/f1p6/1622	9	PANTHER;;Pfam;;CDD;;Gene3D;;MobiDBLite;;SUPERFAMILY	PTHR23510;;PF07690;;cd06174;;PTHR23510:SF44;;G3DSA:1.20.1250.20;;mobidb-lite;;SSF103473	-;;Major Facilitator Superfamily;;MFS;;consensus disorder prediction	-;;Major facilitator superfamily;;Major facilitator superfamily domain
c1026/f11p13/2243	7	Coils;;ProSiteProfiles;;MobiDBLite;;PANTHER;;Gene3D	Coil;;PS51140;;mobidb-lite;;PTHR16223;;PTHR16223:SF68;;G3DSA:1.10.8.10	-;;CUE domain profile.;;consensus disorder prediction	-;;Ubiquitin system component Cue
c1026/f4p2/5408	9	PANTHER;;SMART;;SUPERFAMILY;;MobiDBLite;;ProSiteProfiles;;Pfam	PTHR23272:SF66;;PTHR23272;;SM00614;;SSF53098;;mobidb-lite;;PS50808;;PF14372;;PF05699	-;;consensus disorder prediction;;Zinc finger BED-type profile.;;Domain of unknown function (DUF4413);;hAT family C-terminal dimerisation region	-;;Zinc finger, BED-type;;Ribonuclease H-like domain;;hAT-like transposase, RNase-H fold;;HAT, C-terminal dimerisation domain
c10260/f1p0/11048	3	PANTHER;;Pfam	PTHR23155;;PF00931;;PTHR23155:SF847	-;;NB-ARC domain	-;;NB-ARC
c10260/f1p0/3963	2	PANTHER	PTHR23012:SF122;;PTHR23012	-	-;;E3 ubiquitin-protein ligase MARCH-like
c10260/f2p5/2331	7	ProSiteProfiles;;SUPERFAMILY;;Pfam;;PANTHER;;MobiDBLite	PS51005;;SSF101941;;PF02365;;PTHR31989:SF55;;PTHR31989;;mobidb-lite	NAC domain profile.;;No apical meristem (NAM) protein;;consensus disorder prediction	NAC domain
c10261/f1p0/1867	4	PANTHER;;MobiDBLite;;Gene3D	PTHR10721;;mobidb-lite;;G3DSA:1.20.120.20	-;;consensus disorder prediction	-
c10261/f1p0/3598	3	PANTHER;;MobiDBLite	PTHR43321:SF8;;PTHR43321;;mobidb-lite	-;;consensus disorder prediction	-;;Glutamate decarboxylase
c10261/f1p0/6014	2	MobiDBLite	mobidb-lite	consensus disorder prediction	-
c10261/f1p2/2374	4	MobiDBLite;;Pfam;;PANTHER	mobidb-lite;;PF03552;;PTHR13301;;PTHR13301:SF120	consensus disorder prediction;;Cellulose synthase	-;;Cellulose synthase
c10262/f1p0/1304	4	MobiDBLite;;PANTHER;;Pfam	mobidb-lite;;PTHR31236:SF17;;PF03181;;PTHR31236	consensus disorder prediction;;BURP domain	-;;BURP domain
c10262/f1p0/2882	18	CDD;;Gene3D;;ProSitePatterns;;PANTHER;;Pfam;;ProSiteProfiles;;SMART;;SUPERFAMILY	cd01098;;G3DSA:2.60.120.200;;PS00107;;PTHR27002:SF180;;PF01453;;PS50927;;PF08276;;PS50011;;PF07714;;SM00108;;G3DSA:3.30.200.20;;cd00028;;G3DSA:2.90.10.10;;SSF56112;;PS50948;;PF00954;;SSF51110;;PTHR27002	PAN_AP_plant;;Protein kinases ATP-binding region signature.;;D-mannose binding lectin;;Bulb-type lectin domain profile.;;PAN-like domain;;Protein kinase domain profile.;;Protein tyrosine kinase;;B_lectin;;PAN/Apple domain profile.;;S-locus glycoprotein domain	-;;Concanavalin A-like lectin/glucanase domain;;Protein kinase, ATP binding site;;Bulb-type lectin domain;;PAN/Apple domain;;Protein kinase domain;;Serine-threonine/tyrosine-protein kinase catalytic domain;;Protein kinase-like domain;;S-locus glycoprotein domain
c10262/f1p0/5316	6	PANTHER;;MobiDBLite;;Coils	PTHR21563;;mobidb-lite;;Coil	-;;consensus disorder prediction	-
c10263/f3p2/1352	13	Pfam;;PANTHER;;Gene3D;;PRINTS;;SUPERFAMILY	PF00106;;PTHR43490:SF32;;G3DSA:3.40.50.720;;PR00080;;SSF51735;;PTHR43490;;PR00081	short chain dehydrogenase;;Short-chain dehydrogenase/reductase (SDR) superfamily signature;;Glucose/ribitol dehydrogenase family signature	Short-chain dehydrogenase/reductase SDR;;NAD(P)-binding domain
c10264/f1p0/4376	3	PANTHER;;Coils	PTHR24115:SF679;;PTHR24115;;Coil	-	-
c10264/f1p0/5090	7	PANTHER;;Pfam;;Gene3D;;SMART;;ProSiteProfiles;;SUPERFAMILY	PTHR13808;;PF02135;;G3DSA:1.20.1020.10;;SM00551;;PS50134;;PTHR13808:SF12;;SSF57933	-;;TAZ zinc finger;;Zinc finger TAZ-type profile.	-;;Zinc finger, TAZ-type
c10264/f1p2/2591	13	Pfam;;SUPERFAMILY;;Gene3D;;PANTHER;;ProSiteProfiles;;SMART;;CDD	PF02362;;SSF101936;;G3DSA:2.40.330.10;;PTHR31391;;PS50863;;PTHR31391:SF33;;SM01019;;cd10017	B3 DNA binding domain;;B3 DNA-binding domain profile.;;B3_DNA	B3 DNA binding domain;;DNA-binding pseudobarrel domain
c10265/f1p0/1861	1	MobiDBLite	mobidb-lite	consensus disorder prediction	-
c10265/f1p0/2249	4	PANTHER;;Pfam;;Coils	PTHR33063:SF11;;PF03004;;PTHR33063;;Coil	-;;Plant transposase (Ptta/En/Spm family)	-;;Probable transposase, Ptta/En/Spm, plant
c10265/f1p0/5287	4	Coils;;PANTHER;;Pfam	Coil;;PTHR12346:SF12;;PTHR12346;;PF16879	-;;C-terminal domain of Sin3a protein	-;;Sin3, C-terminal
c10265/f1p1/6799	8	PANTHER;;Gene3D;;SUPERFAMILY;;Pfam;;PRINTS	PTHR23155:SF811;;G3DSA:3.80.10.10;;SSF52058;;SSF52540;;PTHR23155;;PF00931;;PR00364	-;;NB-ARC domain;;Disease resistance protein signature	-;;Leucine-rich repeat domain, L domain-like;;P-loop containing nucleoside triphosphate hydrolase;;NB-ARC
c10266/f1p2/1610	17	Pfam;;SMART;;ProSiteProfiles;;Gene3D;;MobiDBLite;;CDD;;SUPERFAMILY;;PANTHER	PF03791;;SM01188;;PS51213;;PF03790;;SM01255;;G3DSA:1.10.10.60;;mobidb-lite;;PF03789;;SM01256;;SM00389;;PS50071;;cd00086;;SSF46689;;PTHR11850:SF138;;PF05920;;PTHR11850	KNOX2 domain;;ELK domain profile.;;KNOX1 domain;;consensus disorder prediction;;ELK domain;;'Homeobox' domain profile.;;homeodomain;;Homeobox KN domain	KNOX2;;ELK domain;;KNOX1;;Homeobox domain-like;;Homeobox domain;;Homeobox KN domain
c10266/f2p3/4293	12	SUPERFAMILY;;ProSiteProfiles;;PANTHER;;SMART;;Gene3D;;Pfam	SSF50978;;PS50082;;PTHR22847;;SM00320;;G3DSA:2.130.10.10;;PS50294;;PF00400;;PTHR22847:SF582	-;;Trp-Asp (WD) repeats profile.;;Trp-Asp (WD) repeats circular profile.;;WD domain, G-beta repeat	WD40-repeat-containing domain;;WD40 repeat;;WD40/YVTN repeat-like-containing domain
c10267/f1p0/2402	6	PANTHER;;Gene3D;;Pfam;;MobiDBLite;;SUPERFAMILY	PTHR27001:SF352;;PTHR27001;;G3DSA:3.30.200.20;;PF07714;;mobidb-lite;;SSF56112	-;;Protein tyrosine kinase;;consensus disorder prediction	-;;Serine-threonine/tyrosine-protein kinase catalytic domain;;Protein kinase-like domain
c10267/f1p1/1263	10	SUPERFAMILY;;Pfam;;PANTHER;;SFLD;;ProSitePatterns;;CDD;;Gene3D	SSF48576;;PF00348;;PTHR11525;;SFLDS00005;;PS00723;;cd00685;;G3DSA:1.10.600.10;;PS00444;;PTHR11525:SF9;;SFLDG01017	-;;Polyprenyl synthetase;;Isoprenoid Synthase Type I;;Polyprenyl synthases signature 1.;;Trans_IPPS_HT;;Polyprenyl synthases signature 2.;;Polyprenyl Transferase Like	Isoprenoid synthase domain;;Polyprenyl synthetase;;Polyprenyl synthetase, conserved site
c10267/f1p12/4337	7	Coils;;PANTHER;;MobiDBLite	Coil;;PTHR32258:SF14;;mobidb-lite;;PTHR32258	-;;consensus disorder prediction	-
c10268/f1p0/1319	5	SUPERFAMILY;;PANTHER;;Gene3D;;ProSiteProfiles	SSF56112;;PTHR27001;;G3DSA:1.10.510.10;;PS50011;;PTHR27001:SF352	-;;Protein kinase domain profile.	Protein kinase-like domain;;Protein kinase domain
c10268/f1p0/2208	10	ProSiteProfiles;;Coils;;MobiDBLite;;SMART;;PANTHER;;SUPERFAMILY;;Gene3D;;Pfam	PS50811;;Coil;;mobidb-lite;;SM00774;;PTHR31429;;SSF118290;;PTHR31429:SF20;;G3DSA:2.20.25.80;;PF03106	WRKY domain profile.;;consensus disorder prediction;;WRKY DNA -binding domain	WRKY domain
c10268/f1p0/6131	15	SUPERFAMILY;;SMART;;ProSitePatterns;;MobiDBLite;;PANTHER;;Pfam;;ProSiteProfiles;;Gene3D;;CDD	SSF57903;;SM00249;;PS01359;;mobidb-lite;;PTHR10694;;PF02928;;PS50016;;PTHR10694:SF67;;PF02373;;SM00558;;PF00628;;G3DSA:3.30.40.10;;PS51184;;cd15543;;SSF51197	-;;Zinc finger PHD-type signature.;;consensus disorder prediction;;C5HC2 zinc finger;;Zinc finger PHD-type profile.;;JmjC domain, hydroxylase;;PHD-finger;;JmjC domain profile.;;PHD_RSF1	Zinc finger, FYVE/PHD-type;;Zinc finger, PHD-type;;Zinc finger, PHD-type, conserved site;;Zinc finger, C5HC2-type;;Zinc finger, PHD-finger;;JmjC domain;;Zinc finger, RING/FYVE/PHD-type
c10269/f1p0/3880	1	MobiDBLite	mobidb-lite	consensus disorder prediction	-
c10269/f1p0/6540	4	SUPERFAMILY;;Gene3D;;PANTHER	SSF54631;;G3DSA:3.10.580.10;;PTHR13780;;PTHR13780:SF71	-	-
c10269/f2p2/1421	12	Pfam;;ProSitePatterns;;PANTHER;;SUPERFAMILY;;Gene3D;;CDD;;TIGRFAM	PF00903;;PS00935;;PTHR10374;;SSF54593;;PS00934;;PTHR10374:SF41;;G3DSA:3.10.180.10;;cd07233;;TIGR00068	Glyoxalase/Bleomycin resistance protein/Dioxygenase superfamily;;Glyoxalase I signature 2.;;Glyoxalase I signature 1.;;Glyoxalase_I;;glyox_I: lactoylglutathione lyase	Glyoxalase/fosfomycin resistance/dioxygenase domain;;Glyoxalase I, conserved site;;Glyoxalase/Bleomycin resistance protein/Dihydroxybiphenyl dioxygenase;;Glyoxalase I
c10269/f2p5/2678	13	SMART;;PANTHER;;Pfam;;Gene3D;;Hamap;;SUPERFAMILY;;Coils;;CDD	SM01066;;PTHR12526:SF457;;PF16760;;PTHR12526;;G3DSA:3.40.50.2000;;PF08323;;MF_00484;;SSF53756;;Coil;;cd03791	-;;Starch/carbohydrate-binding module (family 53);;Starch synthase catalytic domain;;Glycogen synthase [glgA].;;GT1_Glycogen_synthase_DULL1_like	Carbohydrate binding module family 25;;Starch synthase, catalytic domain;;Bacterial/plant glycogen synthase
c10270/f1p0/1386	1	MobiDBLite	mobidb-lite	consensus disorder prediction	-
c10270/f1p0/3491	2	MobiDBLite;;PANTHER	mobidb-lite;;PTHR43061	consensus disorder prediction	-
c10270/f1p2/6250	12	ProSiteProfiles;;SUPERFAMILY;;CDD;;PANTHER;;Gene3D;;PRINTS;;Pfam;;ProSitePatterns	PS51722;;SSF52540;;cd01883;;PTHR23115;;G3DSA:3.40.50.300;;PR00315;;PTHR23115:SF195;;PF00009;;PS00301	Translational (tr)-type guanine nucleotide-binding (G) domain profile.;;EF1_alpha;;GTP-binding elongation factor signature;;Elongation factor Tu GTP binding domain;;Translational (tr)-type guanine nucleotide-binding (G) domain signature.	Transcription factor, GTP-binding domain;;P-loop containing nucleoside triphosphate hydrolase;;Tr-type G domain, conserved site
c10271/f1p0/1217	3	PANTHER;;Pfam	PTHR31446;;PF02681;;PTHR31446:SF12	-;;Divergent PAP2 family	-;;Acid phosphatase/vanadium-dependent haloperoxidase-related
c10271/f1p0/6423	4	PANTHER;;ProSiteProfiles;;Pfam	PTHR23317:SF92;;PS51650;;PTHR23317;;PF14429	-;;DHR-1 domain profile.;;C2 domain in Dock180 and Zizimin proteins	-;;DHR-1 domain;;Dedicator of cytokinesis
c10271/f1p0/667	4	PANTHER;;MobiDBLite;;Pfam	PTHR12868;;mobidb-lite;;PTHR12868:SF1;;PF05347	-;;consensus disorder prediction;;Complex 1 protein (LYR family)	-;;NADH dehydrogenase [ubiquinone] 1 beta subcomplex subunit 9;;Complex 1 LYR protein
c10272/f1p0/3738	2	MobiDBLite;;PANTHER	mobidb-lite;;PTHR32002	consensus disorder prediction	-
c10272/f4p1/1448	13	Gene3D;;TIGRFAM;;ProSiteProfiles;;PIRSF;;SUPERFAMILY;;Hamap;;MobiDBLite;;Pfam;;CDD;;ProSitePatterns;;PANTHER	G3DSA:2.30.140.10;;TIGR00417;;PS51006;;PIRSF000502;;SSF53335;;MF_00198;;mobidb-lite;;PF01564;;cd02440;;PS01330;;PTHR11558;;PTHR11558:SF40;;G3DSA:3.40.50.150	-;;speE: spermidine synthase;;Polyamine biosynthesis (PABS) domain profile.;;Polyamine aminopropyltransferase [speE].;;consensus disorder prediction;;Spermine/spermidine synthase;;AdoMet_MTases;;Polyamine biosynthesis (PABS) domain signature.	-;;Spermidine/spermine synthases;;Polyamine biosynthesis domain;;Spermidine/spermine synthase, eukaryotes;;S-adenosyl-L-methionine-dependent methyltransferase;;Polyamine biosynthesis domain, conserved site
c10273/f1p0/9232	10	Pfam;;PANTHER;;SMART;;Gene3D;;ProSiteProfiles;;SUPERFAMILY	PF13424;;PTHR12601:SF37;;PTHR12601;;SM00028;;G3DSA:1.25.40.10;;PS50293;;PS50005;;SSF48452	Tetratricopeptide repeat;;TPR repeat region circular profile.;;TPR repeat profile.	-;;Tetratricopeptide repeat;;Tetratricopeptide-like helical domain;;Tetratricopeptide repeat-containing domain
c10273/f1p2/1766	14	PANTHER;;Coils;;ProSiteProfiles;;ProSitePatterns;;SMART;;MobiDBLite;;Pfam;;SUPERFAMILY;;Gene3D	PTHR22952;;Coil;;PS50217;;PS00036;;SM00338;;mobidb-lite;;PF14144;;PF00170;;SSF57959;;PTHR22952:SF282;;G3DSA:1.20.5.170	-;;Basic-leucine zipper (bZIP) domain profile.;;Basic-leucine zipper (bZIP) domain signature.;;consensus disorder prediction;;Seed dormancy control;;bZIP transcription factor	-;;Basic-leucine zipper domain;;Transcription factor TGA like domain
c10273/f1p3/2833	5	Pfam;;PANTHER;;MobiDBLite;;ProSiteProfiles	PF01426;;PTHR12505;;mobidb-lite;;PS51038;;PTHR12505:SF32	BAH domain;;consensus disorder prediction;;BAH domain profile.	Bromo adjacent homology (BAH) domain
c10273/f1p3/3532	8	PANTHER;;MobiDBLite;;Gene3D;;SUPERFAMILY	PTHR12984:SF19;;mobidb-lite;;G3DSA:1.25.10.10;;PTHR12984;;SSF48371	-;;consensus disorder prediction	-;;Armadillo-like helical;;Armadillo-type fold
c10274/f1p0/2294	2	PANTHER	PTHR21483:SF19;;PTHR21483	-	-
c10274/f1p0/3288	10	Pfam;;CDD;;SUPERFAMILY;;PANTHER;;Gene3D;;ProSiteProfiles	PF00069;;cd12195;;SSF56112;;PF03822;;PTHR24347:SF263;;PTHR24347;;G3DSA:3.30.310.80;;PS50816;;G3DSA:1.10.510.10;;PS50011	Protein kinase domain;;CIPK_C;;NAF domain;;NAF domain profile.;;Protein kinase domain profile.	Protein kinase domain;;Protein kinase-like domain;;NAF domain;;Calcium/calmodulin-dependent/calcium-dependent protein kinase;;KA1 domain/Ssp2, C-terminal;;NAF/FISL domain
c10274/f1p0/5753	5	PANTHER;;Coils;;MobiDBLite	PTHR33982;;Coil;;PTHR33982:SF4;;mobidb-lite	-;;consensus disorder prediction	-
c10275/f1p0/5660	2	PANTHER	PTHR10663:SF217;;PTHR10663	-	-
c10275/f2p0/1125	6	MobiDBLite;;PANTHER;;Gene3D;;CDD;;Pfam	mobidb-lite;;PTHR14000;;G3DSA:1.10.10.60;;cd00167;;PF12579	consensus disorder prediction;;SANT;;Protein of unknown function (DUF3755)	-;;Homeobox domain-like;;Protein of unknown function DUF3755
c10275/f2p1/2616	10	SUPERFAMILY;;CDD;;Gene3D;;TIGRFAM;;Pfam;;PANTHER	SSF48239;;cd02892;;G3DSA:1.50.10.20;;TIGR01787;;PF13243;;PTHR11764:SF28;;PTHR11764;;PF13249	-;;SQCY_1;;squalene_cyclas: squalene/oxidosqualene cyclases;;Squalene-hopene cyclase C-terminal domain;;Squalene-hopene cyclase N-terminal domain	Terpenoid cyclases/protein prenyltransferase alpha-alpha toroid;;Squalene cyclase;;Squalene cyclase, C-terminal;;Squalene cyclase, N-terminal
c10276/f1p0/7118	1	MobiDBLite	mobidb-lite	consensus disorder prediction	-
c10276/f1p1/1227	6	PANTHER;;Coils;;ProSiteProfiles;;Pfam	PTHR42647:SF3;;PTHR42647;;Coil;;PS50089;;PF13920	-;;Zinc finger RING-type profile.;;Zinc finger, C3HC4 type (RING finger)	-;;Zinc finger, RING-type
c10276/f1p1/3907	6	PANTHER;;MobiDBLite;;Pfam	PTHR21726;;mobidb-lite;;PTHR21726:SF53;;PF12552	-;;consensus disorder prediction;;Protein of unknown function (DUF3741)	-;;Domain of unknown function DUF3741
c10277/f1p0/2453	14	PANTHER;;ProSitePatterns;;Pfam;;PRINTS;;SUPERFAMILY;;Gene3D;;CDD;;TIGRFAM;;ProSiteProfiles	PTHR43512;;PS00301;;PTHR43512:SF3;;PF00009;;PR00315;;SSF52540;;G3DSA:3.40.50.300;;cd01890;;TIGR00231;;PS51722	-;;Translational (tr)-type guanine nucleotide-binding (G) domain signature.;;Elongation factor Tu GTP binding domain;;GTP-binding elongation factor signature;;LepA;;small_GTP: small GTP-binding protein domain;;Translational (tr)-type guanine nucleotide-binding (G) domain profile.	-;;Tr-type G domain, conserved site;;Transcription factor, GTP-binding domain;;P-loop containing nucleoside triphosphate hydrolase;;Small GTP-binding protein domain
c10277/f1p0/4161	8	PANTHER;;ProSiteProfiles;;Pfam;;SUPERFAMILY;;Gene3D;;MobiDBLite	PTHR10796:SF141;;PS50156;;PF16414;;PTHR10796;;PF02460;;SSF82866;;G3DSA:1.20.1640.10;;mobidb-lite	-;;Sterol-sensing domain (SSD) profile.;;Niemann-Pick C1 N terminus;;Patched family;;consensus disorder prediction	-;;Sterol-sensing domain;;Niemann-Pick C1, N-terminal;;Protein patched/dispatched
c10277/f1p1/1842	15	SUPERFAMILY;;PANTHER;;Pfam;;ProSiteProfiles;;CDD;;Gene3D;;PRINTS;;ProSitePatterns;;MobiDBLite	SSF50630;;PTHR13683;;PF14541;;PTHR13683:SF497;;PS51767;;cd05472;;G3DSA:2.40.70.10;;PR00792;;PF14543;;PS00141;;mobidb-lite	-;;Xylanase inhibitor C-terminal;;Peptidase family A1 domain profile.;;cnd41_like;;Pepsin (A1) aspartic protease family signature;;Xylanase inhibitor N-terminal;;Eukaryotic and viral aspartyl proteases active site.;;consensus disorder prediction	Aspartic peptidase domain;;Aspartic peptidase A1 family;;Xylanase inhibitor, C-terminal;;Peptidase family A1 domain;;CND41-like;;Xylanase inhibitor, N-terminal;;Aspartic peptidase, active site
c10278/f1p0/5207	2	MobiDBLite	mobidb-lite	consensus disorder prediction	-
c10278/f3p2/1125	12	Gene3D;;PANTHER;;Pfam;;MobiDBLite;;SMART;;ProSiteProfiles;;SUPERFAMILY	G3DSA:3.30.70.330;;PTHR24012;;PF00076;;mobidb-lite;;SM00360;;PS50102;;PTHR24012:SF513;;SSF54928	-;;RNA recognition motif. (a.k.a. RRM, RBD, or RNP domain);;consensus disorder prediction;;Eukaryotic RNA Recognition Motif (RRM) profile.	Nucleotide-binding alpha-beta plait domain;;RNA recognition motif domain
c10279/f1p0/2148	3	MobiDBLite;;PANTHER	mobidb-lite;;PTHR19918:SF23;;PTHR19918	consensus disorder prediction	-;;The WD repeat Cdc20/Fizzy family
c10279/f1p0/2558	11	ProSiteProfiles;;PANTHER;;Pfam;;SUPERFAMILY;;MobiDBLite;;Gene3D;;Coils;;PRINTS	PS51718;;PTHR11566:SF126;;PF00350;;SSF52540;;mobidb-lite;;PTHR11566;;G3DSA:3.40.50.300;;Coil;;PR00195	Dynamin-type guanine nucleotide-binding (G) domain profile.;;Dynamin family;;consensus disorder prediction;;Dynamin signature	Dynamin-type guanine nucleotide-binding (G) domain;;Dynamin superfamily;;P-loop containing nucleoside triphosphate hydrolase
c10279/f1p0/4747	4	PANTHER;;ProSiteProfiles;;Pfam	PTHR14950;;PS51327;;PTHR14950:SF36;;PF03368	-;;Dicer double-stranded RNA-binding fold domain profile.;;Dicer dimerisation domain	-;;Dicer dimerisation domain
c10279/f2p3/3871	19	Coils;;MobiDBLite;;SUPERFAMILY;;PANTHER	Coil;;mobidb-lite;;SSF90257;;SSF57997;;PTHR43049;;PTHR43049:SF1	-;;consensus disorder prediction	-
c1028/f10p5/3463	9	MobiDBLite;;PANTHER;;Pfam;;SMART;;CDD;;ProSiteProfiles	mobidb-lite;;PTHR31917;;PF05641;;SM00743;;PTHR31917:SF23;;cd04721;;PS51038	consensus disorder prediction;;Agenet domain;;BAH_plant_1;;BAH domain profile.	-;;Agenet-like domain;;Agenet domain, plant type;;Bromo adjacent homology (BAH) domain
c1028/f1p10/1278	8	SUPERFAMILY;;ProSiteProfiles;;MobiDBLite;;Pfam;;CDD;;PANTHER;;Gene3D	SSF53335;;PS51581;;mobidb-lite;;PF08241;;cd02440;;PTHR43591:SF2;;PTHR43591;;G3DSA:3.40.50.150	-;;SAM-dependent methyltransferase gamma-tocopherol (gTMT)-type family profile.;;consensus disorder prediction;;Methyltransferase domain;;AdoMet_MTases	S-adenosyl-L-methionine-dependent methyltransferase;;SAM-dependent methyltransferase gamma-tocopherol (gTMT)-type;;Methyltransferase type 11
c1028/f3p3/5259	12	SUPERFAMILY;;PANTHER;;PRINTS;;Pfam;;Gene3D	SSF52058;;PTHR27004;;PR00019;;PF00560;;G3DSA:3.80.10.10;;PTHR27004:SF87	-;;Leucine-rich repeat signature;;Leucine Rich Repeat	Leucine-rich repeat domain, L domain-like;;Leucine-rich repeat
c1028/f8p6/2737	16	Pfam;;MobiDBLite;;PANTHER;;ProSiteProfiles;;SUPERFAMILY;;SMART;;Gene3D	PF14608;;mobidb-lite;;PTHR15725:SF8;;PS50103;;PF00642;;SSF90229;;SM00356;;G3DSA:4.10.1000.10;;PTHR15725	RNA-binding, Nab2-type zinc finger;;consensus disorder prediction;;Zinc finger C3H1-type profile.;;Zinc finger C-x8-C-x5-C-x3-H type (and similar)	-;;Zinc finger, CCCH-type
c10280/f1p0/1421	6	PANTHER;;ProSitePatterns;;Pfam;;Gene3D;;SUPERFAMILY	PTHR43145;;PS00067;;PF00725;;G3DSA:1.10.1040.10;;PTHR43145:SF3;;SSF48179	-;;3-hydroxyacyl-CoA dehydrogenase signature.;;3-hydroxyacyl-CoA dehydrogenase, C-terminal domain	-;;3-hydroxyacyl-CoA dehydrogenase, conserved site;;3-hydroxyacyl-CoA dehydrogenase, C-terminal;;6-phosphogluconate dehydrogenase, domain 2;;6-phosphogluconate dehydrogenase C-terminal domain-like
c10280/f1p0/14558	1	MobiDBLite	mobidb-lite	consensus disorder prediction	-
c10280/f1p0/2642	2	MobiDBLite	mobidb-lite	consensus disorder prediction	-
c10281/f1p0/5355	3	PANTHER;;Pfam	PTHR12093;;PF09735;;PTHR12093:SF13	-;;Membrane-associated apoptosis protein	Nck-associated protein 1
c10281/f1p3/2388	7	Gene3D;;PANTHER;;Pfam;;SUPERFAMILY;;Coils;;CDD	G3DSA:3.40.50.1820;;PTHR21493;;PF01764;;SSF53474;;Coil;;PTHR21493:SF159;;cd00519	-;;Lipase (class 3);;Lipase_3	Alpha/Beta hydrolase fold;;Fungal lipase-like domain
c10281/f2p0/1583	8	PANTHER;;Pfam;;SMART	PTHR13068:SF53;;PF02536;;SM00733;;PTHR13068	-;;mTERF	-;;Transcription termination factor, mitochondrial/chloroplastic
c10282/f1p0/4247	9	MobiDBLite;;Pfam;;Gene3D;;PANTHER;;SMART;;SUPERFAMILY;;CDD	mobidb-lite;;PF01119;;G3DSA:3.30.230.10;;PTHR10073:SF44;;SM01340;;PTHR10073;;SSF54211;;cd00782;;G3DSA:3.30.565.10	consensus disorder prediction;;DNA mismatch repair protein, C-terminal domain;;MutL_Trans	-;;DNA mismatch repair protein, C-terminal;;Ribosomal protein S5 domain 2-type fold, subgroup;;DNA mismatch repair protein Mlh3;;Ribosomal protein S5 domain 2-type fold;;Histidine kinase-like ATPase, C-terminal domain
c10282/f1p0/5374	3	PANTHER;;Coils	PTHR10350:SF7;;Coil;;PTHR10350	-	-;;Nucleoporin, Nup155-like
c10283/f1p0/6061	1	MobiDBLite	mobidb-lite	consensus disorder prediction	-
c10283/f1p0/704	2	PANTHER	PTHR22904:SF426;;PTHR22904	-	-
c10283/f1p4/4227	5	PANTHER;;MobiDBLite	PTHR35130;;PTHR35130:SF2;;mobidb-lite	-;;consensus disorder prediction	-
c10284/f1p0/2575	6	PANTHER;;SUPERFAMILY;;Gene3D;;Pfam;;MobiDBLite	PTHR10252:SF54;;PTHR10252;;SSF47113;;G3DSA:1.10.20.10;;PF00808;;mobidb-lite	-;;Histone-like transcription factor (CBF/NF-Y) and archaeal histone;;consensus disorder prediction	-;;Histone-fold;;Transcription factor CBF/NF-Y/archaeal histone domain
c10284/f1p0/3588	6	SUPERFAMILY;;Gene3D;;PANTHER;;Pfam	SSF52540;;G3DSA:1.20.1560.10;;PTHR24223;;PTHR24223:SF306;;PF00005;;G3DSA:3.40.50.300	-;;ABC transporter	P-loop containing nucleoside triphosphate hydrolase;;ABC transporter-like
c10284/f1p1/1416	7	PANTHER;;TIGRFAM;;Gene3D;;SMART;;Pfam;;SUPERFAMILY	PTHR11835:SF62;;TIGR00175;;G3DSA:3.40.718.10;;SM01329;;PF00180;;SSF53659;;PTHR11835	-;;mito_nad_idh: isocitrate dehydrogenase, NAD-dependent;;Isocitrate/isopropylmalate dehydrogenase	-;;Isocitrate dehydrogenase NAD-dependent;;Isopropylmalate dehydrogenase-like domain
c10285/f1p0/6187	5	ProSiteProfiles;;PANTHER;;SUPERFAMILY;;SMART	PS50103;;PTHR14398:SF3;;SSF90229;;PTHR14398;;SM00356	Zinc finger C3H1-type profile.	Zinc finger, CCCH-type
c10285/f2p3/2911	13	Gene3D;;SUPERFAMILY;;CDD;;MobiDBLite;;Pfam;;SMART;;PANTHER	G3DSA:3.30.460.10;;SSF81301;;cd00077;;mobidb-lite;;PF04607;;SM00954;;SM00471;;SSF109604;;cd05399;;PF13328;;PTHR21262;;PTHR21262:SF23	-;;HDc;;consensus disorder prediction;;Region found in RelA / SpoT proteins;;NT_Rel-Spo_like;;HD domain	-;;RelA/SpoT;;HD/PDEase domain
c10285/f4p5/1632	9	CDD;;SMART;;Gene3D;;SUPERFAMILY;;Pfam;;MobiDBLite;;PANTHER;;Coils	cd00020;;SM01349;;G3DSA:1.25.10.10;;SSF48371;;PF08609;;mobidb-lite;;PTHR19316;;Coil;;PTHR19316:SF25	ARM;;Nucleotide exchange factor Fes1;;consensus disorder prediction	-;;TOG domain;;Armadillo-like helical;;Armadillo-type fold;;Nucleotide exchange factor Fes1
c10286/f1p0/2484	2	MobiDBLite;;Coils	mobidb-lite;;Coil	consensus disorder prediction	-
c10286/f1p0/3820	2	PANTHER	PTHR11260:SF415;;PTHR11260	-	-
c10286/f1p3/1363	35	SUPERFAMILY;;ProSiteProfiles;;PANTHER;;ProSitePatterns;;Gene3D;;Pfam;;SMART;;CDD;;PIRSF;;PRINTS	SSF50978;;PS50294;;PTHR19850;;PS50082;;PS00678;;PTHR19850:SF40;;G3DSA:2.130.10.10;;PF00400;;SM00320;;cd00200;;PIRSF002394;;PR00319;;PR00320	-;;Trp-Asp (WD) repeats circular profile.;;Trp-Asp (WD) repeats profile.;;Trp-Asp (WD) repeats signature.;;WD domain, G-beta repeat;;WD40;;Beta G protein (transducin) signature;;G protein beta WD-40 repeat signature	WD40-repeat-containing domain;;Guanine nucleotide-binding protein, beta subunit;;WD40 repeat;;WD40 repeat, conserved site;;WD40/YVTN repeat-like-containing domain;;G-protein, beta subunit;;G-protein beta WD-40 repeat
c10286/f1p3/5711	16	MobiDBLite;;SMART;;Gene3D;;PANTHER;;ProSiteProfiles;;Pfam;;CDD;;SUPERFAMILY	mobidb-lite;;SM00360;;G3DSA:3.30.70.330;;PTHR21494;;PS50102;;PF00076;;cd00590;;PTHR21494:SF1;;SSF54928	consensus disorder prediction;;Eukaryotic RNA Recognition Motif (RRM) profile.;;RNA recognition motif. (a.k.a. RRM, RBD, or RNP domain);;RRM_SF	-;;RNA recognition motif domain;;Nucleotide-binding alpha-beta plait domain
c10287/f1p0/1376	5	PANTHER;;MobiDBLite;;Pfam	PTHR22952;;PTHR22952:SF302;;mobidb-lite;;PF07777;;PF16596	-;;consensus disorder prediction;;G-box binding protein MFMR;;Disordered region downstream of MFMR	-;;G-box binding protein, multifunctional mosaic region
c10287/f1p0/3445	1	MobiDBLite	mobidb-lite	consensus disorder prediction	-
c10287/f1p0/5326	9	SMART;;MobiDBLite;;PANTHER;;Pfam;;SUPERFAMILY;;Gene3D;;ProSiteProfiles	SM00086;;mobidb-lite;;PTHR24351;;PF13426;;SSF55785;;PTHR24351:SF129;;G3DSA:3.30.450.20;;PS50113	-;;consensus disorder prediction;;PAS domain;;PAC domain profile.	PAC motif;;PAS domain;;PAS-associated, C-terminal
c10288/f1p0/2612	9	Pfam;;ProSitePatterns;;SUPERFAMILY;;PANTHER;;Gene3D	PF02866;;PS00068;;SSF56327;;PTHR11540;;PTHR11540:SF43;;G3DSA:3.40.50.720;;SSF51735;;G3DSA:3.90.110.10;;PF00056	lactate/malate dehydrogenase, alpha/beta C-terminal domain;;Malate dehydrogenase active site signature.;;lactate/malate dehydrogenase, NAD binding domain	Lactate/malate dehydrogenase, C-terminal;;Malate dehydrogenase, active site;;Lactate dehydrogenase/glycoside hydrolase, family 4, C-terminal;;NAD(P)-binding domain;;Lactate/malate dehydrogenase, N-terminal
c10288/f1p0/4125	9	SUPERFAMILY;;Pfam;;MobiDBLite;;PRINTS;;PANTHER;;ProSitePatterns;;Gene3D	SSF52490;;PF00091;;mobidb-lite;;PR01161;;PTHR11588;;PS00227;;G3DSA:3.40.50.1440;;PTHR11588:SF235	-;;Tubulin/FtsZ family, GTPase domain;;consensus disorder prediction;;Tubulin signature;;Tubulin subunits alpha, beta, and gamma signature.	Tubulin/FtsZ, GTPase domain;;Tubulin;;Tubulin, conserved site
c10288/f1p0/5025	7	Pfam;;PANTHER;;Gene3D;;SUPERFAMILY	PF05725;;PTHR23155:SF730;;G3DSA:3.80.10.10;;SSF52058;;PTHR23155	FNIP Repeat	FNIP;;Leucine-rich repeat domain, L domain-like
c10288/f1p1/2613	6	PANTHER;;SMART;;SUPERFAMILY;;Gene3D;;Pfam	PTHR10857:SF86;;SM00327;;SSF53300;;G3DSA:3.40.50.410;;PF07002;;PTHR10857	-;;Copine	-;;von Willebrand factor, type A;;Copine
c10289/f1p0/1371	5	PANTHER;;SUPERFAMILY;;Pfam	PTHR23272:SF66;;SSF53098;;PTHR23272;;PF05699;;PF14372	-;;hAT family C-terminal dimerisation region;;Domain of unknown function (DUF4413)	-;;Ribonuclease H-like domain;;HAT, C-terminal dimerisation domain;;hAT-like transposase, RNase-H fold
c10289/f1p0/5842	5	Gene3D;;Coils;;MobiDBLite	G3DSA:1.20.5.50;;Coil;;mobidb-lite	-;;consensus disorder prediction	-
c10289/f1p5/3663	33	SMART;;ProSiteProfiles;;MobiDBLite;;Pfam;;Gene3D;;CDD;;SUPERFAMILY;;PANTHER;;ProSitePatterns;;TIGRFAM	SM00086;;PS50112;;PS50011;;PS50113;;SM00091;;mobidb-lite;;PF00069;;G3DSA:1.10.510.10;;cd00130;;SSF55785;;PTHR24351:SF129;;PS00108;;PS00107;;PF13426;;G3DSA:3.30.200.20;;SM00220;;TIGR00229;;PTHR24351;;SSF56112;;G3DSA:3.30.450.20;;cd05574	-;;PAS repeat profile.;;Protein kinase domain profile.;;PAC domain profile.;;consensus disorder prediction;;Protein kinase domain;;PAS;;Serine/Threonine protein kinases active-site signature.;;Protein kinases ATP-binding region signature.;;PAS domain;;sensory_box: PAS domain S-box protein;;STKc_phototropin_like	PAC motif;;PAS domain;;Protein kinase domain;;PAS-associated, C-terminal;;Serine/threonine-protein kinase, active site;;Protein kinase, ATP binding site;;Protein kinase-like domain
c1029/f15p15/3803	53	ProSiteProfiles;;Gene3D;;Pfam;;SUPERFAMILY;;PANTHER;;SMART;;ProSitePatterns	PS51450;;G3DSA:3.80.10.10;;PF08263;;G3DSA:3.30.200.20;;SSF52058;;PTHR27000;;SM00369;;SM00220;;PF00069;;PF00560;;PS50011;;PS00107;;PTHR27000:SF270;;G3DSA:2.60.120.200;;PS00108;;SSF56112;;SSF52047;;G3DSA:1.10.510.10;;PF13855	Leucine-rich repeat profile.;;Leucine rich repeat N-terminal domain;;Protein kinase domain;;Leucine Rich Repeat;;Protein kinase domain profile.;;Protein kinases ATP-binding region signature.;;Serine/Threonine protein kinases active-site signature.;;Leucine rich repeat	Leucine-rich repeat;;Leucine-rich repeat domain, L domain-like;;Leucine-rich repeat-containing N-terminal, plant-type;;Leucine-rich repeat, typical subtype;;Protein kinase domain;;Protein kinase, ATP binding site;;Concanavalin A-like lectin/glucanase domain;;Serine/threonine-protein kinase, active site;;Protein kinase-like domain
c1029/f17p6/2456	12	PANTHER;;CDD;;Gene3D;;PRINTS;;TIGRFAM;;SUPERFAMILY;;Pfam	PTHR12725;;cd01427;;G3DSA:3.40.50.1000;;PR00413;;TIGR01509;;TIGR01549;;PTHR12725:SF102;;TIGR02252;;SSF56784;;PF13419	-;;HAD_like;;Haloacid dehalogenase/epoxide hydrolase family signature;;HAD-SF-IA-v3: HAD hydrolase, family IA, variant 3;;HAD-SF-IA-v1: HAD hydrolase, family IA, variant 1;;DREG-2: HAD hydrolase, REG-2-like, family IA;;Haloacid dehalogenase-like hydrolase	-;;HAD-like domain;;HAD hydrolase, subfamily IA;;HAD-superfamily hydrolase, subfamily IA, REG-2-like
c1029/f3p0/5309	8	CDD;;PANTHER;;SUPERFAMILY;;Gene3D;;ProSiteProfiles;;Coils	cd00204;;PTHR24136;;SSF48403;;G3DSA:1.25.40.20;;PTHR24136:SF27;;PS50297;;PS50088;;Coil	ANK;;Ankyrin repeat region circular profile.;;Ankyrin repeat profile.	-;;Ankyrin repeat-containing domain;;Ankyrin repeat
c10290/f1p0/2634	15	SUPERFAMILY;;Pfam;;Gene3D;;PANTHER;;SMART;;CDD;;ProSiteProfiles	SSF81296;;PF00271;;SSF52540;;G3DSA:2.60.40.150;;SSF158702;;PTHR24075:SF4;;G3DSA:1.10.3380.10;;PTHR24075;;SM00973;;cd00079;;SSF46785;;G3DSA:3.40.50.300;;PS51194;;SM00490;;PF02889	-;;Helicase conserved C-terminal domain;;HELICc;;Superfamilies 1 and 2 helicase C-terminal domain profile.;;Sec63 Brl domain	Immunoglobulin E-set;;Helicase, C-terminal;;P-loop containing nucleoside triphosphate hydrolase;;C2 domain;;Sec63 domain;;Winged helix-turn-helix DNA-binding domain
c10290/f1p0/5460	2	MobiDBLite	mobidb-lite	consensus disorder prediction	-
c10290/f1p2/1556	8	PANTHER;;Pfam;;SUPERFAMILY;;Gene3D;;CDD;;PRINTS	PTHR11879:SF25;;PF00155;;SSF53383;;G3DSA:3.40.640.10;;cd00609;;PTHR11879;;PR00799	-;;Aminotransferase class I and II;;AAT_like;;Aspartate aminotransferase signature	-;;Aminotransferase, class I/classII;;Pyridoxal phosphate-dependent transferase;;Pyridoxal phosphate-dependent transferase, major region, subdomain 1;;Aspartate/other aminotransferase
c10291/f1p0/1569	5	MobiDBLite;;PANTHER	mobidb-lite;;PTHR10288:SF204;;PTHR10288	consensus disorder prediction	-
c10291/f1p0/3635	6	PANTHER;;SUPERFAMILY;;Pfam;;Gene3D;;ProSitePatterns	PTHR10353:SF96;;PTHR10353;;SSF51445;;PF00232;;G3DSA:3.20.20.80;;PS00653	-;;Glycosyl hydrolase family 1;;Glycosyl hydrolases family 1 N-terminal signature.	-;;Glycoside hydrolase family 1;;Glycoside hydrolase superfamily;;Glycoside hydrolase, catalytic domain;;Glycosyl hydrolases family 1, N-terminal conserved site
c10291/f1p0/4935	7	PANTHER;;MobiDBLite;;Coils;;Pfam	PTHR33063;;mobidb-lite;;PTHR33063:SF10;;Coil;;PF03004	-;;consensus disorder prediction;;Plant transposase (Ptta/En/Spm family)	-;;Probable transposase, Ptta/En/Spm, plant
c10292/f1p0/2468	4	SUPERFAMILY;;MobiDBLite;;PANTHER	SSF81383;;mobidb-lite;;PTHR14289;;SSF160631	-;;consensus disorder prediction	F-box domain
c10292/f1p0/3757	3	Pfam;;MobiDBLite;;PANTHER	PF10510;;mobidb-lite;;PTHR21072	Phosphatidylinositol-glycan biosynthesis class S protein;;consensus disorder prediction	Phosphatidylinositol-glycan biosynthesis class S protein
c10292/f1p0/6148	2	PANTHER	PTHR21725:SF6;;PTHR21725	-	-
c10292/f2p7/1122	6	Gene3D;;PANTHER;;TIGRFAM;;SUPERFAMILY	G3DSA:3.30.9.10;;PTHR42685;;TIGR02023;;PTHR42685:SF3;;SSF51905	-;;BchP-ChlP: geranylgeranyl reductase	-;;Geranylgeranyl reductase, plant/prokaryotic;;FAD/NAD(P)-binding domain
c10293/f1p0/1156	4	MobiDBLite;;Pfam;;PANTHER	mobidb-lite;;PF03151;;PTHR11132:SF218;;PTHR11132	consensus disorder prediction;;Triose-phosphate Transporter family	-;;Sugar phosphate transporter domain;;Bi-functional UDP-rhamnose/UDP-galactose transporter
c10293/f1p0/3570	5	PANTHER;;Pfam;;ProSiteProfiles;;SUPERFAMILY	PTHR22957;;PTHR22957:SF378;;PF00566;;PS50086;;SSF47923	-;;Rab-GTPase-TBC domain;;TBC/rab GAP domain profile.	-;;Rab-GTPase-TBC domain
c10293/f1p0/5151	1	MobiDBLite	mobidb-lite	consensus disorder prediction	-
c10294/f1p0/1309	12	Pfam;;Gene3D;;SUPERFAMILY;;PANTHER;;PRINTS;;TIGRFAM	PF00689;;G3DSA:1.20.1110.10;;SSF56784;;PTHR24093:SF412;;PR00120;;PR00119;;TIGR01494;;PF08282;;SSF81665;;PTHR24093	Cation transporting ATPase, C-terminus;;H+-transporting ATPase (proton pump) signature;;P-type cation-transporting ATPase superfamily signature;;ATPase_P-type: HAD ATPase, P-type, family IC;;haloacid dehalogenase-like hydrolase	Cation-transporting P-type ATPase, C-terminal;;P-type ATPase, transmembrane domain;;HAD-like domain;;P-type ATPase
c10294/f1p0/3994	5	Gene3D;;PANTHER;;SUPERFAMILY;;Pfam	G3DSA:3.30.160.20;;PTHR18934:SF163;;SSF54768;;PTHR18934;;PF07717	-;;Oligonucleotide/oligosaccharide-binding (OB)-fold	Double-stranded RNA-binding domain;;Domain of unknown function DUF1605
c10294/f1p0/6508	1	Pfam	PF04195	Putative gypsy type transposon	Transposase (putative), gypsy type
c10294/f2p0/2460	9	PANTHER;;Pfam;;CDD;;Gene3D;;SUPERFAMILY;;MobiDBLite	PTHR22904:SF458;;PTHR22904;;PF00564;;cd05992;;G3DSA:1.25.40.10;;G3DSA:3.10.20.240;;SSF54277;;mobidb-lite;;SSF48452	-;;PB1 domain;;PB1;;consensus disorder prediction	-;;PB1 domain;;Tetratricopeptide-like helical domain
c10295/f1p0/2804	3	PANTHER;;Pfam	PTHR12205;;PF06248	-;;Centromere/kinetochore Zw10	-;;RZZ complex, subunit Zw10
c10295/f1p0/6575	2	PANTHER	PTHR11353:SF151;;PTHR11353	-	-
c10295/f1p5/1505	16	SUPERFAMILY;;MobiDBLite;;PRINTS;;Coils;;PANTHER;;CDD;;Pfam;;ProSitePatterns;;SMART;;Gene3D;;ProSiteProfiles	SSF46689;;mobidb-lite;;PR00031;;Coil;;PTHR24326:SF356;;cd00086;;PF02183;;PTHR24326;;PF00046;;PS00027;;SM00389;;G3DSA:1.10.10.60;;PS50071	-;;consensus disorder prediction;;Lambda-repressor HTH signature;;homeodomain;;Homeobox associated leucine zipper;;Homeobox domain;;'Homeobox' domain signature.;;'Homeobox' domain profile.	Homeobox domain-like;;Helix-turn-helix motif;;Leucine zipper, homeobox-associated;;Homeobox domain;;Homeobox, conserved site
c10295/f3p2/3331	14	MobiDBLite;;Pfam;;CDD;;ProSiteProfiles;;Gene3D;;Coils;;SUPERFAMILY;;SMART;;ProSitePatterns;;PANTHER	mobidb-lite;;PF00170;;cd14702;;PF07777;;PS50217;;G3DSA:1.20.5.170;;Coil;;SSF57959;;SM00338;;PS00036;;PTHR22952:SF248;;PTHR22952	consensus disorder prediction;;bZIP transcription factor;;bZIP_plant_GBF1;;G-box binding protein MFMR;;Basic-leucine zipper (bZIP) domain profile.;;Basic-leucine zipper (bZIP) domain signature.	-;;Basic-leucine zipper domain;;G-box binding protein, multifunctional mosaic region
c10296/f1p0/1316	9	ProSiteProfiles;;SUPERFAMILY;;Pfam;;PANTHER;;Coils;;Gene3D;;MobiDBLite;;SMART	PS50102;;SSF54928;;PF00076;;PTHR24012;;Coil;;G3DSA:3.30.70.330;;mobidb-lite;;SM00360;;PTHR24012:SF498	Eukaryotic RNA Recognition Motif (RRM) profile.;;RNA recognition motif. (a.k.a. RRM, RBD, or RNP domain);;consensus disorder prediction	RNA recognition motif domain;;Nucleotide-binding alpha-beta plait domain
c10296/f1p0/5859	4	Coils;;PANTHER;;SUPERFAMILY	Coil;;PTHR12601:SF37;;SSF103107;;PTHR12601	-	-;;GSKIP domain
c10296/f1p3/3813	7	PANTHER;;MobiDBLite	PTHR33414:SF6;;mobidb-lite;;PTHR33414	-;;consensus disorder prediction	-
c10297/f1p0/2318	3	PANTHER;;MobiDBLite	PTHR11071:SF376;;PTHR11071;;mobidb-lite	-;;consensus disorder prediction	-;;Cyclophilin-type peptidyl-prolyl cis-trans isomerase
c10297/f1p0/5541	6	MobiDBLite;;Pfam;;PANTHER	mobidb-lite;;PF03321;;PTHR31901;;PTHR31901:SF25	consensus disorder prediction;;GH3 auxin-responsive promoter	-;;GH3 family
c10297/f1p1/3454	13	Gene3D;;PANTHER;;MobiDBLite;;Pfam;;SUPERFAMILY;;ProSiteProfiles;;SMART;;ProSitePatterns	G3DSA:3.80.10.10;;PTHR27000:SF270;;mobidb-lite;;PF00069;;SSF56112;;PS50011;;SM00220;;G3DSA:1.10.510.10;;G3DSA:3.30.200.20;;PS00107;;SSF52058;;PTHR27000;;G3DSA:2.60.120.200	-;;consensus disorder prediction;;Protein kinase domain;;Protein kinase domain profile.;;Protein kinases ATP-binding region signature.	Leucine-rich repeat domain, L domain-like;;Protein kinase domain;;Protein kinase-like domain;;Protein kinase, ATP binding site;;Concanavalin A-like lectin/glucanase domain
c10298/f1p0/2245	2	MobiDBLite;;Coils	mobidb-lite;;Coil	consensus disorder prediction	-
c10298/f1p0/5069	1	MobiDBLite	mobidb-lite	consensus disorder prediction	-
c10298/f1p2/4290	4	PANTHER;;Pfam	PTHR11365;;PTHR11365:SF13;;PF01968;;PF02538	-;;Hydantoinase/oxoprolinase;;Hydantoinase B/oxoprolinase	-;;Hydantoinase/oxoprolinase;;Hydantoinase B/oxoprolinase
c10298/f2p1/1660	13	PANTHER;;CDD;;SUPERFAMILY;;Gene3D;;MobiDBLite;;SMART;;ProSiteProfiles;;Pfam;;PRINTS	PTHR31657:SF13;;cd00018;;SSF54171;;G3DSA:3.30.730.10;;mobidb-lite;;PTHR31657;;SM00380;;PS51032;;PF00847;;PR00367	-;;AP2;;consensus disorder prediction;;AP2/ERF domain profile.;;AP2 domain;;Ethylene responsive element binding protein signature	-;;AP2/ERF domain;;DNA-binding domain
c10299/f1p0/3909	11	ProSiteProfiles;;PANTHER;;Gene3D;;Pfam;;SMART;;SUPERFAMILY	PS50302;;PTHR12537;;PTHR12537:SF87;;G3DSA:1.25.10.10;;PF00806;;SM00025;;PS50303;;SSF48371	Pumilio RNA-binding repeat profile.;;Pumilio-family RNA binding repeat;;Pumilio homology domain (PUM-HD) profile.	Pumilio RNA-binding repeat;;Armadillo-like helical;;Pumilio homology domain;;Armadillo-type fold
c10299/f1p5/2730	11	PANTHER;;ProSitePatterns;;Pfam;;MobiDBLite;;Gene3D;;SUPERFAMILY;;TIGRFAM;;ProSiteProfiles;;CDD	PTHR11814;;PS01130;;PF01740;;mobidb-lite;;PTHR11814:SF177;;PF00916;;G3DSA:3.30.750.24;;SSF52091;;TIGR00815;;PS50801;;cd07042	-;;SLC26A transporters signature.;;STAS domain;;consensus disorder prediction;;Sulfate permease family;;sulP: sulfate permease;;STAS domain profile.;;STAS_SulP_like_sulfate_transporter	SLC26A/SulP transporter;;Sulphate anion transporter, conserved site;;STAS domain;;SLC26A/SulP transporter domain
c1030/f3p1/2242	18	Pfam;;CDD;;SUPERFAMILY;;Gene3D;;MobiDBLite;;PANTHER;;ProSitePatterns	PF07732;;cd13893;;SSF49503;;G3DSA:2.60.40.420;;mobidb-lite;;PF00394;;PTHR11709;;PF07731;;PTHR11709:SF172;;PS00080;;cd13845	Multicopper oxidase;;CuRO_3_AAO;;consensus disorder prediction;;Multicopper oxidases signature 2.;;CuRO_1_AAO	Multicopper oxidase, type 3;;Ascorbate oxidase, third cupredoxin domain;;Cupredoxin;;Multicopper oxidase, type 1;;Multicopper oxidase, type 2;;Multicopper oxidase, copper-binding site;;Ascorbate oxidase, first cupredoxin domain
c1030/f3p5/5471	5	PANTHER;;SMART;;Pfam	PTHR12741;;SM01205;;PTHR12741:SF29;;PF02364;;PF14288	-;;1,3-beta-glucan synthase component;;1,3-beta-glucan synthase subunit FKS1, domain-1	-;;1,3-beta-glucan synthase subunit FKS1-like, domain-1;;Glycosyl transferase, family 48
c10300/f1p0/13948	5	PANTHER;;SUPERFAMILY;;Gene3D;;Pfam	PTHR23253;;SSF48371;;G3DSA:1.25.40.180;;PF02854;;PTHR23253:SF40	-;;MIF4G domain	-;;Armadillo-type fold;;MIF4G-like domain;;MIF4G-like, type 3
c10300/f1p2/3615	7	Gene3D;;SUPERFAMILY;;Pfam;;ProSiteProfiles;;PANTHER	G3DSA:3.30.200.20;;SSF56112;;PF11721;;PS50011;;G3DSA:2.60.120.200;;PTHR27006:SF60;;PTHR27006	-;;Di-glucose binding within endoplasmic reticulum;;Protein kinase domain profile.	-;;Protein kinase-like domain;;Malectin;;Protein kinase domain;;Concanavalin A-like lectin/glucanase domain
c10300/f1p5/1061	5	PANTHER;;Pfam;;SUPERFAMILY;;Gene3D	PTHR21649;;PF00504;;SSF103511;;G3DSA:1.10.3460.10;;PTHR21649:SF50	-;;Chlorophyll A-B binding protein	Chlorophyll A-B binding protein, plant;;Chlorophyll A-B binding protein;;Chlorophyll a/b binding protein domain
c10301/f1p0/1015	5	PANTHER;;Pfam;;MobiDBLite	PTHR10106;;PTHR10106:SF35;;PF03188;;mobidb-lite	-;;Eukaryotic cytochrome b561;;consensus disorder prediction	-;;Cytochrome b561/ferric reductase transmembrane
c10302/f1p0/1419	5	Pfam;;PANTHER;;SUPERFAMILY;;Gene3D	PF01764;;PTHR31479;;SSF53474;;PTHR31479:SF14;;G3DSA:3.40.50.1820	Lipase (class 3)	Fungal lipase-like domain;;Alpha/Beta hydrolase fold
c10302/f1p0/3469	15	PANTHER;;SUPERFAMILY;;PRINTS;;Gene3D;;CDD;;Pfam	PTHR18966;;SSF53822;;PR01176;;G3DSA:3.40.190.10;;cd06366;;SSF53850;;G3DSA:3.40.50.2300;;PF01094;;PTHR18966:SF291	-;;Metabotropic gamma-aminobutyric acid type B receptor signature;;PBP1_GABAb_receptor;;Receptor family ligand binding region	-;;Periplasmic binding protein-like I;;Receptor, ligand binding region
c10302/f1p0/5410	13	Gene3D;;CDD;;SUPERFAMILY;;Pfam;;MobiDBLite;;ProSiteProfiles;;PANTHER;;ProSitePatterns	G3DSA:3.40.50.300;;G3DSA:1.20.1560.10;;cd03250;;SSF52540;;PF00664;;PF00005;;mobidb-lite;;PS50893;;PS50929;;PTHR24223;;PS00211;;SSF90123;;PTHR24223:SF295	-;;ABCC_MRP_domain1;;ABC transporter transmembrane region;;ABC transporter;;consensus disorder prediction;;ATP-binding cassette, ABC transporter-type domain profile.;;ABC transporter integral membrane type-1 fused domain profile.;;ABC transporters family signature.	P-loop containing nucleoside triphosphate hydrolase;;ABC transporter type 1, transmembrane domain;;ABC transporter-like;;ABC transporter, conserved site
c10302/f1p2/2647	15	PANTHER;;TIGRFAM;;SUPERFAMILY;;ProSiteProfiles;;Gene3D;;CDD;;Pfam;;SMART;;MobiDBLite;;PIRSF	PTHR43874;;TIGR01557;;PTHR43874:SF21;;SSF52172;;PS51294;;G3DSA:1.10.10.60;;PS50110;;cd00156;;PF00249;;G3DSA:3.40.50.2300;;SSF46689;;PF00072;;SM00448;;mobidb-lite;;PIRSF036392	-;;myb_SHAQKYF: myb-like DNA-binding domain, SHAQKYF class;;Myb-type HTH DNA-binding domain profile.;;Response regulatory domain profile.;;REC;;Myb-like DNA-binding domain;;Response regulator receiver domain;;consensus disorder prediction	-;;Myb domain, plants;;CheY-like superfamily;;Myb domain;;Homeobox domain-like;;Signal transduction response regulator, receiver domain;;SANT/Myb domain;;Response regulator B-type, plant
c10303/f1p0/947	1	MobiDBLite	mobidb-lite	consensus disorder prediction	-
c10303/f1p2/5353	8	PANTHER;;MobiDBLite;;Pfam;;SUPERFAMILY;;Gene3D	PTHR19241;;mobidb-lite;;PF00005;;SSF52540;;G3DSA:3.40.50.300;;PTHR19241:SF411	-;;consensus disorder prediction;;ABC transporter	-;;ABC transporter-like;;P-loop containing nucleoside triphosphate hydrolase
c10303/f1p3/3447	7	MobiDBLite;;ProSiteProfiles;;PANTHER;;SUPERFAMILY	mobidb-lite;;PS50237;;PS50096;;PTHR11254;;PTHR11254:SF378;;SSF56204	consensus disorder prediction;;HECT domain profile.;;IQ motif profile.	-;;HECT domain;;IQ motif, EF-hand binding site
c10303/f5p0/2495	6	CDD;;Pfam;;PANTHER;;ProSiteProfiles;;SMART	cd08766;;PF03188;;PTHR10106;;PTHR10106:SF24;;PS50939;;SM00665	Cyt_b561_ACYB-1_like;;Eukaryotic cytochrome b561;;Cytochrome b561 domain profile.	-;;Cytochrome b561/ferric reductase transmembrane
c10304/f1p0/2379	5	PANTHER;;Pfam;;Gene3D;;SUPERFAMILY	PTHR23155:SF824;;PTHR23155;;PF00931;;G3DSA:3.80.10.10;;SSF52047	-;;NB-ARC domain	-;;NB-ARC;;Leucine-rich repeat domain, L domain-like
c10304/f1p0/5469	3	PANTHER;;Pfam	PTHR10378:SF11;;PF01803;;PTHR10378	-;;LIM-domain binding protein	-;;LIM-domain binding protein/SEUSS
c10304/f1p8/3839	24	ProSiteProfiles;;Pfam;;Gene3D;;SUPERFAMILY;;PANTHER;;CDD;;ProSitePatterns;;MobiDBLite;;SMART	PS50929;;PF00664;;G3DSA:1.20.1560.10;;SSF90123;;PF00005;;SSF52540;;PTHR24223;;cd03244;;G3DSA:3.40.50.300;;PS50893;;PS00211;;PTHR24223:SF306;;mobidb-lite;;SM00382;;cd03250	ABC transporter integral membrane type-1 fused domain profile.;;ABC transporter transmembrane region;;ABC transporter;;ABCC_MRP_domain2;;ATP-binding cassette, ABC transporter-type domain profile.;;ABC transporters family signature.;;consensus disorder prediction;;ABCC_MRP_domain1	ABC transporter type 1, transmembrane domain;;ABC transporter-like;;P-loop containing nucleoside triphosphate hydrolase;;ABC transporter, conserved site;;AAA+ ATPase domain
c10305/f1p0/1474	8	PANTHER;;SUPERFAMILY;;Pfam;;Gene3D;;PRINTS;;ProSitePatterns	PTHR11732:SF336;;SSF51430;;PF00248;;G3DSA:3.20.20.100;;PR00069;;PS00798;;PTHR11732	-;;Aldo/keto reductase family;;Aldo-keto reductase signature;;Aldo/keto reductase family signature 1.	-;;NADP-dependent oxidoreductase domain;;Aldo/keto reductase;;Aldo/keto reductase, conserved site
c10305/f1p0/6665	4	PANTHER;;Pfam;;SUPERFAMILY	PTHR23155;;PF00931;;SSF52540;;PTHR23155:SF704	-;;NB-ARC domain	-;;NB-ARC;;P-loop containing nucleoside triphosphate hydrolase
c10305/f1p2/2618	17	ProSiteProfiles;;PANTHER;;CDD;;SMART;;Gene3D;;MobiDBLite;;SUPERFAMILY;;Pfam	PS51192;;PTHR24031;;cd00079;;PS51195;;SM00487;;G3DSA:3.40.50.300;;mobidb-lite;;PS51194;;SSF52540;;cd00268;;PF00271;;PTHR24031:SF397;;PF00270;;SM00490	Superfamilies 1 and 2 helicase ATP-binding type-1 domain profile.;;HELICc;;DEAD-box RNA helicase Q motif profile.;;consensus disorder prediction;;Superfamilies 1 and 2 helicase C-terminal domain profile.;;DEADc;;Helicase conserved C-terminal domain;;DEAD/DEAH box helicase	Helicase superfamily 1/2, ATP-binding domain;;RNA helicase, DEAD-box type, Q motif;;P-loop containing nucleoside triphosphate hydrolase;;Helicase, C-terminal;;DEAD/DEAH box helicase domain
c10306/f1p0/2538	4	PANTHER;;Pfam;;MobiDBLite	PTHR22930:SF87;;PF04827;;mobidb-lite;;PTHR22930	-;;Plant transposon protein;;consensus disorder prediction	-;;Harbinger transposase-derived protein
c10306/f1p0/6170	5	MobiDBLite;;Coils;;PANTHER	mobidb-lite;;Coil;;PTHR34418	consensus disorder prediction	-
c10307/f1p0/3949	4	Gene3D;;PANTHER;;SUPERFAMILY	G3DSA:1.10.510.10;;PTHR24353:SF98;;SSF56112;;PTHR24353	-	-;;Protein kinase-like domain
c10307/f1p1/5361	1	MobiDBLite	mobidb-lite	consensus disorder prediction	-
c10307/f1p3/2558	27	Gene3D;;Pfam;;MobiDBLite;;ProSiteProfiles;;PANTHER;;CDD;;SUPERFAMILY;;SMART;;ProSitePatterns	G3DSA:3.80.10.10;;PF08263;;mobidb-lite;;PF07714;;PS51450;;PTHR27001;;PS50011;;PF13516;;cd14066;;SSF52058;;SM00369;;G3DSA:3.30.200.20;;PTHR27001:SF397;;SSF56112;;PF13855;;PS00107;;G3DSA:1.10.510.10	-;;Leucine rich repeat N-terminal domain;;consensus disorder prediction;;Protein tyrosine kinase;;Leucine-rich repeat profile.;;Protein kinase domain profile.;;Leucine Rich repeat;;STKc_IRAK;;Leucine rich repeat;;Protein kinases ATP-binding region signature.	Leucine-rich repeat domain, L domain-like;;Leucine-rich repeat-containing N-terminal, plant-type;;Serine-threonine/tyrosine-protein kinase catalytic domain;;Leucine-rich repeat;;Protein kinase domain;;Leucine-rich repeat, typical subtype;;Protein kinase-like domain;;Protein kinase, ATP binding site
c10308/f1p0/5595	3	MobiDBLite;;PANTHER	mobidb-lite;;PTHR12550;;PTHR12550:SF51	consensus disorder prediction	-
c10308/f1p1/3877	17	ProSiteProfiles;;Gene3D;;PANTHER;;Pfam;;SMART;;MobiDBLite;;CDD;;PRINTS;;SUPERFAMILY	PS50076;;G3DSA:1.10.287.110;;PTHR43096;;PF11926;;SM00271;;mobidb-lite;;cd06257;;PTHR43096:SF18;;PF00226;;PR00625;;SSF46565	dnaJ domain profile.;;Domain of unknown function (DUF3444);;consensus disorder prediction;;DnaJ;;DnaJ domain;;DnaJ domain signature	DnaJ domain;;Domain of unknown function DUF3444
c10309/f1p0/5535	9	MobiDBLite;;SUPERFAMILY;;PANTHER;;Pfam;;ProSitePatterns;;Gene3D	mobidb-lite;;SSF56112;;PTHR23257;;PF14381;;PS00107;;PTHR23257:SF653;;G3DSA:3.30.200.20;;PF07714	consensus disorder prediction;;Ethylene-responsive protein kinase Le-CTR1;;Protein kinases ATP-binding region signature.;;Protein tyrosine kinase	-;;Protein kinase-like domain;;Protein kinase, ATP binding site;;Serine-threonine/tyrosine-protein kinase catalytic domain
c10309/f2p3/2509	4	CDD;;Pfam;;PANTHER	cd01117;;PF03600;;PTHR43302;;PTHR43302:SF2	YbiR_permease;;Citrate transporter	-;;Citrate transporter-like domain
c10309/f3p5/3787	48	SMART;;ProSiteProfiles;;Pfam;;Gene3D;;PRINTS;;SUPERFAMILY;;ProSitePatterns;;PANTHER	SM00220;;PS51450;;PF08263;;G3DSA:3.30.200.20;;PS50011;;G3DSA:1.10.510.10;;PR00019;;G3DSA:2.60.120.200;;PF13855;;PF00069;;SM00369;;SSF52047;;G3DSA:3.80.10.10;;SSF56112;;PS00107;;PTHR27000;;SSF52058;;PTHR27000:SF270	-;;Leucine-rich repeat profile.;;Leucine rich repeat N-terminal domain;;Protein kinase domain profile.;;Leucine-rich repeat signature;;Leucine rich repeat;;Protein kinase domain;;Protein kinases ATP-binding region signature.	Protein kinase domain;;Leucine-rich repeat;;Leucine-rich repeat-containing N-terminal, plant-type;;Concanavalin A-like lectin/glucanase domain;;Leucine-rich repeat, typical subtype;;Leucine-rich repeat domain, L domain-like;;Protein kinase-like domain;;Protein kinase, ATP binding site
c1031/f3p2/1674	10	Gene3D;;SUPERFAMILY;;Coils;;SMART;;Pfam;;PANTHER	G3DSA:1.10.10.10;;SSF48452;;SSF46785;;G3DSA:1.25.40.10;;Coil;;SM00088;;SM00753;;PF01399;;PTHR10678;;PTHR10678:SF12	-;;motif in proteasome subunits, Int-6, Nip-1 and TRIP-15;;PCI domain	Winged helix-turn-helix DNA-binding domain;;Tetratricopeptide-like helical domain;;Proteasome component (PCI) domain
c1031/f5p3/2348	10	PANTHER;;SUPERFAMILY;;Pfam;;Gene3D;;MobiDBLite;;SMART	PTHR24412:SF311;;SSF117281;;PF01344;;G3DSA:2.130.10.80;;mobidb-lite;;SSF81383;;PTHR24412;;SM00612;;G3DSA:1.20.1280.50	-;;Kelch motif;;consensus disorder prediction	-;;Kelch repeat type 1;;Galactose oxidase, beta-propeller;;F-box domain
c1031/f9p4/3503	18	SUPERFAMILY;;SMART;;MobiDBLite;;PANTHER;;ProSitePatterns;;Pfam;;ProSiteProfiles;;PRINTS;;Gene3D;;CDD	SSF54236;;SM00213;;mobidb-lite;;PTHR15204;;PS00299;;PF00240;;PS50053;;PR00348;;PTHR15204:SF4;;G3DSA:3.10.20.90;;cd01809	-;;consensus disorder prediction;;Ubiquitin domain signature.;;Ubiquitin family;;Ubiquitin domain profile.;;Ubiquitin signature;;Scythe_N	Ubiquitin-related domain;;Ubiquitin domain;;Ubiquitin conserved site;;Ubiquitin
c10310/f1p0/5433	10	SUPERFAMILY;;Gene3D;;PANTHER;;ProSiteProfiles;;Coils;;Pfam;;MobiDBLite	SSF159042;;G3DSA:1.10.245.10;;SSF47592;;PTHR14445;;PS51360;;Coil;;PTHR14445:SF46;;PF02201;;PF03126;;mobidb-lite	-;;Plus3 domain profile.;;SWIB/MDM2 domain;;Plus-3 domain;;consensus disorder prediction	Plus-3 domain;;SWIB/MDM2 domain
c10310/f1p1/1475	7	PANTHER;;ProSiteProfiles;;CDD;;SUPERFAMILY;;Pfam;;Gene3D	PTHR11746;;PS51683;;cd02440;;SSF53335;;PF00891;;PTHR11746:SF132;;G3DSA:3.40.50.150	-;;SAM-dependent O-methyltransferase class II-type profile.;;AdoMet_MTases;;O-methyltransferase	-;;O-methyltransferase COMT-type;;S-adenosyl-L-methionine-dependent methyltransferase;;O-methyltransferase, family 2
c10310/f2p1/2589	4	MobiDBLite;;PANTHER	mobidb-lite;;PTHR33304:SF10;;PTHR33304	consensus disorder prediction	-
c10311/f1p0/4148	8	ProSiteProfiles;;Gene3D;;SMART;;PANTHER;;ProSitePatterns;;SUPERFAMILY;;Pfam	PS50016;;G3DSA:3.30.40.10;;SM00249;;PTHR23123:SF25;;PS01359;;SSF57903;;PTHR23123;;PF00628	Zinc finger PHD-type profile.;;Zinc finger PHD-type signature.;;PHD-finger	Zinc finger, PHD-finger;;Zinc finger, RING/FYVE/PHD-type;;Zinc finger, PHD-type;;Zinc finger, PHD-type, conserved site;;Zinc finger, FYVE/PHD-type
c10312/f1p0/2378	2	PANTHER	PTHR37381;;PTHR37381:SF2	-	-
c10312/f1p0/6066	5	PANTHER;;ProSiteProfiles;;SUPERFAMILY;;Gene3D	PTHR11353;;PS51455;;PTHR11353:SF111;;SSF56104;;G3DSA:3.30.810.10	-;;Phosphatidylinositol phosphate kinase (PIPK) domain profile.	-;;Phosphatidylinositol-4-phosphate 5-kinase, core;;Phosphatidylinositol-4-phosphate 5-kinase, C-terminal
c10312/f1p2/15031	12	SUPERFAMILY;;Gene3D;;PANTHER;;Pfam	SSF52374;;G3DSA:3.90.740.10;;PTHR11946;;SSF50677;;G3DSA:3.40.50.620;;PF00133;;PTHR11946:SF99	-;;tRNA synthetases class I (I, L, M and V)	-;;Valyl/Leucyl/Isoleucyl-tRNA synthetase, editing domain;;Rossmann-like alpha/beta/alpha sandwich fold;;Aminoacyl-tRNA synthetase, class Ia;;Leucyl-tRNA synthetase, class Ia, archaeal/eukaryotic cytosolic
c10312/f1p4/1673	21	SMART;;ProSiteProfiles;;Gene3D;;CDD;;Pfam;;SUPERFAMILY;;MobiDBLite;;PANTHER	SM00185;;PS50176;;G3DSA:1.25.10.10;;cd00020;;PF00514;;SSF48371;;mobidb-lite;;PF16186;;PTHR23316;;PTHR23316:SF47	-;;Armadillo/plakoglobin ARM repeat profile.;;ARM;;Armadillo/beta-catenin-like repeat;;consensus disorder prediction;;Atypical Arm repeat	Armadillo;;Armadillo-like helical;;Armadillo-type fold;;Atypical Arm repeat
c10313/f1p0/2329	8	PANTHER;;SUPERFAMILY;;CDD;;SMART;;Pfam;;Gene3D	PTHR11262:SF18;;PTHR11262;;SSF52540;;cd00009;;SM00382;;PF07724;;G3DSA:3.40.50.300	-;;AAA;;AAA domain (Cdc48 subfamily)	-;;Clp protease, ATP-binding subunit ClpX;;P-loop containing nucleoside triphosphate hydrolase;;AAA+ ATPase domain;;ATPase, AAA-type, core
c10313/f1p0/5285	5	MobiDBLite;;PANTHER	mobidb-lite;;PTHR12550:SF54;;PTHR12550	consensus disorder prediction	-
c10313/f1p3/1266	5	PANTHER;;CDD;;Gene3D;;Pfam	PTHR22835:SF378;;PTHR22835;;cd01837;;G3DSA:3.40.50.1110;;PF00657	-;;SGNH_plant_lipase_like;;GDSL-like Lipase/Acylhydrolase	-;;SGNH hydrolase-type esterase domain;;GDSL lipase/esterase
c10314/f1p0/3627	4	SUPERFAMILY;;PANTHER;;Gene3D	SSF56112;;PTHR24058;;G3DSA:1.10.510.10;;PTHR24058:SF78	-	Protein kinase-like domain
c10314/f1p0/6540	2	PANTHER	PTHR12741:SF40;;PTHR12741	-	-
c10315/f1p4/2345	11	SUPERFAMILY;;ProSiteProfiles;;PANTHER;;Pfam;;MobiDBLite;;Gene3D;;Coils	SSF53448;;SSF57850;;PS50089;;PTHR13301;;PF03552;;mobidb-lite;;G3DSA:3.30.40.10;;PF14569;;Coil;;PTHR13301:SF119	-;;Zinc finger RING-type profile.;;Cellulose synthase;;consensus disorder prediction;;Zinc-binding RING-finger	Nucleotide-diphospho-sugar transferases;;Zinc finger, RING-type;;Cellulose synthase;;Zinc finger, RING/FYVE/PHD-type;;Cellulose synthase, RING-type zinc finger
c10316/f1p0/5573	8	PRINTS;;Gene3D;;ProSiteProfiles;;PANTHER;;Pfam;;SUPERFAMILY	PR00171;;G3DSA:1.20.1250.20;;PS50850;;PTHR23500:SF307;;PF00083;;SSF103473;;PTHR23500	Sugar transporter signature;;Major facilitator superfamily (MFS) profile.;;Sugar (and other) transporter	Sugar/inositol transporter;;Major facilitator superfamily domain;;Major facilitator, sugar transporter-like
c10316/f1p1/3567	6	PANTHER;;Gene3D;;SUPERFAMILY;;Pfam	PTHR23155:SF843;;G3DSA:3.80.10.10;;SSF52058;;PF00931;;PTHR23155	-;;NB-ARC domain	-;;Leucine-rich repeat domain, L domain-like;;NB-ARC
c10316/f3p9/1303	8	Pfam;;MobiDBLite;;Gene3D;;PANTHER;;SUPERFAMILY;;ProSiteProfiles	PF03171;;mobidb-lite;;G3DSA:2.60.120.330;;PTHR10209;;PF14226;;SSF51197;;PS51471;;PTHR10209:SF351	2OG-Fe(II) oxygenase superfamily;;consensus disorder prediction;;non-haem dioxygenase in morphine synthesis N-terminal;;Fe(2+) 2-oxoglutarate dioxygenase domain profile.	Oxoglutarate/iron-dependent dioxygenase;;Isopenicillin N synthase-like;;Non-haem dioxygenase N-terminal domain
c10316/f5p4/2682	15	PANTHER;;CDD;;MobiDBLite;;Gene3D;;SUPERFAMILY;;ProSiteProfiles;;Pfam;;SMART;;Coils	PTHR12381;;cd12432;;mobidb-lite;;G3DSA:1.10.720.30;;PTHR12381:SF62;;SSF68906;;PS50800;;PF16294;;SSF54928;;PF02037;;SM00513;;Coil;;G3DSA:3.30.70.330	-;;RRM_ACINU;;consensus disorder prediction;;SAP motif profile.;;RNSP1-SAP18 binding (RSB) motif;;SAP domain	-;;Acinus, RNA recognition motif;;SAP domain;;Acin1, RNSP1-SAP18 binding (RSB) motif;;RNA recognition motif domain;;Nucleotide-binding alpha-beta plait domain
c10317/f1p0/1114	1	MobiDBLite	mobidb-lite	consensus disorder prediction	-
c10317/f1p0/5904	4	MobiDBLite;;PANTHER	mobidb-lite;;PTHR15141:SF59;;PTHR15141	consensus disorder prediction	-
c10317/f1p4/2455	30	Pfam;;ProSiteProfiles;;CDD;;SMART;;ProSitePatterns;;Gene3D;;SUPERFAMILY;;MobiDBLite;;PANTHER	PF00069;;PS50222;;cd00051;;SM00220;;PS00018;;SM00054;;G3DSA:1.10.238.10;;SSF56112;;PS50011;;mobidb-lite;;PF13499;;PS00108;;G3DSA:1.10.510.10;;PTHR24349:SF168;;PTHR24349;;G3DSA:3.30.200.20;;cd05117;;SSF47473;;PS00107	Protein kinase domain;;EF-hand calcium-binding domain profile.;;EFh;;EF-hand calcium-binding domain.;;Protein kinase domain profile.;;consensus disorder prediction;;EF-hand domain pair;;Serine/Threonine protein kinases active-site signature.;;STKc_CAMK;;Protein kinases ATP-binding region signature.	Protein kinase domain;;EF-hand domain;;EF-Hand 1, calcium-binding site;;EF-hand domain pair;;Protein kinase-like domain;;Serine/threonine-protein kinase, active site;;Protein kinase, ATP binding site
c10317/f2p1/3906	5	Gene3D;;SUPERFAMILY;;PANTHER	G3DSA:3.80.10.10;;SSF52058;;PTHR23155;;PTHR23155:SF723	-	Leucine-rich repeat domain, L domain-like
c10318/f1p0/5179	3	PANTHER;;MobiDBLite	PTHR12550:SF51;;PTHR12550;;mobidb-lite	-;;consensus disorder prediction	-
c10318/f2p0/3529	1	MobiDBLite	mobidb-lite	consensus disorder prediction	-
c10318/f4p1/1621	5	PANTHER;;MobiDBLite;;Pfam	PTHR31970;;mobidb-lite;;PTHR31970:SF6;;PF16983	-;;consensus disorder prediction;;Molybdate transporter of MFS superfamily	-;;Molybdate transporter 1/2
c10319/f1p0/3541	5	Pfam;;PANTHER;;MobiDBLite;;ProSiteProfiles	PF06203;;PTHR31319:SF21;;mobidb-lite;;PS51017;;PTHR31319	CCT motif;;consensus disorder prediction;;CCT domain profile.	CCT domain
c10319/f1p0/5289	3	PANTHER;;SUPERFAMILY	PTHR24223:SF279;;SSF90123;;PTHR24223	-	-;;ABC transporter type 1, transmembrane domain
c10319/f1p2/1514	7	SUPERFAMILY;;SMART;;Pfam;;ProSiteProfiles;;PANTHER;;Gene3D	SSF56112;;SM00220;;PF00069;;PS50011;;PTHR24055;;G3DSA:1.10.510.10;;PTHR24055:SF244	-;;Protein kinase domain;;Protein kinase domain profile.	Protein kinase-like domain;;Protein kinase domain
c10319/f1p2/2857	7	Pfam;;PANTHER;;Coils;;MobiDBLite	PF07393;;PTHR12100:SF2;;Coil;;PTHR12100;;mobidb-lite	Exocyst complex component Sec10;;consensus disorder prediction	Exocyst complex component Sec10-like;;Exocyst complex component EXOC5/Sec10
c1032/f11p7/3724	4	Pfam;;PANTHER;;ProSiteProfiles	PF02383;;PTHR11200;;PS50275;;PTHR11200:SF200	SacI homology domain;;Sac phosphatase domain profile.	SAC domain
c1032/f2p8/5898	26	MobiDBLite;;Pfam;;Gene3D;;SUPERFAMILY;;PANTHER	mobidb-lite;;PF16507;;PF11919;;G3DSA:1.25.10.10;;SSF48371;;PTHR32170:SF5;;PTHR32170	consensus disorder prediction;;Proteasome-substrate-size regulator, mid region;;Domain of unknown function (DUF3437)	-;;Proteasome activator Blm10, mid region;;Protein of unknown function DUF3437;;Armadillo-like helical;;Armadillo-type fold
c1032/f9p5/2207	5	PANTHER;;MobiDBLite;;Pfam;;ProSiteProfiles	PTHR31636;;PTHR31636:SF80;;mobidb-lite;;PF03514;;PS50985	-;;consensus disorder prediction;;GRAS domain family;;GRAS family profile.	-;;Transcription factor GRAS
c10320/f1p0/5161	6	PANTHER;;MobiDBLite	PTHR24559;;mobidb-lite;;PTHR24559:SF244	-;;consensus disorder prediction	-
c10320/f1p0/5220	3	PANTHER;;Pfam	PTHR10644:SF11;;PF10433;;PTHR10644	-;;Mono-functional DNA-alkylating methyl methanesulfonate N-term	DNA damage-binding protein 1
c10320/f1p2/1559	7	Gene3D;;ProSiteProfiles;;Pfam;;PANTHER;;SUPERFAMILY;;SMART	G3DSA:3.30.70.1010;;PS50040;;PF00647;;PTHR11260:SF464;;SSF89942;;PTHR11260;;SM01183	-;;Elongation factor 1 (EF-1) gamma C-terminal domain profile.;;Elongation factor 1 gamma, conserved domain	Translation elongation factor EF1B, gamma chain, conserved
c10321/f1p0/2977	6	PANTHER;;Pfam;;MobiDBLite;;SUPERFAMILY	PTHR11528;;PF00183;;mobidb-lite;;SSF110942;;PTHR11528:SF65;;SSF54211	-;;Hsp90 protein;;consensus disorder prediction	Heat shock protein Hsp90 family;;Ribosomal protein S5 domain 2-type fold
c10321/f1p0/6290	4	PANTHER;;Pfam;;MobiDBLite	PTHR11206;;PF01554;;mobidb-lite;;PTHR11206:SF241	-;;MatE;;consensus disorder prediction	-;;Multi antimicrobial extrusion protein
c10321/f1p1/4199	3	PANTHER;;MobiDBLite	PTHR35767;;mobidb-lite;;PTHR35767:SF4	-;;consensus disorder prediction	-
c10321/f2p3/1034	9	Coils;;SMART;;PANTHER;;Pfam;;MobiDBLite;;ProSiteProfiles	Coil;;SM00979;;PTHR33077;;PTHR33077:SF19;;PF09425;;PF06200;;mobidb-lite;;PS51320	-;;Divergent CCT motif;;tify domain;;consensus disorder prediction;;Tify domain profile.	-;;Tify domain;;CO/COL/TOC1, conserved site
c10322/f1p0/2565	8	Pfam;;SUPERFAMILY;;ProSiteProfiles;;Gene3D;;PANTHER;;MobiDBLite;;SMART	PF01985;;SSF75471;;PS51295;;G3DSA:3.30.110.60;;PTHR31846;;PTHR31846:SF19;;mobidb-lite;;SM01103	CRS1 / YhbY (CRM) domain;;CRM domain profile.;;consensus disorder prediction	RNA-binding, CRM domain
c10322/f1p0/3883	4	Coils;;MobiDBLite	Coil;;mobidb-lite	-;;consensus disorder prediction	-
c10322/f1p0/6839	4	SUPERFAMILY;;PANTHER;;Pfam	SSF48371;;PTHR10663:SF228;;PF16206;;PTHR10663	-;;C-terminal region of Mon2 protein	Armadillo-type fold;;Mon2, C-terminal
c10322/f1p0/874	6	PANTHER;;SUPERFAMILY;;ProSiteProfiles;;Pfam;;Gene3D	PTHR24057;;SSF56112;;PTHR24057:SF29;;PS50011;;PF00069;;G3DSA:1.10.510.10	-;;Protein kinase domain profile.;;Protein kinase domain	-;;Protein kinase-like domain;;Protein kinase domain
c10323/f1p0/1788	5	SUPERFAMILY;;PANTHER;;Pfam;;Gene3D	SSF51445;;PTHR10353;;PF00232;;PTHR10353:SF95;;G3DSA:3.20.20.80	-;;Glycosyl hydrolase family 1	Glycoside hydrolase superfamily;;Glycoside hydrolase family 1;;Glycoside hydrolase, catalytic domain
c10323/f1p0/3530	5	Gene3D;;SUPERFAMILY;;PANTHER;;Pfam	G3DSA:3.40.50.2000;;SSF53756;;PTHR11926:SF656;;PTHR11926;;PF03033	-;;Glycosyltransferase family 28 N-terminal domain	-;;UDP-glucuronosyl/UDP-glucosyltransferase;;Glycosyltransferase family 28, N-terminal domain
c10323/f1p0/5908	4	PANTHER;;Pfam;;MobiDBLite	PTHR15323:SF7;;PF07065;;PTHR15323;;mobidb-lite	-;;D123;;consensus disorder prediction	Cell division cycle protein 123
c10323/f1p1/2449	7	Pfam;;MobiDBLite;;SUPERFAMILY;;PANTHER;;Coils;;Gene3D	PF04873;;mobidb-lite;;SSF116768;;PTHR33305;;Coil;;PTHR33305:SF20;;G3DSA:1.10.3180.10	Ethylene insensitive 3;;consensus disorder prediction	-;;Ethylene insensitive 3-like protein, DNA-binding domain
c10324/f1p0/2190	6	MobiDBLite;;PANTHER;;ProSiteProfiles;;SUPERFAMILY;;Pfam	mobidb-lite;;PTHR13483:SF11;;PTHR13483;;PS50157;;SSF144232;;PF04438	consensus disorder prediction;;Zinc finger C2H2 type domain profile.;;HIT zinc finger	-;;Zinc finger, C2H2;;Zinc finger, HIT-type
c10324/f1p0/3623	4	Coils;;MobiDBLite;;PANTHER	Coil;;mobidb-lite;;PTHR32258:SF14;;PTHR32258	-;;consensus disorder prediction	-
c10325/f1p0/3329	1	MobiDBLite	mobidb-lite	consensus disorder prediction	-
c10325/f1p0/5491	2	PANTHER	PTHR11353;;PTHR11353:SF150	-	-
c10326/f1p0/2738	4	Pfam;;MobiDBLite;;PANTHER	PF14327;;mobidb-lite;;PTHR23139:SF83;;PTHR23139	Hinge domain of cleavage stimulation factor subunit 2;;consensus disorder prediction	Cleavage stimulation factor subunit 2, hinge domain
c10326/f1p0/3317	6	MobiDBLite;;Pfam;;Gene3D;;SUPERFAMILY;;PANTHER	mobidb-lite;;PF08240;;G3DSA:3.90.180.10;;SSF50129;;PTHR43880:SF18;;PTHR43880	consensus disorder prediction;;Alcohol dehydrogenase GroES-like domain	-;;Alcohol dehydrogenase, N-terminal;;GroES-like
c10326/f1p1/5245	6	Gene3D;;Pfam;;ProSiteProfiles;;SUPERFAMILY;;PANTHER	G3DSA:1.20.1560.10;;PF00664;;PS50929;;SSF90123;;PTHR24223;;PTHR24223:SF279	-;;ABC transporter transmembrane region;;ABC transporter integral membrane type-1 fused domain profile.	-;;ABC transporter type 1, transmembrane domain
c10327/f1p0/5688	3	PANTHER;;Pfam	PTHR10887:SF396;;PF16399;;PTHR10887	-;;Intron-binding protein aquarius N-terminus	CWF11 family;;Intron-binding protein aquarius, N-terminal
c10327/f1p1/2651	16	SUPERFAMILY;;Gene3D;;Coils;;Pfam;;ProSiteProfiles;;CDD;;MobiDBLite;;SMART;;PANTHER;;TIGRFAM	SSF52540;;G3DSA:3.40.50.410;;Coil;;PF13519;;G3DSA:3.40.50.300;;SSF53300;;PS50234;;cd00009;;G3DSA:1.10.8.80;;mobidb-lite;;PF01078;;cd01451;;SM00327;;PTHR43473:SF2;;TIGR02031;;PTHR43473	-;;von Willebrand factor type A domain;;VWFA domain profile.;;AAA;;consensus disorder prediction;;Magnesium chelatase, subunit ChlI;;vWA_Magnesium_chelatase;;BchD-ChlD: magnesium chelatase ATPase subunit D	P-loop containing nucleoside triphosphate hydrolase;;von Willebrand factor, type A;;Magnesium chelatase ChlI domain;;Magnesium chelatase, ATPase subunit D
c10328/f1p0/1332	9	CDD;;PANTHER;;SUPERFAMILY;;ProSiteProfiles;;Gene3D;;Pfam	cd03050;;PTHR11260;;SSF47616;;PS50404;;G3DSA:3.40.30.10;;G3DSA:1.20.1050.10;;PF02798;;PTHR11260:SF469;;SSF52833	GST_N_Theta;;Soluble glutathione S-transferase N-terminal domain profile.;;Glutathione S-transferase, N-terminal domain	-;;Glutathione S-transferase, C-terminal-like;;Glutathione S-transferase, N-terminal;;Thioredoxin-like fold
c10328/f4p5/2816	2	PANTHER	PTHR33065;;PTHR33065:SF42	-	-
c10329/f2p3/2792	4	PANTHER;;MobiDBLite	PTHR23336;;mobidb-lite;;PTHR23336:SF38	-;;consensus disorder prediction	-
c10329/f5p1/1451	7	PANTHER;;MobiDBLite;;Pfam;;SUPERFAMILY;;TIGRFAM;;Gene3D	PTHR31223:SF38;;mobidb-lite;;PF03641;;SSF102405;;TIGR00730;;PTHR31223;;G3DSA:3.40.50.450	-;;consensus disorder prediction;;Possible lysine decarboxylase;;TIGR00730: TIGR00730 family protein	-;;LOG family;;Cytokinin riboside 5'-monophosphate phosphoribohydrolase LOG
c10329/f6p10/3992	10	PANTHER;;Coils;;Gene3D;;SUPERFAMILY;;SMART;;CDD;;ProSitePatterns;;Pfam	PTHR23074:SF129;;Coil;;G3DSA:3.40.50.300;;PTHR23074;;SSF52540;;SM00382;;cd00009;;G3DSA:1.10.8.60;;PS00674;;PF00004	-;;AAA;;AAA-protein family signature.;;ATPase family associated with various cellular activities (AAA)	-;;P-loop containing nucleoside triphosphate hydrolase;;AAA+ ATPase domain;;ATPase, AAA-type, conserved site;;ATPase, AAA-type, core
c1033/f4p5/6059	9	MobiDBLite;;PANTHER;;Pfam	mobidb-lite;;PTHR13402;;PF12932;;PF12931;;PTHR13402:SF14	consensus disorder prediction;;Vesicle coat trafficking protein Sec16 mid-region;;Sec23-binding domain of Sec16	-;;COPII coat assembly protein, Sec16;;Sec16, central conserved domain;;Ancestral coatomer element 1, Sec16/Sec31
c1033/f6p17/4396	21	SUPERFAMILY;;Pfam;;Gene3D;;PANTHER;;ProSiteProfiles;;ProSitePatterns;;CDD;;SMART;;PRINTS	SSF56112;;PF00931;;G3DSA:1.10.510.10;;PTHR23155;;PS50011;;G3DSA:3.80.10.10;;PTHR23155:SF779;;SSF52058;;PS00108;;PF00069;;G3DSA:3.40.50.300;;cd14798;;SM00220;;G3DSA:3.30.200.20;;PS00107;;SSF52540;;PR00364	-;;NB-ARC domain;;Protein kinase domain profile.;;Serine/Threonine protein kinases active-site signature.;;Protein kinase domain;;RX-CC_like;;Protein kinases ATP-binding region signature.;;Disease resistance protein signature	Protein kinase-like domain;;NB-ARC;;Protein kinase domain;;Leucine-rich repeat domain, L domain-like;;Serine/threonine-protein kinase, active site;;P-loop containing nucleoside triphosphate hydrolase;;Protein kinase, ATP binding site
c10330/f1p0/1380	1	Pfam	PF04114	Gaa1-like, GPI transamidase component	GPI transamidase component Gaa1
c10330/f1p0/3501	9	ProSiteProfiles;;PANTHER;;MobiDBLite;;Gene3D;;SUPERFAMILY;;ProSitePatterns;;Coils;;Pfam	PS50056;;PTHR10367;;mobidb-lite;;G3DSA:3.90.190.10;;SSF52799;;PS00383;;Coil;;PF00782;;PTHR10367:SF16	Tyrosine specific protein phosphatases family profile.;;consensus disorder prediction;;Tyrosine specific protein phosphatases active site.;;Dual specificity phosphatase, catalytic domain	Tyrosine specific protein phosphatases domain;;Protein-tyrosine phosphatase-like;;Protein-tyrosine phosphatase, active site;;Dual specificity phosphatase, catalytic domain
c10330/f1p3/5259	16	ProSiteProfiles;;SUPERFAMILY;;Gene3D;;PANTHER;;Pfam;;SMART;;CDD	PS50005;;SSF48452;;G3DSA:1.25.40.10;;PTHR12601;;PS50293;;PF12807;;PF13424;;SM00028;;PTHR12601:SF34;;cd15466	TPR repeat profile.;;TPR repeat region circular profile.;;Translation initiation factor eIF3 subunit 135;;Tetratricopeptide repeat;;CLU-central	Tetratricopeptide repeat;;Tetratricopeptide-like helical domain;;Tetratricopeptide repeat-containing domain;;CLU central domain
c10331/f1p0/2184	25	PANTHER;;Pfam;;ProSiteProfiles;;TIGRFAM;;MobiDBLite;;Gene3D	PTHR24015;;PTHR24015:SF1185;;PF13812;;PS51375;;PF13041;;TIGR00756;;PF01535;;mobidb-lite;;G3DSA:1.25.40.10	-;;Pentatricopeptide repeat domain;;Pentatricopeptide (PPR) repeat profile.;;PPR repeat family;;PPR: pentatricopeptide repeat domain;;PPR repeat;;consensus disorder prediction	-;;Pentatricopeptide repeat;;Tetratricopeptide-like helical domain
c10331/f1p0/5926	2	PANTHER	PTHR13402;;PTHR13402:SF14	-	COPII coat assembly protein, Sec16
c10331/f2p2/3584	4	Pfam;;PANTHER	PF08626;;PTHR21512:SF7;;PTHR21512	Transport protein Trs120 or TRAPPC9, TRAPP II complex subunit	TRAPP II complex, Trs120
c10332/f1p0/1116	9	Gene3D;;SMART;;PANTHER;;MobiDBLite;;CDD;;Pfam;;SUPERFAMILY;;ProSiteProfiles	G3DSA:1.10.10.10;;SM00526;;PTHR11467;;mobidb-lite;;PTHR11467:SF80;;cd00073;;PF00538;;SSF46785;;PS51504	-;;consensus disorder prediction;;H15;;linker histone H1 and H5 family;;Linker histone H1/H5 globular (H15) domain profile.	Winged helix-turn-helix DNA-binding domain;;Linker histone H1/H5, domain H15
c10332/f1p0/3601	4	PANTHER;;MobiDBLite	PTHR31268:SF12;;PTHR31268;;mobidb-lite	-;;consensus disorder prediction	-
c10332/f1p0/3988	5	SMART;;PANTHER;;ProSiteProfiles;;Pfam	SM00575;;PTHR31669:SF71;;PTHR31669;;PS50966;;PF04434	-;;Zinc finger SWIM-type profile.;;SWIM zinc finger	Zinc finger, PMZ-type;;FHY3/FAR1 family;;Zinc finger, SWIM-type
c10332/f1p1/5311	4	PANTHER;;MobiDBLite	PTHR13402;;mobidb-lite;;PTHR13402:SF14	-;;consensus disorder prediction	COPII coat assembly protein, Sec16
c10333/f1p0/1234	5	Pfam;;Gene3D;;SUPERFAMILY;;PANTHER	PF01370;;G3DSA:3.40.50.720;;SSF51735;;PTHR10366:SF531;;PTHR10366	NAD dependent epimerase/dehydratase family	NAD-dependent epimerase/dehydratase;;NAD(P)-binding domain
c10333/f1p0/13463	3	MobiDBLite	mobidb-lite	consensus disorder prediction	-
c10334/f1p0/576	1	MobiDBLite	mobidb-lite	consensus disorder prediction	-
c10334/f2p0/3793	8	Gene3D;;Pfam;;SUPERFAMILY;;PANTHER;;ProSiteProfiles	G3DSA:1.10.555.10;;PF00620;;SSF48350;;PTHR23176;;PTHR23176:SF50;;PS50238	-;;RhoGAP domain;;Rho GTPase-activating proteins domain profile.	Rho GTPase-activating protein domain;;Rho GTPase activation protein
c10334/f2p2/2286	28	PANTHER;;Pfam;;Gene3D;;SUPERFAMILY;;MobiDBLite;;SMART	PTHR24006;;PF13516;;G3DSA:3.80.10.10;;SSF52047;;mobidb-lite;;PTHR24006:SF533;;SM00367	-;;Leucine Rich repeat;;consensus disorder prediction	-;;Leucine-rich repeat;;Leucine-rich repeat domain, L domain-like;;Leucine-rich repeat, cysteine-containing subtype
c10335/f1p0/2269	1	ProSitePatterns	PS01186	EGF-like domain signature 2.	EGF-like, conserved site
c10335/f1p0/5158	4	PANTHER;;Gene3D;;SUPERFAMILY	PTHR12444:SF11;;G3DSA:1.25.10.10;;PTHR12444;;SSF48371	-	-;;Armadillo-like helical;;Armadillo-type fold
c10335/f1p1/3479	9	SUPERFAMILY;;PANTHER;;Pfam;;MobiDBLite;;Gene3D	SSF50729;;PTHR23318;;PF04802;;PTHR23318:SF7;;SSF48371;;mobidb-lite;;G3DSA:1.25.10.10	-;;Component of IIS longevity pathway SMK-1;;consensus disorder prediction	PH domain-like;;Domain of unknown function DUF625;;Armadillo-type fold;;Armadillo-like helical
c10335/f2p1/1103	10	PANTHER;;Gene3D;;SMART;;ProSiteProfiles;;MobiDBLite;;SUPERFAMILY;;Coils	PTHR22904:SF416;;G3DSA:1.25.40.10;;SM00028;;PS50293;;mobidb-lite;;PTHR22904;;SSF48452;;Coil	-;;TPR repeat region circular profile.;;consensus disorder prediction	-;;Tetratricopeptide-like helical domain;;Tetratricopeptide repeat;;Tetratricopeptide repeat-containing domain
c10336/f1p0/11179	1	MobiDBLite	mobidb-lite	consensus disorder prediction	-
c10336/f1p0/3156	15	ProSitePatterns;;ProSiteProfiles;;PANTHER;;Gene3D;;Pfam;;SUPERFAMILY;;MobiDBLite;;Coils;;SMART	PS01358;;PS50199;;PTHR23111:SF42;;PTHR23111;;G3DSA:4.10.1060.10;;PF00641;;SSF90209;;mobidb-lite;;Coil;;SM00547	Zinc finger RanBP2-type signature.;;Zinc finger RanBP2 type profile.;;Zn-finger in Ran binding protein and others;;consensus disorder prediction	Zinc finger, RanBP2-type
c10337/f1p1/2582	2	MobiDBLite	mobidb-lite	consensus disorder prediction	-
c10337/f1p2/1502	4	PANTHER;;Pfam;;SUPERFAMILY	PTHR31218;;PF00892;;SSF103481;;PTHR31218:SF122	-;;EamA-like transporter family	WAT1-related protein;;EamA domain
c10337/f1p2/5333	6	ProSiteProfiles;;Pfam;;PANTHER;;CDD;;SUPERFAMILY	PS50878;;PF00078;;PTHR19446:SF398;;cd01650;;SSF56672;;PTHR19446	Reverse transcriptase (RT) catalytic domain profile.;;Reverse transcriptase (RNA-dependent DNA polymerase);;RT_nLTR_like	Reverse transcriptase domain
c10338/f1p0/3379	3	PANTHER;;Pfam	PTHR31876:SF11;;PF04367;;PTHR31876	-;;Protein of unknown function (DUF502)	-;;Protein of unknown function DUF502
c10338/f1p0/5331	2	PANTHER	PTHR31901;;PTHR31901:SF25	-	GH3 family
c10338/f2p3/1704	2	PANTHER	PTHR33800:SF8;;PTHR33800	-	-
c10339/f1p0/2073	2	MobiDBLite	mobidb-lite	consensus disorder prediction	-
c10339/f1p0/5604	2	PANTHER	PTHR31503:SF26;;PTHR31503	-	-
c10339/f1p2/1269	7	Pfam;;PANTHER;;SMART	PF02536;;PTHR13068:SF62;;SM00733;;PTHR13068	mTERF	Transcription termination factor, mitochondrial/chloroplastic
c1034/f4p2/5353	11	MobiDBLite;;Coils;;PANTHER	mobidb-lite;;Coil;;PTHR34805	consensus disorder prediction	-
c1034/f5p10/2789	14	MobiDBLite;;ProSiteProfiles;;Pfam;;SUPERFAMILY;;PANTHER;;CDD;;Gene3D;;SMART	mobidb-lite;;PS50863;;PF02309;;SSF101936;;PTHR31384:SF59;;cd10017;;G3DSA:2.40.330.10;;PF06507;;PTHR31384;;PF02362;;PS51745;;SSF54277;;SM01019	consensus disorder prediction;;B3 DNA-binding domain profile.;;AUX/IAA family;;B3_DNA;;Auxin response factor;;B3 DNA binding domain;;PB1 domain profile.	-;;B3 DNA binding domain;;AUX/IAA domain;;DNA-binding pseudobarrel domain;;Auxin response factor;;PB1 domain
c10340/f1p0/3007	2	PANTHER	PTHR32370;;PTHR32370:SF73	-	-;;Root phototropism protein 2
c10340/f1p0/3330	5	PANTHER;;SUPERFAMILY;;Pfam;;Gene3D	PTHR31151:SF9;;PTHR31151;;SSF48208;;PF07944;;G3DSA:1.50.10.10	-;;Beta-L-arabinofuranosidase, GH127	-;;Six-hairpin glycosidase-like;;Beta-L-arabinofuranosidase, GH127;;Six-hairpin glycosidase
c10340/f1p0/5339	6	Gene3D;;SUPERFAMILY;;PANTHER;;MobiDBLite;;Pfam	G3DSA:3.20.20.100;;SSF51430;;PTHR43364;;PTHR43364:SF7;;mobidb-lite;;PF00248	-;;consensus disorder prediction;;Aldo/keto reductase family	NADP-dependent oxidoreductase domain
c10340/f1p1/903	11	MobiDBLite;;SUPERFAMILY;;Coils;;ProSitePatterns;;PANTHER;;Gene3D;;ProSiteProfiles;;Pfam;;CDD;;SMART	mobidb-lite;;SSF58038;;Coil;;PS00914;;PTHR19957;;G3DSA:1.20.5.110;;PS50192;;PF05739;;cd15841;;SM00397;;PTHR19957:SF191	consensus disorder prediction;;Syntaxin / epimorphin family signature.;;t-SNARE coiled-coil homology domain profile.;;SNARE domain;;SNARE_Qc	-;;Syntaxin/epimorphin, conserved site;;Target SNARE coiled-coil homology domain
c10341/f1p0/1750	18	SUPERFAMILY;;Gene3D;;CDD;;ProSiteProfiles;;Pfam;;PANTHER;;SMART;;MobiDBLite	SSF54631;;G3DSA:3.20.20.70;;cd02205;;PS51371;;PF00571;;G3DSA:3.10.580.10;;PTHR13780:SF83;;PTHR13780;;SM00116;;mobidb-lite	-;;CBS_pair;;CBS domain profile.;;CBS domain;;consensus disorder prediction	-;;Aldolase-type TIM barrel;;CBS domain
c10341/f1p0/6086	8	PANTHER;;Coils;;Gene3D;;Pfam;;SUPERFAMILY;;MobiDBLite	PTHR12839;;Coil;;G3DSA:1.25.40.180;;PF02854;;SSF48371;;mobidb-lite	-;;MIF4G domain;;consensus disorder prediction	-;;MIF4G-like domain;;MIF4G-like, type 3;;Armadillo-type fold
c10341/f1p1/3539	1	MobiDBLite	mobidb-lite	consensus disorder prediction	-
c10342/f1p0/6017	4	SUPERFAMILY;;PANTHER;;Gene3D	SSF52047;;PTHR23155;;G3DSA:3.80.10.10;;PTHR23155:SF726	-	-;;Leucine-rich repeat domain, L domain-like
c10342/f1p1/3409	10	PANTHER;;SUPERFAMILY;;Gene3D;;PRINTS;;Pfam	PTHR11533:SF196;;SSF55486;;SSF63737;;PTHR11533;;G3DSA:1.10.390.10;;PR00756;;PF01433	-;;Membrane alanyl dipeptidase (M1) family signature;;Peptidase family M1	-;;Peptidase M1, alanine aminopeptidase/leukotriene A4 hydrolase;;Peptidase M1, membrane alanine aminopeptidase, N-terminal
c10342/f1p2/1195	3	Pfam;;PANTHER	PF01496;;PTHR11629:SF82;;PTHR11629	V-type ATPase 116kDa subunit family	V-type ATPase, V0 complex, 116kDa subunit family
c10343/f1p0/4111	2	PANTHER	PTHR27006:SF79;;PTHR27006	-	-
c10343/f1p0/6133	9	PANTHER;;Coils;;PRINTS;;Gene3D;;SUPERFAMILY;;Pfam	PTHR23155:SF853;;Coil;;PR00364;;G3DSA:3.40.50.300;;SSF52540;;PF00931;;PTHR23155	-;;Disease resistance protein signature;;NB-ARC domain	-;;P-loop containing nucleoside triphosphate hydrolase;;NB-ARC
c10343/f1p2/2804	8	MobiDBLite;;PANTHER;;Pfam;;SUPERFAMILY;;Gene3D	mobidb-lite;;PTHR11005:SF69;;PTHR11005;;PF04083;;SSF53474;;G3DSA:3.40.50.1820	consensus disorder prediction;;Partial alpha/beta-hydrolase lipase region	-;;Partial AB-hydrolase lipase domain;;Alpha/Beta hydrolase fold
c10344/f1p0/3388	2	PANTHER	PTHR31620;;PTHR31620:SF11	-	-
c10344/f1p1/5810	13	PRINTS;;Pfam;;SUPERFAMILY;;PANTHER;;Gene3D;;CDD	PR00364;;PF00931;;SSF52540;;PTHR23155:SF733;;G3DSA:3.80.10.10;;SSF52058;;G3DSA:3.40.50.300;;cd14798;;PTHR23155	Disease resistance protein signature;;NB-ARC domain;;RX-CC_like	-;;NB-ARC;;P-loop containing nucleoside triphosphate hydrolase;;Leucine-rich repeat domain, L domain-like
c10344/f3p0/1131	2	MobiDBLite	mobidb-lite	consensus disorder prediction	-
c10344/f3p6/3332	17	MobiDBLite;;ProSitePatterns;;Gene3D;;PRINTS;;CDD;;PANTHER;;ProSiteProfiles;;SUPERFAMILY;;SMART;;Pfam	mobidb-lite;;PS00107;;G3DSA:1.10.510.10;;PR00109;;PS00108;;cd13999;;PTHR23257;;G3DSA:3.30.200.20;;PS50011;;PTHR23257:SF619;;SSF56112;;SM00220;;PF07714	consensus disorder prediction;;Protein kinases ATP-binding region signature.;;Tyrosine kinase catalytic domain signature;;Serine/Threonine protein kinases active-site signature.;;STKc_MAP3K-like;;Protein kinase domain profile.;;Protein tyrosine kinase	-;;Protein kinase, ATP binding site;;Serine-threonine/tyrosine-protein kinase catalytic domain;;Serine/threonine-protein kinase, active site;;Protein kinase domain;;Protein kinase-like domain
c10345/f1p0/2684	2	PANTHER	PTHR33170;;PTHR33170:SF11	-	-
c10345/f1p0/5759	8	SUPERFAMILY;;CDD;;Gene3D;;PANTHER;;ProSiteProfiles;;Pfam	SSF56672;;cd01647;;G3DSA:3.30.70.270;;G3DSA:3.10.10.10;;PTHR24559:SF227;;PS50878;;PTHR24559;;PF00078	-;;RT_LTR;;Reverse transcriptase (RT) catalytic domain profile.;;Reverse transcriptase (RNA-dependent DNA polymerase)	-;;Reverse transcriptase domain
c10346/f1p0/7881	2	MobiDBLite	mobidb-lite	consensus disorder prediction	-
c10347/f1p0/2667	5	Pfam;;PANTHER;;SUPERFAMILY;;Gene3D	PF00106;;PTHR31942:SF38;;SSF51735;;PTHR31942;;G3DSA:3.40.50.720	short chain dehydrogenase	Short-chain dehydrogenase/reductase SDR;;NAD(P)-binding domain
c10347/f1p0/3939	7	PANTHER;;Pfam;;CDD;;MobiDBLite;;Gene3D	PTHR14379;;PF01936;;PTHR14379:SF14;;cd10910;;mobidb-lite;;G3DSA:3.40.50.1010;;PF14418	-;;NYN domain;;limkain_b1_N_like;;consensus disorder prediction;;OST-HTH Associated domain	Meiosis arrest female protein 1;;NYN domain, limkain-b1-type;;PIN domain-like;;OST-HTH associated domain
c10347/f1p0/5593	19	SUPERFAMILY;;SMART;;Gene3D;;PANTHER;;Pfam;;ProSiteProfiles;;ProSitePatterns	SSF47741;;SM01092;;G3DSA:1.10.150.120;;PTHR11908:SF109;;PTHR11908;;PF00941;;G3DSA:3.10.20.30;;PS51085;;PF00111;;G3DSA:3.30.390.50;;G3DSA:3.30.43.10;;PF03450;;SSF54292;;PS51387;;PS00197;;SSF56176;;G3DSA:3.30.465.10;;PF01799;;SSF55447	-;;FAD binding domain in molybdopterin dehydrogenase;;2Fe-2S ferredoxin-type iron-sulfur binding domain profile.;;2Fe-2S iron-sulfur cluster binding domain;;CO dehydrogenase flavoprotein C-terminal domain;;PCMH-type FAD-binding domain profile.;;2Fe-2S ferredoxin-type iron-sulfur binding region signature.;;[2Fe-2S] binding domain	[2Fe-2S]-binding;;CO dehydrogenase flavoprotein, C-terminal;;Molybdopterin dehydrogenase, FAD-binding;;Beta-grasp domain;;2Fe-2S ferredoxin-type iron-sulfur binding domain;;FAD-binding, type 2, subdomain 1;;FAD-binding, type 2;;2Fe-2S ferredoxin, iron-sulphur binding site;;CO dehydrogenase flavoprotein-like, FAD-binding, subdomain 2
c10348/f1p1/2275	6	PANTHER;;SUPERFAMILY;;Gene3D;;Pfam;;CDD	PTHR11926;;SSF53756;;G3DSA:3.40.50.2000;;PTHR11926:SF474;;PF03033;;cd03784	-;;Glycosyltransferase family 28 N-terminal domain;;GT1_Gtf_like	UDP-glucuronosyl/UDP-glucosyltransferase;;Glycosyltransferase family 28, N-terminal domain
c10348/f1p3/4376	10	PANTHER;;Coils;;MobiDBLite;;Pfam;;ProSiteProfiles	PTHR23336;;Coil;;mobidb-lite;;PTHR23336:SF35;;PF07496;;PS51050	-;;consensus disorder prediction;;CW-type Zinc Finger;;Zinc finger CW-type profile.	-;;Zinc finger, CW-type
c10348/f2p3/5560	10	ProSiteProfiles;;MobiDBLite;;Gene3D;;Pfam;;SMART;;PANTHER;;SUPERFAMILY	PS51455;;mobidb-lite;;G3DSA:3.30.800.10;;PF01504;;SM00330;;PTHR11353;;SSF56104;;G3DSA:3.30.810.10;;PTHR11353:SF129	Phosphatidylinositol phosphate kinase (PIPK) domain profile.;;consensus disorder prediction;;Phosphatidylinositol-4-phosphate 5-Kinase	Phosphatidylinositol-4-phosphate 5-kinase, core;;Phosphatidylinositol-4-phosphate 5-kinase, N-terminal domain;;Phosphatidylinositol-4-phosphate 5-kinase, C-terminal
c10349/f1p0/1547	10	PANTHER;;Pfam;;Gene3D;;SUPERFAMILY;;PRINTS	PTHR11406:SF15;;PF00162;;G3DSA:3.40.50.1260;;PTHR11406;;SSF53748;;G3DSA:3.40.50.1270;;PR00477	-;;Phosphoglycerate kinase;;Phosphoglycerate kinase family signature	-;;Phosphoglycerate kinase;;Phosphoglycerate kinase, N-terminal;;Phosphoglycerate kinase, C-terminal
c10349/f1p0/2610	3	MobiDBLite	mobidb-lite	consensus disorder prediction	-
c10349/f1p1/5306	6	ProSiteProfiles;;SUPERFAMILY;;PANTHER;;MobiDBLite;;Pfam	PS51138;;SSF158639;;PTHR33432:SF9;;PTHR33432;;mobidb-lite;;PF03735	EMSY N-terminal (ENT) domain profile.;;consensus disorder prediction;;ENT domain	ENT domain;;Protein EMSY-LIKE, plant
c10349/f1p2/4232	3	PANTHER;;MobiDBLite	PTHR11254;;mobidb-lite;;PTHR11254:SF387	-;;consensus disorder prediction	-
c1035/f5p7/2573	14	Pfam;;Gene3D;;ProSitePatterns;;Hamap;;TIGRFAM;;PANTHER;;CDD;;SUPERFAMILY	PF00501;;G3DSA:3.40.50.980;;PS00455;;PF16177;;MF_01123;;G3DSA:2.30.38.10;;TIGR02188;;PTHR24095:SF227;;PTHR24095;;cd05966;;PF13193;;G3DSA:3.30.300.30;;SSF56801	AMP-binding enzyme;;Putative AMP-binding domain signature.;;Acetyl-coenzyme A synthetase N-terminus;;Acetyl-coenzyme A synthetase [acs].;;Ac_CoA_lig_AcsA: acetate--CoA ligase;;ACS;;AMP-binding enzyme C-terminal domain	AMP-dependent synthetase/ligase;;AMP-binding, conserved site;;Acetyl-coenzyme A synthetase, N-terminal domain;;Acetate-CoA ligase;;AMP-binding enzyme C-terminal domain
c1035/f6p7/3671	12	PANTHER;;CDD;;SUPERFAMILY;;Gene3D;;PRINTS;;Pfam	PTHR23155;;cd14798;;SSF52058;;PTHR23155:SF694;;G3DSA:3.80.10.10;;PR00364;;SSF52540;;PF00931;;G3DSA:3.40.50.300	-;;RX-CC_like;;Disease resistance protein signature;;NB-ARC domain	-;;Leucine-rich repeat domain, L domain-like;;P-loop containing nucleoside triphosphate hydrolase;;NB-ARC
c1035/f7p5/1331	6	PANTHER;;Gene3D;;CDD;;Pfam;;SUPERFAMILY	PTHR10366:SF505;;G3DSA:3.40.50.720;;cd08958;;PF01370;;PTHR10366;;SSF51735	-;;FR_SDR_e;;NAD dependent epimerase/dehydratase family	-;;NAD(P)-binding domain;;NAD-dependent epimerase/dehydratase
c10350/f1p0/3999	5	PANTHER;;MobiDBLite	PTHR33304;;mobidb-lite;;PTHR33304:SF8	-;;consensus disorder prediction	-
c10350/f1p0/5109	7	PANTHER;;MobiDBLite;;Gene3D;;SUPERFAMILY;;Pfam	PTHR42905;;mobidb-lite;;G3DSA:3.20.20.60;;PTHR42905:SF1;;SSF51621;;PF13714	-;;consensus disorder prediction;;Phosphoenolpyruvate phosphomutase	-;;Pyruvate/Phosphoenolpyruvate kinase-like domain
c10350/f1p3/1584	8	Pfam;;Gene3D;;CDD;;PANTHER;;ProSiteProfiles;;SUPERFAMILY	PF07690;;G3DSA:1.20.1250.20;;cd06174;;PTHR23504:SF58;;PTHR23504;;PS50850;;SSF103473	Major Facilitator Superfamily;;MFS;;Major facilitator superfamily (MFS) profile.	Major facilitator superfamily;;Major facilitator superfamily domain
c10350/f1p3/2660	20	ProSiteProfiles;;MobiDBLite;;PANTHER;;CDD;;Gene3D;;SUPERFAMILY;;ProSitePatterns;;Pfam;;SMART	PS50929;;mobidb-lite;;PTHR24223:SF315;;cd03250;;G3DSA:1.20.1560.10;;G3DSA:3.40.50.300;;SSF52540;;SSF90123;;PS00211;;PF00005;;PTHR24223;;SM00382;;PS50893;;PF00664	ABC transporter integral membrane type-1 fused domain profile.;;consensus disorder prediction;;ABCC_MRP_domain1;;ABC transporters family signature.;;ABC transporter;;ATP-binding cassette, ABC transporter-type domain profile.;;ABC transporter transmembrane region	ABC transporter type 1, transmembrane domain;;P-loop containing nucleoside triphosphate hydrolase;;ABC transporter, conserved site;;ABC transporter-like;;AAA+ ATPase domain
c10351/f1p0/1424	7	MobiDBLite;;PIRSF;;SUPERFAMILY;;PANTHER;;Pfam;;TIGRFAM	mobidb-lite;;PIRSF005799;;SSF103481;;PTHR10231:SF53;;PF04142;;PTHR10231;;TIGR00803	consensus disorder prediction;;Nucleotide-sugar transporter;;nst: UDP-galactose transporter	-;;Nucleotide-sugar transporter
c10351/f1p0/5121	6	SUPERFAMILY;;Gene3D;;PANTHER;;Pfam;;ProSiteProfiles	SSF90123;;G3DSA:1.20.1560.10;;PTHR24223:SF303;;PTHR24223;;PF00664;;PS50929	-;;ABC transporter transmembrane region;;ABC transporter integral membrane type-1 fused domain profile.	ABC transporter type 1, transmembrane domain
c10352/f1p0/2390	3	PANTHER;;Pfam	PTHR22950:SF344;;PTHR22950;;PF01490	-;;Transmembrane amino acid transporter protein	-;;Amino acid transporter, transmembrane domain
c10352/f1p0/5137	7	PANTHER;;MobiDBLite;;CDD;;Pfam;;Gene3D;;SUPERFAMILY	PTHR23069;;mobidb-lite;;cd00009;;PF13771;;G3DSA:3.40.50.300;;PTHR23069:SF9;;SSF52540	-;;consensus disorder prediction;;AAA;;PHD-like zinc-binding domain	-;;P-loop containing nucleoside triphosphate hydrolase
c10352/f2p0/3716	4	PANTHER;;Coils;;Pfam	PTHR12341;;PTHR12341:SF44;;Coil;;PF03159	-;;XRN 5'-3' exonuclease N-terminus	5'-3' exoribonuclease;;Putative 5-3 exonuclease
c10352/f2p2/1427	7	PANTHER;;Gene3D;;MobiDBLite;;SUPERFAMILY	PTHR22835;;G3DSA:3.40.50.1110;;mobidb-lite;;PTHR22835:SF372;;SSF52266	-;;consensus disorder prediction	-;;SGNH hydrolase-type esterase domain
c10353/f1p0/3800	18	PANTHER;;ProSiteProfiles;;TIGRFAM;;MobiDBLite;;Gene3D;;Pfam	PTHR24015;;PS51375;;TIGR00756;;mobidb-lite;;G3DSA:1.25.40.10;;PF01535;;PTHR24015:SF1277	-;;Pentatricopeptide (PPR) repeat profile.;;PPR: pentatricopeptide repeat domain;;consensus disorder prediction;;PPR repeat	-;;Pentatricopeptide repeat;;Tetratricopeptide-like helical domain
c10353/f1p0/5290	1	MobiDBLite	mobidb-lite	consensus disorder prediction	-
c10354/f1p0/3666	4	Pfam;;PANTHER	PF03177;;PF08801;;PTHR13405;;PTHR13405:SF12	Non-repetitive/WGA-negative nucleoporin C-terminal;;Nup133 N terminal like	Nucleoporin, Nup133/Nup155-like, C-terminal;;Nucleoporin, Nup133/Nup155-like, N-terminal
c10354/f1p0/5330	14	Gene3D;;SUPERFAMILY;;PANTHER;;Coils	G3DSA:3.80.10.10;;SSF52058;;PTHR23155;;Coil;;PTHR23155:SF822	-	Leucine-rich repeat domain, L domain-like
c10355/f1p0/2377	4	Pfam;;PANTHER;;SUPERFAMILY	PF08613;;PTHR15615:SF44;;PTHR15615;;SSF47954	Cyclin	Cyclin PHO80-like;;Cyclin-like
c10355/f1p0/3910	4	SUPERFAMILY;;PANTHER;;Gene3D	SSF48371;;PTHR10527:SF39;;PTHR10527;;G3DSA:1.25.10.10	-	Armadillo-type fold;;Importin subunit beta-1, plants;;Armadillo-like helical
c10355/f1p0/5574	2	PANTHER	PTHR11353;;PTHR11353:SF151	-	-
c10355/f9p33/1865	11	Pfam;;Gene3D;;PANTHER;;SUPERFAMILY;;PIRSF	PF01658;;G3DSA:3.30.360.10;;PTHR11510:SF10;;SSF55347;;PIRSF015578;;SSF51735;;PTHR11510;;G3DSA:3.40.50.720;;PF07994	Myo-inositol-1-phosphate synthase	Myo-inositol-1-phosphate synthase, GAPDH-like;;Myo-inositol-1-phosphate synthase;;NAD(P)-binding domain
c10356/f1p0/5395	1	MobiDBLite	mobidb-lite	consensus disorder prediction	-
c10356/f1p7/3837	4	MobiDBLite;;PANTHER	mobidb-lite;;PTHR12550:SF54;;PTHR12550	consensus disorder prediction	-
c10357/f1p0/1765	10	Gene3D;;ProSiteProfiles;;PANTHER;;SUPERFAMILY;;Pfam;;MobiDBLite	G3DSA:1.10.510.10;;PS50011;;PTHR27008:SF97;;SSF56112;;G3DSA:3.30.200.20;;PF00069;;mobidb-lite;;PTHR27008	-;;Protein kinase domain profile.;;Protein kinase domain;;consensus disorder prediction	-;;Protein kinase domain;;Protein kinase-like domain
c10357/f1p0/3580	1	MobiDBLite	mobidb-lite	consensus disorder prediction	-
c10357/f1p0/5451	3	PANTHER;;SMART	PTHR15678;;SM01214;;PTHR15678:SF11	-	-;;FMP27, GFWDK domain
c10357/f1p1/2558	8	MobiDBLite;;PANTHER;;SUPERFAMILY;;Pfam	mobidb-lite;;PTHR12634;;SSF48371;;PF04499;;PTHR12634:SF24	consensus disorder prediction;;SIT4 phosphatase-associated protein	-;;SIT4 phosphatase-associated protein family;;Armadillo-type fold
c10358/f1p0/6384	6	PANTHER;;SUPERFAMILY;;Pfam;;Gene3D	PTHR34211:SF4;;SSF56300;;PTHR34211;;PF00149;;G3DSA:3.60.21.10	-;;Calcineurin-like phosphoesterase	-;;Metallo-dependent phosphatase-like;;Calcineurin-like phosphoesterase domain, ApaH type
c10358/f1p1/3580	7	MobiDBLite;;PANTHER;;Pfam;;ProSiteProfiles;;Coils;;Gene3D	mobidb-lite;;PTHR33322:SF10;;PF00612;;PS50096;;PTHR33322;;Coil;;G3DSA:1.20.5.190	consensus disorder prediction;;IQ calmodulin-binding motif;;IQ motif profile.	-;;IQ motif, EF-hand binding site
c10358/f1p4/2040	3	MobiDBLite	mobidb-lite	consensus disorder prediction	-
c10359/f1p0/2885	5	PANTHER;;MobiDBLite	PTHR34590:SF4;;PTHR34590;;mobidb-lite	-;;consensus disorder prediction	-
c10359/f1p0/3670	8	PANTHER;;SMART;;Pfam;;SUPERFAMILY;;ProSiteProfiles;;MobiDBLite;;CDD	PTHR24326;;PTHR24326:SF341;;SM00234;;PF01852;;SSF55961;;PS50848;;mobidb-lite;;cd08875	-;;START domain;;START domain profile.;;consensus disorder prediction;;START_ArGLABRA2_like	-;;START domain
c10359/f1p0/5231	10	Gene3D;;TIGRFAM;;SUPERFAMILY;;MobiDBLite;;Pfam;;PANTHER;;ProSiteProfiles	G3DSA:3.30.450.20;;TIGR00229;;SSF55785;;mobidb-lite;;PF13426;;PTHR24351:SF129;;PS50112;;PTHR24351	-;;sensory_box: PAS domain S-box protein;;consensus disorder prediction;;PAS domain;;PAS repeat profile.	-;;PAS domain
c1036/f10p12/3368	7	MobiDBLite;;Pfam;;PANTHER;;ProSiteProfiles;;Gene3D;;SUPERFAMILY	mobidb-lite;;PF00076;;PTHR13952;;PS50102;;PTHR13952:SF7;;G3DSA:3.30.70.330;;SSF54928	consensus disorder prediction;;RNA recognition motif. (a.k.a. RRM, RBD, or RNP domain);;Eukaryotic RNA Recognition Motif (RRM) profile.	-;;RNA recognition motif domain;;Nucleotide-binding alpha-beta plait domain
c1036/f3p4/5379	32	Pfam;;PANTHER;;ProSitePatterns;;ProSiteProfiles;;SMART;;TIGRFAM;;MobiDBLite;;SUPERFAMILY;;Gene3D;;CDD	PF00069;;PTHR24351;;PS00107;;PS50011;;PS00108;;SM00086;;PS50113;;TIGR00229;;mobidb-lite;;SSF55785;;SM00220;;G3DSA:1.10.510.10;;PF13426;;SM00091;;SSF56112;;cd00130;;PS50112;;G3DSA:3.30.450.20;;PTHR24351:SF129;;G3DSA:3.30.200.20	Protein kinase domain;;Protein kinases ATP-binding region signature.;;Protein kinase domain profile.;;Serine/Threonine protein kinases active-site signature.;;PAC domain profile.;;sensory_box: PAS domain S-box protein;;consensus disorder prediction;;PAS domain;;PAS;;PAS repeat profile.	Protein kinase domain;;Protein kinase, ATP binding site;;Serine/threonine-protein kinase, active site;;PAC motif;;PAS-associated, C-terminal;;PAS domain;;Protein kinase-like domain
c1036/f9p9/2051	8	ProSiteProfiles;;Gene3D;;CDD;;SUPERFAMILY;;PANTHER;;Pfam	PS50850;;G3DSA:1.20.1250.20;;cd06174;;SSF103473;;PTHR43184:SF4;;PF07690;;PTHR43184	Major facilitator superfamily (MFS) profile.;;MFS;;Major Facilitator Superfamily	Major facilitator superfamily domain;;Major facilitator superfamily
c10360/f1p0/2305	11	MobiDBLite;;SUPERFAMILY;;PANTHER;;Pfam;;Gene3D	mobidb-lite;;SSF48208;;PTHR22298;;PF00759;;G3DSA:1.50.10.10;;PTHR22298:SF63	consensus disorder prediction;;Glycosyl hydrolase family 9	-;;Six-hairpin glycosidase-like;;Glycoside hydrolase family 9;;Six-hairpin glycosidase
c10360/f2p0/1324	5	Pfam;;SUPERFAMILY;;Gene3D;;PANTHER	PF06325;;SSF53335;;G3DSA:3.40.50.150;;PTHR43648	Ribosomal protein L11 methyltransferase (PrmA)	-;;S-adenosyl-L-methionine-dependent methyltransferase
c10360/f2p7/3879	10	SMART;;PANTHER;;ProSiteProfiles;;Coils;;Pfam;;MobiDBLite;;SUPERFAMILY;;Gene3D	SM00717;;PTHR13992;;PS51293;;Coil;;PF00249;;mobidb-lite;;SSF46689;;G3DSA:1.10.10.60;;PTHR13992:SF26	-;;SANT domain profile.;;Myb-like DNA-binding domain;;consensus disorder prediction	SANT/Myb domain;;SANT domain;;Homeobox domain-like
c10361/f1p0/1880	7	CDD;;Gene3D;;TIGRFAM;;Pfam;;SUPERFAMILY;;PANTHER	cd02174;;G3DSA:3.40.50.620;;TIGR00125;;PF01467;;SSF52374;;PTHR10739;;PTHR10739:SF43	CCT;;cyt_tran_rel: cytidyltransferase-like domain;;Cytidylyltransferase-like	-;;Rossmann-like alpha/beta/alpha sandwich fold;;Cytidyltransferase-like domain
c10361/f1p0/5224	20	Pfam;;Gene3D;;PRINTS;;Coils;;CDD;;PANTHER;;SUPERFAMILY;;ProSiteProfiles;;SMART	PF00931;;G3DSA:3.80.10.10;;PR00364;;Coil;;cd14798;;PTHR23155:SF726;;SSF50978;;SSF52540;;PS50294;;SM00320;;G3DSA:3.40.50.300;;PS50082;;SSF52058;;PTHR23155;;G3DSA:2.130.10.10	NB-ARC domain;;Disease resistance protein signature;;RX-CC_like;;Trp-Asp (WD) repeats circular profile.;;Trp-Asp (WD) repeats profile.	NB-ARC;;Leucine-rich repeat domain, L domain-like;;WD40-repeat-containing domain;;P-loop containing nucleoside triphosphate hydrolase;;WD40 repeat;;WD40/YVTN repeat-like-containing domain
c10361/f1p1/2358	18	Coils;;ProSiteProfiles;;PANTHER;;SUPERFAMILY;;Pfam;;SMART;;Gene3D	Coil;;PS50005;;PTHR10516;;SSF48452;;PS50293;;PF13181;;SM00028;;SSF54534;;PF00254;;PS50059;;G3DSA:1.25.40.10;;PTHR10516:SF362;;G3DSA:3.10.50.40	-;;TPR repeat profile.;;TPR repeat region circular profile.;;Tetratricopeptide repeat;;FKBP-type peptidyl-prolyl cis-trans isomerase;;FKBP-type peptidyl-prolyl cis-trans isomerase domain profile.	-;;Tetratricopeptide repeat;;Peptidyl-prolyl cis-trans isomerase, FKBP-type;;Tetratricopeptide-like helical domain;;Tetratricopeptide repeat-containing domain;;FKBP-type peptidyl-prolyl cis-trans isomerase domain
c10362/f1p0/1545	9	Gene3D;;PANTHER;;ProSiteProfiles;;SUPERFAMILY;;MobiDBLite;;Pfam;;SMART	G3DSA:3.30.40.10;;PTHR23012:SF113;;PTHR23012;;PS51292;;SSF57850;;mobidb-lite;;PF12906;;SM00744	-;;Zinc finger RING-CH-type profile.;;consensus disorder prediction;;RING-variant domain	Zinc finger, RING/FYVE/PHD-type;;E3 ubiquitin-protein ligase MARCH-like;;Zinc finger, RING-CH-type
c10362/f1p0/3791	4	PANTHER;;MobiDBLite;;SUPERFAMILY	PTHR31620;;PTHR31620:SF11;;mobidb-lite;;SSF159501	-;;consensus disorder prediction	-
c10362/f1p0/3805	2	PANTHER	PTHR10165;;PTHR10165:SF126	-	-
c10362/f1p0/5627	11	PRINTS;;Pfam;;ProSiteProfiles;;MobiDBLite;;SUPERFAMILY;;PANTHER	PR01033;;PF01590;;PS50046;;mobidb-lite;;SSF55785;;PTHR43719:SF20;;SSF55781;;PTHR43719;;PF08446	Phytochrome signature;;GAF domain;;Phytochrome chromophore attachment site domain profile.;;consensus disorder prediction;;PAS fold	Phytochrome;;GAF domain;;Phytochrome chromophore attachment domain;;PAS domain;;GAF domain-like;;PAS fold-2
c10363/f1p0/2483	3	PANTHER;;Pfam	PTHR10476;;PF03357;;PTHR10476:SF25	-;;Snf7	-;;Snf7 family
c10363/f1p0/3321	2	PANTHER	PTHR34365;;PTHR34365:SF3	-	-
c10363/f1p0/5187	3	MobiDBLite	mobidb-lite	consensus disorder prediction	-
c10364/f1p0/1850	2	PANTHER;;Pfam	PTHR14467;;PF04161	-;;Arv1-like family	Arv1 protein
c10364/f1p0/2491	2	MobiDBLite	mobidb-lite	consensus disorder prediction	-
c10364/f1p0/3579	6	PANTHER;;ProSiteProfiles;;Gene3D;;Pfam;;SUPERFAMILY	PTHR18866:SF120;;PS50989;;G3DSA:3.90.226.10;;PTHR18866;;PF01039;;SSF52096	-;;Acetyl-coenzyme A carboxyltransferase domain C-terminal region profile.;;Carboxyl transferase domain	-;;Acetyl-coenzyme A carboxyltransferase, C-terminal;;ClpP/crotonase-like domain;;Carboxyl transferase
c10364/f1p1/5792	3	PANTHER;;MobiDBLite	PTHR12902;;mobidb-lite;;PTHR12902:SF15	-;;consensus disorder prediction	SCAR/WAVE family
c10365/f1p0/5473	6	PANTHER;;SUPERFAMILY;;Gene3D;;Pfam;;ProSiteProfiles	PTHR24223;;SSF90123;;G3DSA:1.20.1560.10;;PF00664;;PS50929;;PTHR24223:SF309	-;;ABC transporter transmembrane region;;ABC transporter integral membrane type-1 fused domain profile.	-;;ABC transporter type 1, transmembrane domain
c10365/f1p2/2937	11	PANTHER;;MobiDBLite;;Pfam;;ProSiteProfiles;;SUPERFAMILY;;Gene3D;;Coils;;SMART	PTHR18806;;mobidb-lite;;PF01480;;PS51025;;PTHR18806:SF31;;SSF101233;;G3DSA:1.20.1390.10;;Coil;;SM00311	-;;consensus disorder prediction;;PWI domain;;PWI domain profile.	-;;PWI domain
c10365/f1p7/1379	7	PANTHER;;SUPERFAMILY;;CDD;;Gene3D;;Pfam;;ProSiteProfiles	PTHR11527:SF203;;SSF49764;;cd06472;;G3DSA:2.60.40.790;;PTHR11527;;PF00011;;PS01031	-;;ACD_ScHsp26_like;;Hsp20/alpha crystallin family;;Heat shock hsp20 proteins family profile.	-;;HSP20-like chaperone;;Small heat shock protein HSP20;;Alpha crystallin/Hsp20 domain
c10366/f1p0/2073	4	PANTHER;;Pfam;;SUPERFAMILY	PTHR24375:SF245;;PF07910;;PTHR24375;;SSF54001	-;;Peptidase family C78	-;;Peptidase C78, ubiquitin fold modifier-specific peptidase 1/ 2
c10366/f1p9/6517	10	SUPERFAMILY;;PANTHER;;MobiDBLite;;Pfam	SSF48371;;PTHR21725;;mobidb-lite;;PTHR21725:SF6;;PF13764	-;;consensus disorder prediction;;E3 ubiquitin-protein ligase UBR4	Armadillo-type fold;;E3 ubiquitin ligase, UBR4
c10367/f1p0/5237	3	PANTHER;;Pfam	PTHR20961:SF46;;PF04577;;PTHR20961	-;;Protein of unknown function (DUF563)	-;;Glycosyltransferase 61
c10368/f1p0/1320	1	MobiDBLite	mobidb-lite	consensus disorder prediction	-
c10368/f1p0/2427	6	PANTHER;;SMART;;SUPERFAMILY;;CDD;;Pfam	PTHR23063;;SM00563;;PTHR23063:SF26;;SSF69593;;cd07991;;PF01553	-;;LPLAT_LPCAT1-like;;Acyltransferase	-;;Phospholipid/glycerol acyltransferase
c10368/f1p0/3451	4	PANTHER;;SUPERFAMILY;;Gene3D	PTHR23155;;PTHR23155:SF810;;SSF52058;;G3DSA:3.80.10.10	-	-;;Leucine-rich repeat domain, L domain-like
c10368/f1p2/5544	11	Gene3D;;SUPERFAMILY;;PANTHER	G3DSA:3.80.10.10;;SSF52058;;PTHR23155;;PTHR23155:SF853	-	Leucine-rich repeat domain, L domain-like
c10369/f1p0/1974	3	Pfam;;PANTHER	PF04577;;PTHR20961;;PTHR20961:SF35	Protein of unknown function (DUF563)	Glycosyltransferase 61
c10369/f1p0/2311	12	Pfam;;TIGRFAM;;Gene3D;;ProSitePatterns;;PRINTS;;PANTHER;;SUPERFAMILY;;ProSiteProfiles	PF00009;;TIGR00231;;G3DSA:3.40.50.300;;PS00301;;PR00315;;PTHR43512;;SSF52540;;PS51722;;PTHR43512:SF2	Elongation factor Tu GTP binding domain;;small_GTP: small GTP-binding protein domain;;Translational (tr)-type guanine nucleotide-binding (G) domain signature.;;GTP-binding elongation factor signature;;Translational (tr)-type guanine nucleotide-binding (G) domain profile.	-;;Small GTP-binding protein domain;;P-loop containing nucleoside triphosphate hydrolase;;Tr-type G domain, conserved site;;Transcription factor, GTP-binding domain
c10369/f1p0/5463	5	Gene3D;;SUPERFAMILY;;Pfam;;PANTHER	G3DSA:3.40.50.300;;SSF52540;;PF00005;;PTHR24223;;PTHR24223:SF309	-;;ABC transporter	P-loop containing nucleoside triphosphate hydrolase;;ABC transporter-like
c10369/f2p0/3677	4	PANTHER;;Gene3D;;SUPERFAMILY	PTHR23155:SF726;;G3DSA:3.80.10.10;;SSF52058;;PTHR23155	-	-;;Leucine-rich repeat domain, L domain-like
c1037/f11p12/3648	9	PANTHER;;MobiDBLite;;SUPERFAMILY;;Gene3D;;Coils	PTHR12444:SF11;;mobidb-lite;;SSF48371;;PTHR12444;;G3DSA:1.25.10.10;;Coil	-;;consensus disorder prediction	-;;Armadillo-type fold;;Armadillo-like helical
c1037/f4p4/2231	13	Coils;;SUPERFAMILY;;MobiDBLite;;Pfam;;PANTHER;;PIRSF;;Gene3D	Coil;;SSF48452;;mobidb-lite;;PF17004;;PTHR14094:SF10;;PIRSF038922;;PTHR14094;;G3DSA:1.25.40.10;;PF08492	-;;consensus disorder prediction;;Putative TPR-like repeat;;SRP72 RNA-binding domain	-;;Tetratricopeptide-like helical domain;;Putative TPR-like repeat;;Signal recognition particle, SRP72 subunit;;Signal recognition particle, SRP72 subunit, RNA-binding
c1037/f4p7/5553	22	MobiDBLite;;SMART;;ProSiteProfiles;;Pfam;;Gene3D;;SUPERFAMILY;;CDD;;PANTHER	mobidb-lite;;SM00509;;PS51038;;PF01426;;G3DSA:1.20.930.10;;SM00439;;SSF47676;;cd00183;;PTHR15141:SF59;;PF08711;;PTHR15141;;PS51319	consensus disorder prediction;;BAH domain profile.;;BAH domain;;TFIIS_I;;TFIIS helical bundle-like domain;;TFIIS N-terminal domain profile.	-;;Transcription elongation factor, TFIIS/CRSP70, N-terminal, sub-type;;Bromo adjacent homology (BAH) domain;;Transcription factor IIS, N-terminal
c10370/f1p0/5292	4	PANTHER;;MobiDBLite;;Pfam	PTHR13402:SF14;;mobidb-lite;;PF12932;;PTHR13402	-;;consensus disorder prediction;;Vesicle coat trafficking protein Sec16 mid-region	-;;Sec16, central conserved domain;;COPII coat assembly protein, Sec16
c10370/f3p10/2886	16	Coils;;Pfam;;MobiDBLite;;PANTHER	Coil;;PF05701;;mobidb-lite;;PTHR32054:SF35;;PTHR32054	-;;Weak chloroplast movement under blue light;;consensus disorder prediction	-;;WEB family
c10371/f1p0/1928	2	MobiDBLite	mobidb-lite	consensus disorder prediction	-
c10371/f1p0/3491	5	MobiDBLite;;Pfam;;PANTHER;;Coils	mobidb-lite;;PF06886;;PTHR14326:SF24;;PTHR14326;;Coil	consensus disorder prediction;;Targeting protein for Xklp2 (TPX2)	-;;TPX2, C-terminal;;TPX2
c10371/f1p0/5572	1	MobiDBLite	mobidb-lite	consensus disorder prediction	-
c10372/f1p0/3428	5	MobiDBLite;;PANTHER;;Pfam;;SMART	mobidb-lite;;PTHR14304:SF17;;PF14443;;PTHR14304;;SM01122	consensus disorder prediction;;DBC1	-;;DBC1/CARP1 catalytically inactive NUDIX hydrolase domain;;Cell cycle and apoptosis regulator protein
c10372/f1p0/5214	5	Gene3D;;PANTHER;;SUPERFAMILY;;Pfam	G3DSA:3.40.50.300;;PTHR10492;;PTHR10492:SF47;;SSF52540;;PF05970	-;;PIF1-like helicase	P-loop containing nucleoside triphosphate hydrolase;;DNA helicase Pif1-like
c10372/f1p4/1166	4	MobiDBLite;;PANTHER	mobidb-lite;;PTHR31798:SF8;;PTHR31798	consensus disorder prediction	-
c10372/f1p5/2490	15	Pfam;;CDD;;PANTHER;;Gene3D;;Coils;;SUPERFAMILY;;SMART;;MobiDBLite	PF00514;;cd00020;;PTHR23315;;PTHR23315:SF191;;G3DSA:1.25.10.10;;Coil;;SSF48371;;SM00185;;mobidb-lite	Armadillo/beta-catenin-like repeat;;ARM;;consensus disorder prediction	Armadillo;;Armadillo-like helical;;Armadillo-type fold
c10373/f1p0/2437	11	MobiDBLite;;PANTHER;;SUPERFAMILY;;Gene3D;;SMART;;Pfam;;CDD;;ProSiteProfiles	mobidb-lite;;PTHR12565:SF199;;SSF47459;;G3DSA:4.10.280.10;;SM00353;;PF00010;;cd00083;;PS50888;;PTHR12565	consensus disorder prediction;;Helix-loop-helix DNA-binding domain;;HLH;;Myc-type, basic helix-loop-helix (bHLH) domain profile.	-;;Myc-type, basic helix-loop-helix (bHLH) domain
c10373/f1p0/5381	2	MobiDBLite	mobidb-lite	consensus disorder prediction	-
c10373/f1p1/1291	3	PANTHER;;Pfam	PTHR31721;;PTHR31721:SF5;;PF03350	-;;Uncharacterized protein family, UPF0114	-;;Uncharacterised protein family UPF0114
c10374/f1p0/1646	6	MobiDBLite;;SUPERFAMILY;;PANTHER;;Pfam	mobidb-lite;;SSF103481;;PTHR11132;;PF03151;;PTHR11132:SF146	consensus disorder prediction;;Triose-phosphate Transporter family	-;;Sugar phosphate transporter domain
c10374/f1p0/2700	4	Coils;;PANTHER;;MobiDBLite	Coil;;PTHR12375;;PTHR12375:SF38;;mobidb-lite	-;;consensus disorder prediction	-;;Luc7-related
c10374/f1p0/6463	6	ProSiteProfiles;;Pfam;;SUPERFAMILY;;PANTHER	PS51456;;PF02736;;PF00063;;SSF52540;;PTHR13140;;PTHR13140:SF588	Myosin motor domain profile.;;Myosin N-terminal SH3-like domain;;Myosin head (motor domain)	Myosin head, motor domain;;Myosin, N-terminal, SH3-like;;P-loop containing nucleoside triphosphate hydrolase
c10374/f1p1/4053	7	Pfam;;SUPERFAMILY;;PANTHER;;MobiDBLite;;Gene3D;;CDD	PF00176;;SSF52540;;PTHR10799:SF790;;PTHR10799;;mobidb-lite;;G3DSA:3.40.50.300;;cd00046	SNF2 family N-terminal domain;;consensus disorder prediction;;DEXDc	SNF2-related, N-terminal domain;;P-loop containing nucleoside triphosphate hydrolase
c10375/f1p0/1698	6	PANTHER;;Pfam;;Coils;;MobiDBLite	PTHR31358;;PF06886;;Coil;;mobidb-lite;;PTHR31358:SF26	-;;Targeting protein for Xklp2 (TPX2);;consensus disorder prediction	-;;TPX2, C-terminal
c10375/f1p0/5219	5	ProSiteProfiles;;PANTHER;;Pfam;;SMART	PS51391;;PTHR12550:SF51;;PTHR12550;;PF04818;;SM00582	CID domain profile.;;RNA polymerase II-binding domain.	CID domain;;RNA polymerase II-binding domain
c10375/f1p1/4130	6	PANTHER;;Pfam;;MobiDBLite;;SUPERFAMILY	PTHR12526:SF476;;PF08323;;PTHR12526;;mobidb-lite;;SSF53756	-;;Starch synthase catalytic domain;;consensus disorder prediction	-;;Starch synthase, catalytic domain
c10376/f1p0/2076	5	Pfam;;PANTHER;;Coils	PF12430;;PTHR15948:SF3;;PTHR15948;;PF12537;;Coil	Abscisic acid G-protein coupled receptor;;The Golgi pH Regulator (GPHR) Family N-terminal	Abscisic acid G-protein coupled receptor-like domain;;The Golgi pH regulator/GPCR-type G protein;;Golgi pH regulator, conserved domain
c10376/f1p0/4920	5	Pfam;;PANTHER;;Gene3D;;SUPERFAMILY	PF01602;;PTHR11134;;G3DSA:1.25.10.10;;SSF48371;;PTHR11134:SF20	Adaptin N terminal region	Clathrin/coatomer adaptor, adaptin-like, N-terminal;;AP complex subunit beta;;Armadillo-like helical;;Armadillo-type fold;;AP-3 complex subunit beta
c10376/f1p0/6766	2	MobiDBLite	mobidb-lite	consensus disorder prediction	-
c10376/f1p4/2332	3	Pfam;;PANTHER	PF01490;;PTHR22950;;PTHR22950:SF374	Transmembrane amino acid transporter protein	Amino acid transporter, transmembrane domain
c10377/f1p0/2598	12	Gene3D;;PRINTS;;CDD;;Pfam;;SUPERFAMILY;;PANTHER	G3DSA:3.40.50.300;;PR00988;;cd06223;;PF00485;;SSF53271;;PTHR10285;;PTHR10285:SF96;;G3DSA:3.40.50.2020;;PF14681;;SSF52540	-;;Uridine kinase signature;;PRTases_typeI;;Phosphoribulokinase / Uridine kinase family;;Uracil phosphoribosyltransferase	P-loop containing nucleoside triphosphate hydrolase;;Uridine kinase-like;;Phosphoribosyltransferase domain;;Phosphoribulokinase/uridine kinase;;Phosphoribosyltransferase-like
c10377/f1p0/5772	3	SUPERFAMILY;;PANTHER	SSF52540;;PTHR23155;;PTHR23155:SF774	-	P-loop containing nucleoside triphosphate hydrolase
c10377/f2p1/1700	3	MobiDBLite;;PANTHER	mobidb-lite;;PTHR22763;;PTHR22763:SF155	consensus disorder prediction	-
c10378/f2p2/1173	12	PANTHER;;SUPERFAMILY;;SMART;;ProSitePatterns;;MobiDBLite;;ProSiteProfiles;;Gene3D;;CDD;;Pfam	PTHR10891;;SSF47473;;SM00054;;PS00018;;mobidb-lite;;PS50222;;G3DSA:1.10.238.10;;cd00051;;PF13499;;PTHR10891:SF680	-;;EF-hand calcium-binding domain.;;consensus disorder prediction;;EF-hand calcium-binding domain profile.;;EFh;;EF-hand domain pair	-;;EF-hand domain pair;;EF-hand domain;;EF-Hand 1, calcium-binding site
c10379/f1p0/3617	7	Gene3D;;PANTHER;;ProSiteProfiles;;ProSitePatterns;;SUPERFAMILY;;Pfam	G3DSA:3.30.200.20;;PTHR24343;;PS50011;;PTHR24343:SF243;;PS00107;;SSF56112;;PF00069	-;;Protein kinase domain profile.;;Protein kinases ATP-binding region signature.;;Protein kinase domain	-;;Protein kinase domain;;Protein kinase, ATP binding site;;Protein kinase-like domain
c10379/f1p0/5435	4	Coils;;PANTHER;;MobiDBLite	Coil;;PTHR11654;;PTHR11654:SF205;;mobidb-lite	-;;consensus disorder prediction	-;;Proton-dependent oligopeptide transporter family
c10379/f1p3/2574	17	PANTHER;;SUPERFAMILY;;ProSiteProfiles;;Pfam;;MobiDBLite;;Gene3D;;SMART;;CDD	PTHR32343:SF14;;SSF54928;;PTHR32343;;PS50194;;PF00630;;mobidb-lite;;G3DSA:2.60.40.10;;SM00557;;G3DSA:3.30.70.330;;SSF81296;;PS50102;;PS50103;;SM00360;;cd00590;;PF00076	-;;Filamin/ABP280 repeat profile.;;Filamin/ABP280 repeat;;consensus disorder prediction;;Eukaryotic RNA Recognition Motif (RRM) profile.;;Zinc finger C3H1-type profile.;;RRM_SF;;RNA recognition motif. (a.k.a. RRM, RBD, or RNP domain)	-;;RNA recognition motif domain;;Filamin/ABP280 repeat-like;;Immunoglobulin-like fold;;Filamin/ABP280 repeat;;Nucleotide-binding alpha-beta plait domain;;Immunoglobulin E-set;;Zinc finger, CCCH-type
c10380/f1p0/5498	12	SUPERFAMILY;;PANTHER;;Gene3D;;Pfam;;ProSitePatterns;;TIGRFAM	SSF56784;;PTHR24092:SF99;;PTHR24092;;G3DSA:3.40.50.1000;;PF13246;;G3DSA:3.40.1110.10;;PS00154;;SSF81660;;TIGR01652	-;;Cation transport ATPase (P-type);;E1-E2 ATPases phosphorylation site.;;ATPase-Plipid: phospholipid-translocating P-type ATPase, flippase	HAD-like domain;;P-type ATPase, subfamily IV;;P-type ATPase, cytoplasmic domain N;;P-type ATPase, phosphorylation site
c10380/f1p1/4015	5	MobiDBLite;;SUPERFAMILY;;PANTHER;;Pfam	mobidb-lite;;SSF74788;;PTHR12542;;PF03081;;PTHR12542:SF49	consensus disorder prediction;;Exo70 exocyst complex subunit	-;;Cullin repeat-like-containing domain;;Exocyst complex component Exo70
c10380/f2p1/1213	11	SMART;;ProSiteProfiles;;Pfam;;MobiDBLite;;CDD;;PANTHER	SM00336;;PS50119;;PF00643;;mobidb-lite;;cd00021;;PTHR31832;;PTHR31832:SF24	-;;Zinc finger B-box type profile.;;B-box zinc finger;;consensus disorder prediction;;BBOX	B-box-type zinc finger
c10381/f1p3/2180	10	SUPERFAMILY;;Pfam;;Gene3D;;PANTHER;;SMART;;MobiDBLite;;ProSitePatterns;;ProSiteProfiles	SSF56112;;PF00069;;G3DSA:1.10.510.10;;PTHR27007;;SM00220;;mobidb-lite;;PS00108;;PS50011;;PTHR27007:SF123;;G3DSA:3.30.200.20	-;;Protein kinase domain;;consensus disorder prediction;;Serine/Threonine protein kinases active-site signature.;;Protein kinase domain profile.	Protein kinase-like domain;;Protein kinase domain;;Serine/threonine-protein kinase, active site
c10381/f1p3/6508	31	Gene3D;;CDD;;MobiDBLite;;ProSitePatterns;;SUPERFAMILY;;ProSiteProfiles;;Pfam;;SMART;;PANTHER;;Coils	G3DSA:3.30.40.10;;cd00086;;mobidb-lite;;PS00027;;SSF46689;;PS50071;;PF00046;;PS01359;;SM00389;;PTHR12628:SF18;;SM00249;;PTHR12628;;Coil;;SSF57903;;PF00628;;cd15504;;G3DSA:1.10.10.60;;PS50016	-;;homeodomain;;consensus disorder prediction;;'Homeobox' domain signature.;;'Homeobox' domain profile.;;Homeobox domain;;Zinc finger PHD-type signature.;;PHD-finger;;PHD_PRHA_like;;Zinc finger PHD-type profile.	Zinc finger, RING/FYVE/PHD-type;;Homeobox, conserved site;;Homeobox domain-like;;Homeobox domain;;Zinc finger, PHD-type, conserved site;;Zinc finger, PHD-type;;Zinc finger, FYVE/PHD-type;;Zinc finger, PHD-finger
c10381/f5p11/1287	8	Pfam;;PANTHER;;MobiDBLite;;ProSiteProfiles;;SMART	PF06200;;PTHR33077;;mobidb-lite;;PF09425;;PTHR33077:SF26;;PS51320;;SM00979	tify domain;;consensus disorder prediction;;Divergent CCT motif;;Tify domain profile.	Tify domain;;CO/COL/TOC1, conserved site
c10382/f1p1/5777	2	PANTHER	PTHR23120;;PTHR23120:SF26	-	-
c10382/f1p3/2807	15	Gene3D;;MobiDBLite;;SUPERFAMILY;;ProSiteProfiles;;CDD;;Pfam;;PANTHER;;SMART	G3DSA:3.30.70.330;;mobidb-lite;;SSF54928;;PS50102;;cd12599;;PF00076;;cd12602;;PTHR24012:SF581;;PTHR24012;;SM00360	-;;consensus disorder prediction;;Eukaryotic RNA Recognition Motif (RRM) profile.;;RRM1_SF2_plant_like;;RNA recognition motif. (a.k.a. RRM, RBD, or RNP domain);;RRM2_SF2_plant_like	Nucleotide-binding alpha-beta plait domain;;RNA recognition motif domain
c10382/f2p4/3917	14	PANTHER;;ProSiteProfiles;;SUPERFAMILY;;Coils;;MobiDBLite;;SMART;;Gene3D;;Pfam;;PIRSF	PTHR12341;;PS50158;;PTHR12341:SF44;;SSF57756;;Coil;;mobidb-lite;;SM00343;;G3DSA:4.10.60.10;;PF03159;;PIRSF037239	-;;Zinc finger CCHC-type profile.;;consensus disorder prediction;;XRN 5'-3' exonuclease N-terminus	5'-3' exoribonuclease;;Zinc finger, CCHC-type;;Putative 5-3 exonuclease;;5'-3' exoribonuclease 2/3
c10383/f1p0/4096	6	PANTHER;;Gene3D;;Pfam;;SUPERFAMILY;;SMART	PTHR11223;;G3DSA:1.25.10.10;;PF08767;;PTHR11223:SF9;;SSF48371;;SM01102	-;;CRM1 C terminal	-;;Armadillo-like helical;;CRM1 C-terminal domain;;Armadillo-type fold
c10383/f1p0/5639	4	PANTHER;;SUPERFAMILY;;Gene3D	PTHR15141:SF59;;PTHR15141;;SSF47676;;G3DSA:1.20.930.10	-	-;;Transcription factor IIS, N-terminal
c10383/f2p3/2882	10	PANTHER;;MobiDBLite	PTHR15141:SF59;;PTHR15141;;mobidb-lite	-;;consensus disorder prediction	-
c10383/f5p11/1362	5	MobiDBLite;;PANTHER;;ProSiteProfiles;;Pfam	mobidb-lite;;PTHR31319:SF21;;PS51017;;PTHR31319;;PF06203	consensus disorder prediction;;CCT domain profile.;;CCT motif	-;;CCT domain
c10384/f1p0/1327	1	MobiDBLite	mobidb-lite	consensus disorder prediction	-
c10384/f1p0/5413	4	PANTHER;;SUPERFAMILY;;ProSiteProfiles	PTHR24006;;PTHR24006:SF598;;SSF54001;;PS50235	-;;Ubiquitin specific protease (USP) domain profile.	-;;Ubiquitin specific protease domain
c10384/f1p1/2368	7	SUPERFAMILY;;PANTHER;;ProSitePatterns;;Pfam;;Gene3D;;SMART	SSF55931;;PTHR20852:SF74;;PS00181;;PTHR20852;;PF00120;;G3DSA:3.30.590.10;;SM01230	-;;Glutamine synthetase putative ATP-binding region signature.;;Glutamine synthetase, catalytic domain	-;;Glutamine synthetase, glycine-rich site;;Glutamine synthetase, catalytic domain;;Glutamine synthetase/guanido kinase, catalytic domain
c10385/f1p0/3483	14	Gene3D;;PANTHER;;Pfam;;SUPERFAMILY;;PRINTS	G3DSA:3.40.50.300;;PTHR23155:SF704;;PF00931;;PTHR23155;;SSF52540;;G3DSA:3.80.10.10;;PR00364;;SSF52058	-;;NB-ARC domain;;Disease resistance protein signature	P-loop containing nucleoside triphosphate hydrolase;;NB-ARC;;Leucine-rich repeat domain, L domain-like
c10385/f1p0/6636	3	PANTHER;;MobiDBLite	PTHR11353:SF132;;mobidb-lite;;PTHR11353	-;;consensus disorder prediction	-
c10385/f2p5/1451	6	SUPERFAMILY;;TIGRFAM;;PANTHER;;Pfam	SSF103481;;TIGR00817;;PTHR11132;;PF03151;;PTHR11132:SF202	-;;tpt: Tpt phosphate/phosphoenolpyruvate translocator;;Triose-phosphate Transporter family	-;;Triose phosphate/phosphoenolpyruvate translocator;;Sugar phosphate transporter domain
c10386/f1p0/6548	1	MobiDBLite	mobidb-lite	consensus disorder prediction	-
c10386/f1p3/2305	9	ProSiteProfiles;;Gene3D;;PANTHER;;MobiDBLite;;Pfam;;SUPERFAMILY	PS50011;;G3DSA:1.10.510.10;;PTHR27000;;PTHR27000:SF413;;mobidb-lite;;G3DSA:3.30.200.20;;PF07714;;SSF56112	Protein kinase domain profile.;;consensus disorder prediction;;Protein tyrosine kinase	Protein kinase domain;;Serine-threonine/tyrosine-protein kinase catalytic domain;;Protein kinase-like domain
c10386/f2p2/5341	12	PANTHER;;SMART;;SUPERFAMILY;;MobiDBLite;;CDD;;Pfam;;ProSiteProfiles;;Gene3D	PTHR11254:SF379;;SM00119;;PTHR11254;;SSF56204;;mobidb-lite;;cd00020;;PF00632;;PS50237;;SSF48371;;G3DSA:1.25.10.10	-;;consensus disorder prediction;;ARM;;HECT-domain (ubiquitin-transferase);;HECT domain profile.	-;;HECT domain;;Armadillo-type fold;;Armadillo-like helical
c10387/f1p0/2410	2	PANTHER	PTHR35322;;PTHR35322:SF3	-	-
c10387/f1p1/3570	3	PANTHER;;Pfam	PTHR30540:SF53;;PF02705;;PTHR30540	-;;K+ potassium transporter	-;;Potassium transporter
c10387/f1p2/6004	6	MobiDBLite;;PANTHER;;Pfam	mobidb-lite;;PTHR13308;;PTHR13308:SF36;;PF07145	consensus disorder prediction;;Ataxin-2 C-terminal region	-;;Ataxin-2, C-terminal
c10388/f1p0/5471	1	MobiDBLite	mobidb-lite	consensus disorder prediction	-
c10388/f2p2/1339	7	Coils;;MobiDBLite;;PANTHER;;Pfam	Coil;;mobidb-lite;;PTHR12722:SF5;;PF04921;;PTHR12722	-;;consensus disorder prediction;;XAP5, circadian clock regulator	-;;XAP5 protein
c10389/f1p0/1847	2	PANTHER	PTHR31585;;PTHR31585:SF30	-	Folate-biopterin transporter
c10389/f1p0/5698	2	MobiDBLite	mobidb-lite	consensus disorder prediction	-
c10389/f1p4/3341	7	Coils;;PANTHER;;MobiDBLite	Coil;;PTHR33740:SF5;;mobidb-lite;;PTHR33740	-;;consensus disorder prediction	-
c1039/f10p11/2547	19	Pfam;;MobiDBLite;;Gene3D;;SUPERFAMILY;;PANTHER;;CDD;;ProSiteProfiles;;PIRSF;;ProSitePatterns;;Coils;;SMART	PF03919;;mobidb-lite;;G3DSA:3.30.470.30;;SSF56091;;SSF52799;;PTHR10367;;PF01331;;cd07895;;PS50056;;PTHR10367:SF16;;SSF50249;;PIRSF036958;;PS00383;;Coil;;G3DSA:3.90.190.10;;SM00195;;PF00782;;G3DSA:2.40.50.140	mRNA capping enzyme, C-terminal domain;;consensus disorder prediction;;mRNA capping enzyme, catalytic domain;;Adenylation_mRNA_capping;;Tyrosine specific protein phosphatases family profile.;;Tyrosine specific protein phosphatases active site.;;Dual specificity phosphatase, catalytic domain	mRNA capping enzyme, C-terminal;;Protein-tyrosine phosphatase-like;;mRNA capping enzyme, catalytic domain;;Tyrosine specific protein phosphatases domain;;Nucleic acid-binding, OB-fold;;mRNA capping enzyme, bifunctional;;Protein-tyrosine phosphatase, active site;;Dual specificity protein phosphatase domain;;Dual specificity phosphatase, catalytic domain
c1039/f2p4/1407	4	PANTHER;;MobiDBLite	PTHR33059:SF36;;mobidb-lite;;PTHR33059	-;;consensus disorder prediction	-
c10390/f1p0/1443	3	PANTHER;;Gene3D	PTHR23382:SF9;;PTHR23382;;G3DSA:3.90.110.10	-	-;;Malate dehydrogenase, type 2;;Lactate dehydrogenase/glycoside hydrolase, family 4, C-terminal
c10390/f1p1/3542	7	PANTHER;;Pfam;;Gene3D;;MobiDBLite;;ProSiteProfiles;;SUPERFAMILY	PTHR23198:SF10;;PF04096;;G3DSA:3.30.1610.10;;mobidb-lite;;PS51434;;PTHR23198;;SSF82215	-;;Nucleoporin autopeptidase;;consensus disorder prediction;;NUP C-terminal domain profile.	-;;Peptidase S59, nucleoporin
c10390/f3p4/2961	23	CDD;;SUPERFAMILY;;PANTHER;;SMART;;ProSiteProfiles;;Gene3D	cd00020;;SSF48371;;PTHR23315:SF186;;PTHR23315;;SM00185;;PS50176;;G3DSA:1.25.10.10	ARM;;Armadillo/plakoglobin ARM repeat profile.	-;;Armadillo-type fold;;Armadillo;;Armadillo-like helical
c10391/f1p0/2190	3	Pfam;;PANTHER	PF11833;;PTHR33372;;PTHR33372:SF9	Protein CHAPERONE-LIKE PROTEIN OF POR1-like	Protein CHAPERONE-LIKE PROTEIN OF POR1-like
c10391/f1p0/5212	9	PANTHER;;Gene3D;;SUPERFAMILY;;ProSiteProfiles;;Pfam;;SMART	PTHR14445:SF46;;G3DSA:1.10.245.10;;SSF47592;;PS51360;;PF02201;;SM00719;;SSF159042;;PF03126;;PTHR14445	-;;Plus3 domain profile.;;SWIB/MDM2 domain;;Plus-3 domain	-;;SWIB/MDM2 domain;;Plus-3 domain
c10391/f1p2/1215	1	MobiDBLite	mobidb-lite	consensus disorder prediction	-
c10392/f1p0/2850	5	PANTHER;;MobiDBLite;;Coils	PTHR22835;;PTHR22835:SF307;;mobidb-lite;;Coil	-;;consensus disorder prediction	-
c10392/f1p6/3506	21	PANTHER;;Gene3D;;CDD;;Pfam;;ProSiteProfiles;;MobiDBLite;;SUPERFAMILY;;SMART	PTHR24012;;G3DSA:3.30.70.330;;cd12529;;PF00076;;PTHR24012:SF520;;cd12531;;PS50102;;mobidb-lite;;PF04059;;SSF54928;;SM00360;;cd12524	-;;RRM2_MEI2_like;;RNA recognition motif. (a.k.a. RRM, RBD, or RNP domain);;RRM3_MEI2_like;;Eukaryotic RNA Recognition Motif (RRM) profile.;;consensus disorder prediction;;RNA recognition motif 2;;RRM1_MEI2_like	-;;Nucleotide-binding alpha-beta plait domain;;RNA recognition motif domain;;RNA recognition motif 2
c10393/f1p0/7614	9	PANTHER;;CDD;;PRINTS;;Gene3D;;SUPERFAMILY;;Pfam	PTHR23155;;cd00009;;PTHR23155:SF720;;PR00364;;G3DSA:3.40.50.300;;SSF52540;;PF00931	-;;AAA;;Disease resistance protein signature;;NB-ARC domain	-;;P-loop containing nucleoside triphosphate hydrolase;;NB-ARC
c10393/f1p0/885	2	MobiDBLite	mobidb-lite	consensus disorder prediction	-
c10394/f1p0/1128	2	PANTHER	PTHR18901;;PTHR18901:SF47	-	-
c10394/f1p0/2120	2	MobiDBLite;;SUPERFAMILY	mobidb-lite;;SSF47979	consensus disorder prediction	-;;Iron dependent repressor, metal binding and dimerisation domain
c10394/f1p0/6010	9	Pfam;;Gene3D;;SUPERFAMILY;;PANTHER;;SMART	PF00623;;G3DSA:2.40.40.20;;SSF64484;;G3DSA:3.30.1490.180;;PTHR19376:SF41;;PTHR19376;;SM00663;;PF04997	RNA polymerase Rpb1, domain 2;;RNA polymerase Rpb1, domain 1	RNA polymerase, alpha subunit;;RNA polymerase, N-terminal;;RNA polymerase Rpb1, domain 1
c10395/f1p0/3529	1	MobiDBLite	mobidb-lite	consensus disorder prediction	-
c10395/f1p0/985	5	SUPERFAMILY;;PANTHER;;Pfam;;Gene3D	SSF55724;;PTHR31407:SF26;;PF01789;;PTHR31407;;G3DSA:3.40.1000.10	-;;PsbP	Mog1/PsbP, alpha/beta/alpha sandwich;;PsbP family
c10395/f1p1/5923	14	Pfam;;PANTHER;;Gene3D;;SUPERFAMILY;;PRINTS;;MobiDBLite;;CDD;;TIGRFAM	PF13419;;PTHR18901:SF58;;G3DSA:3.40.50.1000;;SSF56784;;PR00413;;mobidb-lite;;cd01427;;TIGR01509;;PTHR18901	Haloacid dehalogenase-like hydrolase;;Haloacid dehalogenase/epoxide hydrolase family signature;;consensus disorder prediction;;HAD_like;;HAD-SF-IA-v3: HAD hydrolase, family IA, variant 3	HAD-like domain;;HAD hydrolase, subfamily IA
c10395/f2p3/2016	15	CDD;;MobiDBLite;;PANTHER;;PRINTS;;Pfam;;ProSiteProfiles;;ProSitePatterns;;Gene3D;;SUPERFAMILY	cd05475;;mobidb-lite;;PTHR13683:SF466;;PR00792;;PF14543;;PS51767;;PS00141;;PF14541;;G3DSA:2.40.70.10;;SSF50630;;PTHR13683	nucellin_like;;consensus disorder prediction;;Pepsin (A1) aspartic protease family signature;;Xylanase inhibitor N-terminal;;Peptidase family A1 domain profile.;;Eukaryotic and viral aspartyl proteases active site.;;Xylanase inhibitor C-terminal	Nucellin;;Aspartic peptidase A1 family;;Xylanase inhibitor, N-terminal;;Peptidase family A1 domain;;Aspartic peptidase, active site;;Xylanase inhibitor, C-terminal;;Aspartic peptidase domain
c10396/f1p0/5175	4	PANTHER;;Gene3D;;SUPERFAMILY	PTHR24223;;G3DSA:1.20.1560.10;;SSF90123;;PTHR24223:SF309	-	-;;ABC transporter type 1, transmembrane domain
c10396/f2p7/1390	10	Pfam;;ProSitePatterns;;SUPERFAMILY;;Gene3D;;CDD;;PANTHER;;SMART;;TIGRFAM	PF00004;;PS00674;;SSF52540;;G3DSA:3.40.50.300;;cd00009;;G3DSA:1.10.8.60;;PTHR23073:SF47;;SM00382;;TIGR01242;;PTHR23073	ATPase family associated with various cellular activities (AAA);;AAA-protein family signature.;;AAA;;26Sp45: 26S proteasome subunit P45 family	ATPase, AAA-type, core;;ATPase, AAA-type, conserved site;;P-loop containing nucleoside triphosphate hydrolase;;AAA+ ATPase domain;;26S proteasome subunit P45
c10397/f1p0/2546	1	PANTHER	PTHR32153	-	-
c10398/f1p0/1514	4	MobiDBLite;;PANTHER	mobidb-lite;;PTHR33322:SF13;;PTHR33322	consensus disorder prediction	-
c10398/f1p2/2916	12	ProSiteProfiles;;PANTHER;;SUPERFAMILY;;Gene3D;;CDD;;MobiDBLite;;Pfam	PS50909;;PTHR13856;;SSF48464;;G3DSA:1.25.40.90;;PS50179;;G3DSA:1.20.58.160;;PTHR13856:SF103;;cd14231;;mobidb-lite;;SSF89009;;PF03127	GAT domain profile.;;VHS domain profile.;;GAT_GGA_like_plant;;consensus disorder prediction;;GAT domain	GAT domain;;ENTH/VHS;;VHS domain
c10399/f1p0/5842	3	Pfam;;PANTHER	PF13359;;PTHR22930:SF66;;PTHR22930	DDE superfamily endonuclease	Harbinger transposase-derived nuclease domain
c10399/f3p1/4069	6	MobiDBLite;;PANTHER	mobidb-lite;;PTHR21726;;PTHR21726:SF61	consensus disorder prediction	-
c1040/f1p0/1467	5	SMART;;CDD;;PANTHER;;ProSiteProfiles	SM00336;;cd00021;;PTHR31319:SF24;;PS50119;;PTHR31319	-;;BBOX;;Zinc finger B-box type profile.	B-box-type zinc finger
c1040/f4p2/2499	1	MobiDBLite	mobidb-lite	consensus disorder prediction	-
c1040/f9p15/3428	40	ProSitePatterns;;SUPERFAMILY;;Hamap;;Gene3D;;MobiDBLite;;PANTHER;;CDD;;ProSiteProfiles;;Pfam;;TIGRFAM;;SMART	PS01127;;SSF46934;;SSF50249;;MF_00050;;SSF54713;;G3DSA:2.40.50.140;;mobidb-lite;;G3DSA:3.30.479.20;;PTHR11741;;PS01126;;cd14275;;G3DSA:1.10.8.10;;PS50126;;PTHR11741:SF6;;PF00889;;TIGR00116;;PF00575;;SM00316;;G3DSA:1.10.286.20	Elongation factor Ts signature 2.;;Elongation factor Ts [tsf].;;consensus disorder prediction;;Elongation factor Ts signature 1.;;UBA_EF-Ts;;S1 domain profile.;;Elongation factor TS;;tsf: translation elongation factor Ts;;S1 RNA binding domain	Translation elongation factor Ts, conserved site;;UBA-like;;Nucleic acid-binding, OB-fold;;Translation elongation factor EFTs/EF1B;;Translation elongation factor EFTs/EF1B, dimerisation;;S1 domain;;RNA-binding domain, S1
c10400/f1p0/1586	1	MobiDBLite	mobidb-lite	consensus disorder prediction	-
c10400/f1p0/5619	1	MobiDBLite	mobidb-lite	consensus disorder prediction	-
c10400/f1p3/3753	22	ProSiteProfiles;;SUPERFAMILY;;Pfam;;CDD;;ProSitePatterns;;Gene3D;;SMART;;PANTHER;;PIRSF	PS50948;;PS50011;;SSF56112;;PF00069;;SSF51110;;cd01098;;PS00108;;cd14066;;PS00107;;PF01453;;G3DSA:2.60.120.200;;G3DSA:2.90.10.10;;PS50927;;SM00473;;PF08276;;PTHR27002;;PTHR27002:SF283;;SM00220;;G3DSA:3.30.200.20;;PIRSF000641;;G3DSA:1.10.510.10;;PF00954	PAN/Apple domain profile.;;Protein kinase domain profile.;;Protein kinase domain;;PAN_AP_plant;;Serine/Threonine protein kinases active-site signature.;;STKc_IRAK;;Protein kinases ATP-binding region signature.;;D-mannose binding lectin;;Bulb-type lectin domain profile.;;PAN-like domain;;S-locus glycoprotein domain	PAN/Apple domain;;Protein kinase domain;;Protein kinase-like domain;;Bulb-type lectin domain;;Serine/threonine-protein kinase, active site;;Protein kinase, ATP binding site;;Concanavalin A-like lectin/glucanase domain;;S-receptor-like serine/threonine-protein kinase;;S-locus glycoprotein domain
c10401/f1p0/3219	7	ProSiteProfiles;;PANTHER;;Gene3D;;SUPERFAMILY;;SMART;;MobiDBLite	PS50158;;PTHR33087;;G3DSA:4.10.60.10;;SSF57756;;SM00343;;mobidb-lite	Zinc finger CCHC-type profile.;;consensus disorder prediction	Zinc finger, CCHC-type
c10401/f1p2/2441	7	PANTHER;;ProSiteProfiles;;Pfam;;CDD;;SUPERFAMILY;;Gene3D	PTHR11662;;PS50850;;PF07690;;cd06174;;PTHR11662:SF336;;SSF103473;;G3DSA:1.20.1250.20	-;;Major facilitator superfamily (MFS) profile.;;Major Facilitator Superfamily;;MFS	-;;Major facilitator superfamily domain;;Major facilitator superfamily
c10401/f2p2/5404	9	MobiDBLite;;SUPERFAMILY;;PANTHER;;Gene3D;;ProSitePatterns;;Pfam;;ProSiteProfiles	mobidb-lite;;SSF56112;;PTHR27001:SF430;;G3DSA:2.60.120.200;;PS00107;;PF07714;;PTHR27001;;PS50011;;G3DSA:3.30.200.20	consensus disorder prediction;;Protein kinases ATP-binding region signature.;;Protein tyrosine kinase;;Protein kinase domain profile.	-;;Protein kinase-like domain;;Concanavalin A-like lectin/glucanase domain;;Protein kinase, ATP binding site;;Serine-threonine/tyrosine-protein kinase catalytic domain;;Protein kinase domain
c10402/f1p0/4260	1	MobiDBLite	mobidb-lite	consensus disorder prediction	-
c10402/f2p0/1268	7	Gene3D;;ProSiteProfiles;;PANTHER;;SUPERFAMILY;;Pfam	G3DSA:2.60.120.330;;PS51471;;PTHR10209:SF262;;SSF51197;;PF03171;;PF14226;;PTHR10209	-;;Fe(2+) 2-oxoglutarate dioxygenase domain profile.;;2OG-Fe(II) oxygenase superfamily;;non-haem dioxygenase in morphine synthesis N-terminal	Isopenicillin N synthase-like;;Oxoglutarate/iron-dependent dioxygenase;;Non-haem dioxygenase N-terminal domain
c10402/f4p5/2470	7	MobiDBLite;;PANTHER;;Pfam;;Gene3D;;SUPERFAMILY	mobidb-lite;;PTHR13109;;PF05536;;G3DSA:1.25.10.10;;SSF48371	consensus disorder prediction;;Neurochondrin	-;;Neurochondrin;;Armadillo-like helical;;Armadillo-type fold
c10403/f1p0/3032	6	MobiDBLite;;PANTHER;;SUPERFAMILY;;Pfam	mobidb-lite;;PTHR30523:SF18;;PTHR30523;;SSF51621;;PF00311	consensus disorder prediction;;Phosphoenolpyruvate carboxylase	-;;Pyruvate/Phosphoenolpyruvate kinase-like domain;;Phosphoenolpyruvate carboxylase
c10403/f1p0/6638	1	MobiDBLite	mobidb-lite	consensus disorder prediction	-
c10404/f1p0/1049	5	PANTHER;;MobiDBLite;;SUPERFAMILY;;Pfam	PTHR15615;;PTHR15615:SF50;;mobidb-lite;;SSF47954;;PF08613	-;;consensus disorder prediction;;Cyclin	-;;Cyclin-like;;Cyclin PHO80-like
c10404/f1p0/6146	3	PANTHER;;MobiDBLite	PTHR11439;;mobidb-lite;;PTHR11439:SF224	-;;consensus disorder prediction	-
c10404/f1p1/2580	17	ProSiteProfiles;;PANTHER;;Pfam;;TIGRFAM;;MobiDBLite	PS51375;;PTHR24015;;PF13041;;TIGR00756;;PF01535;;mobidb-lite;;PTHR24015:SF1155	Pentatricopeptide (PPR) repeat profile.;;PPR repeat family;;PPR: pentatricopeptide repeat domain;;PPR repeat;;consensus disorder prediction	Pentatricopeptide repeat
c10404/f1p1/3389	2	PANTHER	PTHR31704:SF32;;PTHR31704	-	-
c10405/f1p0/3419	5	MobiDBLite;;Coils	mobidb-lite;;Coil	consensus disorder prediction	-
c10405/f1p0/5660	9	Gene3D;;PANTHER;;Pfam;;SUPERFAMILY;;CDD	G3DSA:3.40.1190.20;;PTHR20858:SF24;;PF02581;;G3DSA:3.20.20.70;;PTHR20858;;SSF51391;;cd00564;;SSF53613;;PF08543	-;;Thiamine monophosphate synthase/TENI;;TMP_TenI;;Phosphomethylpyrimidine kinase	Ribokinase-like;;Thiamine monophosphate synthase/TenI;;Aldolase-type TIM barrel;;Thiamin phosphate synthase superfamily;;Pyridoxamine kinase/Phosphomethylpyrimidine kinase
c10406/f1p0/2933	1	PANTHER	PTHR34835	-	-
c10406/f1p0/3495	9	PANTHER;;ProSitePatterns;;Pfam;;Gene3D;;CDD;;SMART;;SUPERFAMILY	PTHR23074;;PS00674;;PF00004;;G3DSA:3.40.50.300;;PTHR23074:SF106;;cd00009;;G3DSA:1.10.8.60;;SM00382;;SSF52540	-;;AAA-protein family signature.;;ATPase family associated with various cellular activities (AAA);;AAA	-;;ATPase, AAA-type, conserved site;;ATPase, AAA-type, core;;P-loop containing nucleoside triphosphate hydrolase;;AAA+ ATPase domain
c10407/f1p0/4614	5	PANTHER;;Pfam;;SUPERFAMILY;;Gene3D	PTHR23023:SF172;;PTHR23023;;PF00743;;SSF51905;;G3DSA:3.50.50.60	-;;Flavin-binding monooxygenase-like	-;;Flavin monooxygenase-like;;FAD/NAD(P)-binding domain
c10407/f1p1/5135	10	PANTHER;;Pfam;;ProSiteProfiles;;ProSitePatterns;;SUPERFAMILY;;PRINTS;;Gene3D	PTHR22870:SF247;;PF00415;;PS50012;;PS00626;;PTHR22870;;SSF50985;;PR00633;;G3DSA:2.130.10.30	-;;Regulator of chromosome condensation (RCC1) repeat;;Regulator of chromosome condensation (RCC1) repeat profile.;;Regulator of chromosome condensation (RCC1) signature 2.;;Chromosome condensation regulator RCC1 signature	-;;Regulator of chromosome condensation, RCC1;;Regulator of chromosome condensation 1/beta-lactamase-inhibitor protein II
c10407/f1p4/7248	6	SUPERFAMILY;;PANTHER;;Gene3D;;CDD;;MobiDBLite	SSF52540;;PTHR18934;;G3DSA:3.40.50.300;;cd00046;;mobidb-lite;;PTHR18934:SF178	-;;DEXDc;;consensus disorder prediction	P-loop containing nucleoside triphosphate hydrolase
c10408/f1p0/2793	9	TIGRFAM;;ProSiteProfiles;;SUPERFAMILY;;PANTHER;;Pfam;;CDD;;Gene3D	TIGR00815;;PS50801;;SSF52091;;PTHR11814;;PF00916;;PF01740;;PTHR11814:SF161;;cd07042;;G3DSA:3.30.750.24	sulP: sulfate permease;;STAS domain profile.;;Sulfate permease family;;STAS domain;;STAS_SulP_like_sulfate_transporter	SLC26A/SulP transporter;;STAS domain;;SLC26A/SulP transporter domain;;Plant high affinity sulfate transporter
c10408/f1p0/3535	7	ProSiteProfiles;;PANTHER;;Gene3D;;Pfam;;SUPERFAMILY;;SMART	PS50969;;PTHR12210;;G3DSA:3.40.50.1000;;PF03031;;SSF56784;;SM00577;;PTHR12210:SF92	FCP1 homology domain profile.;;NLI interacting factor-like phosphatase	FCP1 homology domain;;HAD-like domain
c10408/f1p0/6357	7	SUPERFAMILY;;MobiDBLite;;ProSiteProfiles;;PANTHER;;Pfam;;Gene3D	SSF53098;;mobidb-lite;;PS50994;;PTHR11439:SF215;;PF00665;;G3DSA:3.30.420.10;;PTHR11439	-;;consensus disorder prediction;;Integrase catalytic domain profile.;;Integrase core domain	Ribonuclease H-like domain;;Integrase, catalytic core
c10409/f1p0/3738	3	MobiDBLite;;PANTHER	mobidb-lite;;PTHR13586;;PTHR13586:SF7	consensus disorder prediction	-
c10409/f1p0/6405	2	PANTHER	PTHR21497;;PTHR21497:SF45	-	-
c10409/f1p1/1320	12	Gene3D;;CDD;;ProSitePatterns;;SUPERFAMILY;;Pfam;;PANTHER;;PRINTS	G3DSA:3.20.20.100;;cd06660;;PS00062;;PS00063;;SSF51430;;PF00248;;PTHR11732;;PTHR11732:SF298;;PR00069	-;;Aldo_ket_red;;Aldo/keto reductase family signature 2.;;Aldo/keto reductase family putative active site signature.;;Aldo/keto reductase family;;Aldo-keto reductase signature	NADP-dependent oxidoreductase domain;;Aldo/keto reductase, conserved site;;Aldo/keto reductase
c1041/f19p21/3374	31	Gene3D;;SUPERFAMILY;;PRINTS;;SMART;;Pfam;;PANTHER;;ProSitePatterns;;ProSiteProfiles	G3DSA:3.30.200.20;;SSF52058;;G3DSA:1.10.510.10;;PR00019;;SM00369;;SSF52047;;PF08263;;G3DSA:3.80.10.10;;PF00069;;SSF56112;;SM00220;;G3DSA:2.60.120.200;;PTHR27000;;PS00107;;PS50011;;PTHR27000:SF270;;PF13855	-;;Leucine-rich repeat signature;;Leucine rich repeat N-terminal domain;;Protein kinase domain;;Protein kinases ATP-binding region signature.;;Protein kinase domain profile.;;Leucine rich repeat	-;;Leucine-rich repeat domain, L domain-like;;Leucine-rich repeat, typical subtype;;Leucine-rich repeat-containing N-terminal, plant-type;;Protein kinase domain;;Protein kinase-like domain;;Concanavalin A-like lectin/glucanase domain;;Protein kinase, ATP binding site;;Leucine-rich repeat
c1041/f8p97/1313	6	MobiDBLite;;PANTHER;;SUPERFAMILY;;Pfam;;Gene3D	mobidb-lite;;PTHR14154;;SSF103511;;PF00504;;PTHR14154:SF37;;G3DSA:1.10.3460.10	consensus disorder prediction;;Chlorophyll A-B binding protein	-;;Chlorophyll A-B binding protein;;Chlorophyll a/b binding protein domain
c10410/f1p0/10255	3	PANTHER;;MobiDBLite	PTHR13402;;mobidb-lite;;PTHR13402:SF14	-;;consensus disorder prediction	COPII coat assembly protein, Sec16
c10411/f1p0/3570	3	PANTHER;;MobiDBLite;;Pfam	PTHR30454;;mobidb-lite;;PF04551	-;;consensus disorder prediction;;GcpE protein	-;;4-hydroxy-3-methylbut-2-en-1-yl diphosphate synthase, bacterial-type
c10411/f1p0/6165	3	PANTHER;;Pfam	PTHR12741:SF29;;PTHR12741;;PF02364	-;;1,3-beta-glucan synthase component	-;;Glycosyl transferase, family 48
c10411/f1p1/1082	9	SUPERFAMILY;;Gene3D;;SMART;;ProSiteProfiles;;MobiDBLite;;ProSitePatterns;;PANTHER;;Pfam	SSF56112;;G3DSA:1.10.510.10;;SM00220;;PS50011;;mobidb-lite;;PS00108;;PTHR27006:SF67;;PTHR27006;;PF00069	-;;Protein kinase domain profile.;;consensus disorder prediction;;Serine/Threonine protein kinases active-site signature.;;Protein kinase domain	Protein kinase-like domain;;Protein kinase domain;;Serine/threonine-protein kinase, active site
c10412/f1p0/1277	17	Gene3D;;PANTHER;;Pfam;;PIRSF;;PRINTS;;SUPERFAMILY;;TIGRFAM;;SMART;;ProSitePatterns	G3DSA:3.40.50.720;;PTHR10836:SF64;;G3DSA:3.30.360.10;;PF00044;;PIRSF000149;;PR00078;;PF02800;;SSF55347;;PTHR10836;;TIGR01534;;SM00846;;PS00071;;SSF51735	-;;Glyceraldehyde 3-phosphate dehydrogenase, NAD binding domain;;Glyceraldehyde-3-phosphate dehydrogenase signature;;Glyceraldehyde 3-phosphate dehydrogenase, C-terminal domain;;GAPDH-I: glyceraldehyde-3-phosphate dehydrogenase, type I;;Glyceraldehyde 3-phosphate dehydrogenase active site.	NAD(P)-binding domain;;Glyceraldehyde 3-phosphate dehydrogenase, NAD(P) binding domain;;Glyceraldehyde/Erythrose phosphate dehydrogenase family;;Glyceraldehyde 3-phosphate dehydrogenase, catalytic domain;;Glyceraldehyde-3-phosphate dehydrogenase, type I;;Glyceraldehyde 3-phosphate dehydrogenase, active site
c10412/f1p0/2549	1	MobiDBLite	mobidb-lite	consensus disorder prediction	-
c10413/f1p0/1641	4	PANTHER;;MobiDBLite;;Pfam	PTHR31210;;mobidb-lite;;PTHR31210:SF17;;PF05212	-;;consensus disorder prediction;;Protein of unknown function (DUF707)	-;;Protein of unknown function DUF707
c10413/f1p0/2340	9	Gene3D;;CDD;;Pfam;;ProSiteProfiles;;SUPERFAMILY;;PANTHER;;SMART	G3DSA:3.30.1370.10;;cd02396;;PF00013;;PS50084;;SSF54791;;PTHR10288:SF214;;SM00322;;PTHR10288	-;;PCBP_like_KH;;KH domain;;Type-1 KH domain profile.	K Homology domain, type 1;;K Homology domain
c10413/f1p0/6980	2	ProSiteProfiles;;MobiDBLite	PS50077;;mobidb-lite	HEAT repeat profile.;;consensus disorder prediction	HEAT, type 2
c10413/f4p10/4533	8	SUPERFAMILY;;MobiDBLite;;PANTHER;;ProSiteProfiles;;Pfam	SSF63491;;mobidb-lite;;PTHR33322;;PS51035;;PF02179;;PTHR33322:SF10	-;;consensus disorder prediction;;BAG domain profile.;;BAG domain	BAG domain
c10414/f1p0/3462	1	MobiDBLite	mobidb-lite	consensus disorder prediction	-
c10414/f1p0/6981	9	PANTHER;;Gene3D;;SUPERFAMILY	PTHR11017:SF193;;G3DSA:3.80.10.10;;PTHR11017;;SSF52058	-	-;;Leucine-rich repeat domain, L domain-like
c10414/f1p1/1916	10	Gene3D;;PANTHER;;Pfam;;SMART;;ProSitePatterns;;MobiDBLite;;ProSiteProfiles;;SUPERFAMILY	G3DSA:3.30.200.20;;PTHR27000:SF358;;PF00069;;SM00220;;PTHR27000;;PS00108;;mobidb-lite;;PS50011;;SSF56112;;G3DSA:1.10.510.10	-;;Protein kinase domain;;Serine/Threonine protein kinases active-site signature.;;consensus disorder prediction;;Protein kinase domain profile.	-;;Protein kinase domain;;Serine/threonine-protein kinase, active site;;Protein kinase-like domain
c10415/f1p0/5358	4	SMART;;PANTHER;;Pfam	SM00597;;PTHR11697;;PF14291;;PTHR11697:SF169	-;;Domain of unknown function (DUF4371)	Zinc finger, TTF-type;;Domain of unknown function DUF4371
c10415/f9p13/2520	32	SUPERFAMILY;;Pfam;;Gene3D;;CDD;;PANTHER;;ProSiteProfiles;;MobiDBLite;;PIRSF;;SMART	SSF48371;;PF01749;;PF00514;;G3DSA:1.25.10.10;;cd00020;;PTHR23316:SF47;;PS50176;;PF16186;;mobidb-lite;;PIRSF005673;;SM00185;;PTHR23316;;PS51214	-;;Importin beta binding domain;;Armadillo/beta-catenin-like repeat;;ARM;;Armadillo/plakoglobin ARM repeat profile.;;Atypical Arm repeat;;consensus disorder prediction;;IBB domain profile.	Armadillo-type fold;;Importin-alpha, importin-beta-binding domain;;Armadillo;;Armadillo-like helical;;Atypical Arm repeat;;Importin subunit alpha
c10416/f1p0/5761	7	Pfam;;Gene3D;;PANTHER;;MobiDBLite;;ProSiteProfiles;;SUPERFAMILY	PF06472;;G3DSA:1.20.1560.10;;PTHR11384;;mobidb-lite;;PS50929;;PTHR11384:SF49;;SSF90123	ABC transporter transmembrane region 2;;consensus disorder prediction;;ABC transporter integral membrane type-1 fused domain profile.	ABC transporter type 1, transmembrane domain
c10416/f1p1/3745	5	Coils;;Gene3D;;PANTHER;;SUPERFAMILY	Coil;;G3DSA:3.40.50.720;;PTHR31563:SF8;;SSF81324;;PTHR31563	-	-;;NAD(P)-binding domain
c10416/f1p3/1551	7	MobiDBLite;;PANTHER;;Coils;;Pfam;;SUPERFAMILY	mobidb-lite;;PTHR11528:SF69;;Coil;;PF00183;;PTHR11528;;SSF110942;;SSF54211	consensus disorder prediction;;Hsp90 protein	-;;Heat shock protein Hsp90 family;;Ribosomal protein S5 domain 2-type fold
c10417/f1p0/1562	7	PANTHER;;SUPERFAMILY;;Gene3D;;MobiDBLite;;Pfam	PTHR11661;;SSF54747;;G3DSA:3.30.1550.10;;mobidb-lite;;PF03946;;PTHR11661:SF12	-;;consensus disorder prediction;;Ribosomal protein L11, N-terminal domain	Ribosomal protein L11/L12;;Ribosomal protein L11, N-terminal
c10417/f1p0/2584	7	PANTHER;;MobiDBLite	PTHR37261;;mobidb-lite	-;;consensus disorder prediction	-
c10418/f1p0/1753	14	SUPERFAMILY;;MobiDBLite;;Gene3D;;PRINTS;;ProSiteProfiles;;PANTHER;;ProSitePatterns;;Pfam	SSF55035;;mobidb-lite;;G3DSA:1.10.3270.10;;PR00071;;SSF56542;;PS50065;;PTHR10572;;G3DSA:3.30.70.420;;PS00066;;G3DSA:3.90.770.10;;PF00368;;PTHR10572:SF18	-;;consensus disorder prediction;;Hydroxymethylglutaryl-coenzyme A reductase signature;;Hydroxymethylglutaryl-coenzyme A reductases family profile.;;Hydroxymethylglutaryl-coenzyme A reductases signature 1.;;Hydroxymethylglutaryl-coenzyme A reductase	Hydroxymethylglutaryl-CoA reductase, class I/II, NAD/NADP-binding domain;;Hydroxymethylglutaryl-CoA reductase, N-terminal;;Hydroxymethylglutaryl-CoA reductase, class I/II;;Hydroxymethylglutaryl-CoA reductase, class I/II, substrate-binding domain;;Hydroxymethylglutaryl-CoA reductase, class I/II, conserved site;;Hydroxymethylglutaryl-CoA reductase, class I/II, catalytic domain
c10418/f1p0/17918	3	MobiDBLite;;PANTHER	mobidb-lite;;PTHR15725;;PTHR15725:SF9	consensus disorder prediction	-
c10418/f1p5/1842	12	PANTHER;;SUPERFAMILY;;Pfam;;PRINTS;;Gene3D;;MobiDBLite	PTHR31942;;SSF51735;;PF00106;;PR00081;;PR00080;;G3DSA:3.40.50.720;;mobidb-lite;;PTHR31942:SF38	-;;short chain dehydrogenase;;Glucose/ribitol dehydrogenase family signature;;Short-chain dehydrogenase/reductase (SDR) superfamily signature;;consensus disorder prediction	-;;NAD(P)-binding domain;;Short-chain dehydrogenase/reductase SDR
c10419/f1p0/3640	25	SUPERFAMILY;;ProSiteProfiles;;Pfam;;Gene3D;;PANTHER;;CDD;;MobiDBLite;;SMART	SSF48403;;PS50297;;PF12796;;PS50088;;PF13962;;G3DSA:1.25.40.20;;PTHR24177:SF92;;cd00204;;mobidb-lite;;SM00248;;PF13857;;PTHR24177	-;;Ankyrin repeat region circular profile.;;Ankyrin repeats (3 copies);;Ankyrin repeat profile.;;Domain of unknown function;;ANK;;consensus disorder prediction;;Ankyrin repeats (many copies)	Ankyrin repeat-containing domain;;Ankyrin repeat;;PGG domain
c10419/f1p1/2159	4	PANTHER;;SUPERFAMILY;;Gene3D	PTHR11662;;SSF103473;;PTHR11662:SF336;;G3DSA:1.20.1250.20	-	-;;Major facilitator superfamily domain
c10419/f1p5/1663	13	ProSiteProfiles;;Pfam;;ProSitePatterns;;Gene3D;;PANTHER;;CDD;;PRINTS;;SUPERFAMILY	PS51722;;PF00009;;PS00301;;G3DSA:3.40.50.300;;PTHR23115:SF215;;cd01883;;PR00315;;SSF52540;;PTHR23115	Translational (tr)-type guanine nucleotide-binding (G) domain profile.;;Elongation factor Tu GTP binding domain;;Translational (tr)-type guanine nucleotide-binding (G) domain signature.;;EF1_alpha;;GTP-binding elongation factor signature	Transcription factor, GTP-binding domain;;Tr-type G domain, conserved site;;P-loop containing nucleoside triphosphate hydrolase
c10420/f1p0/5350	3	PANTHER;;Pfam	PTHR13162:SF12;;PTHR13162;;PF16415	-;;CCR4-NOT transcription complex subunit 1 CAF1-binding domain	-;;CCR4-NOT transcription complex subunit 1, CAF1-binding domain
c10420/f1p1/1157	15	PRINTS;;PANTHER;;Gene3D;;ProSitePatterns;;Pfam;;SUPERFAMILY	PR00463;;PR00385;;PTHR24298:SF196;;G3DSA:1.10.630.10;;PS00086;;PTHR24298;;PF00067;;SSF48264	E-class P450 group I signature;;P450 superfamily signature;;Cytochrome P450 cysteine heme-iron ligand signature.;;Cytochrome P450	Cytochrome P450, E-class, group I;;Cytochrome P450;;Cytochrome P450, conserved site
c10420/f1p1/4393	62	ProSiteProfiles;;TIGRFAM;;Pfam;;SUPERFAMILY;;PANTHER;;Gene3D	PS51375;;TIGR00756;;PF01535;;PF13041;;SSF48452;;PTHR24015:SF1293;;G3DSA:1.25.40.10;;PF12854;;SSF81901;;PTHR24015	Pentatricopeptide (PPR) repeat profile.;;PPR: pentatricopeptide repeat domain;;PPR repeat;;PPR repeat family	Pentatricopeptide repeat;;Tetratricopeptide-like helical domain
c10420/f4p0/2255	5	Gene3D;;Pfam;;PANTHER;;SUPERFAMILY	G3DSA:1.10.3180.10;;PF04873;;PTHR33305:SF17;;PTHR33305;;SSF116768	-;;Ethylene insensitive 3	Ethylene insensitive 3-like protein, DNA-binding domain
c10421/f1p0/1152	1	MobiDBLite	mobidb-lite	consensus disorder prediction	-
c10421/f1p0/2541	21	TIGRFAM;;ProSiteProfiles;;Gene3D;;PANTHER;;Pfam;;SUPERFAMILY	TIGR00756;;PS51375;;G3DSA:1.25.40.10;;PTHR24015:SF990;;PF13041;;PF01535;;PTHR24015;;SSF48452	PPR: pentatricopeptide repeat domain;;Pentatricopeptide (PPR) repeat profile.;;PPR repeat family;;PPR repeat	Pentatricopeptide repeat;;Tetratricopeptide-like helical domain
c10421/f1p0/5328	7	Pfam;;PANTHER;;SUPERFAMILY;;Gene3D	PF01663;;PTHR12250;;SSF53649;;G3DSA:3.40.720.10;;PTHR12250:SF1	Type I phosphodiesterase / nucleotide pyrophosphatase	Type I phosphodiesterase/nucleotide pyrophosphatase/phosphate transferase;;GPI ethanolamine phosphate transferase 1;;Alkaline-phosphatase-like, core domain;;Alkaline phosphatase-like, alpha/beta/alpha
c10421/f1p0/6233	2	MobiDBLite;;ProSitePatterns	mobidb-lite;;PS00115	consensus disorder prediction;;Eukaryotic RNA polymerase II heptapeptide repeat.	-;;RNA polymerase II, heptapeptide repeat, eukaryotic
c10422/f1p0/1841	9	SUPERFAMILY;;Pfam;;PANTHER;;SMART;;Gene3D;;ProSiteProfiles;;CDD;;MobiDBLite	SSF57850;;PF13639;;PTHR22763:SF101;;SM00184;;G3DSA:3.30.40.10;;PS50089;;cd00162;;mobidb-lite;;PTHR22763	-;;Ring finger domain;;Zinc finger RING-type profile.;;RING;;consensus disorder prediction	-;;Zinc finger, RING-type;;Zinc finger, RING/FYVE/PHD-type
c10422/f1p0/5149	3	Pfam;;PANTHER	PF00664;;PTHR24223:SF309;;PTHR24223	ABC transporter transmembrane region	ABC transporter type 1, transmembrane domain
c10422/f2p12/2514	9	ProSiteProfiles;;PANTHER;;SMART;;Pfam;;Gene3D;;MobiDBLite;;SUPERFAMILY	PS50097;;PTHR24413;;PTHR24413:SF208;;SM00225;;PF00651;;G3DSA:3.30.710.10;;mobidb-lite;;SSF54695	BTB domain profile.;;BTB/POZ domain;;consensus disorder prediction	BTB/POZ domain;;SKP1/BTB/POZ domain
c10422/f2p2/3714	11	Coils;;MobiDBLite;;PANTHER	Coil;;mobidb-lite;;PTHR31434	-;;consensus disorder prediction	-
c10423/f1p0/3433	7	PANTHER;;CDD;;SUPERFAMILY;;Pfam;;Gene3D	PTHR32116;;cd06429;;SSF53448;;PF01501;;G3DSA:3.90.550.10;;PTHR32116:SF42	-;;GT8_like_1;;Glycosyl transferase family 8	Plant galacturonosyltransferase GAUT;;Nucleotide-diphospho-sugar transferases;;Glycosyl transferase, family 8
c10423/f3p0/1292	6	PANTHER;;TIGRFAM;;CDD;;Pfam;;Hamap	PTHR11060;;PTHR11060:SF1;;TIGR04336;;cd07361;;PF01875;;MF_00055	-;;AmmeMemoSam_B: AmmeMemoRadiSam system protein B;;MEMO_like;;Memo-like protein;;MEMO1 family protein <locus_tag>.	MEMO1 family
c10424/f1p0/2138	13	Pfam;;CDD;;SUPERFAMILY;;PANTHER;;Gene3D;;ProSitePatterns;;MobiDBLite	PF13193;;cd12118;;SSF56801;;PTHR43859;;PF00501;;G3DSA:3.30.300.30;;PS00455;;PTHR43859:SF5;;mobidb-lite;;G3DSA:2.30.38.10;;G3DSA:3.40.50.980	AMP-binding enzyme C-terminal domain;;ttLC_FACS_AEE21_like;;AMP-binding enzyme;;Putative AMP-binding domain signature.;;consensus disorder prediction	AMP-binding enzyme C-terminal domain;;AMP-dependent synthetase/ligase;;AMP-binding, conserved site
c10424/f1p0/4594	5	PANTHER;;SUPERFAMILY;;Pfam;;MobiDBLite	PTHR30523:SF18;;SSF51621;;PF00311;;mobidb-lite;;PTHR30523	-;;Phosphoenolpyruvate carboxylase;;consensus disorder prediction	-;;Pyruvate/Phosphoenolpyruvate kinase-like domain;;Phosphoenolpyruvate carboxylase
c10424/f1p0/5574	2	PANTHER	PTHR24223;;PTHR24223:SF309	-	-
c10424/f1p3/799	3	PANTHER;;SUPERFAMILY	PTHR23510:SF44;;PTHR23510;;SSF103473	-	-;;Major facilitator superfamily domain
c10425/f2p0/2262	5	PANTHER;;MobiDBLite;;SUPERFAMILY;;Pfam	PTHR12526;;mobidb-lite;;SSF53756;;PTHR12526:SF449;;PF13439	-;;consensus disorder prediction;;Glycosyltransferase Family 4	-;;Glycosyltransferase subfamily 4-like, N-terminal domain
c10426/f1p0/3641	5	MobiDBLite;;Pfam;;PANTHER;;ProSiteProfiles	mobidb-lite;;PF03634;;PTHR31072:SF61;;PS51369;;PTHR31072	consensus disorder prediction;;TCP family transcription factor;;TCP domain profile.	-;;Transcription factor, TCP;;Transcription factor TCP subgroup
c10426/f1p1/6171	11	Gene3D;;SUPERFAMILY;;PANTHER;;Pfam;;PRINTS	G3DSA:3.40.50.300;;SSF52058;;SSF52540;;PTHR23155;;PF00931;;PR00364;;G3DSA:3.80.10.10;;PTHR23155:SF726	-;;NB-ARC domain;;Disease resistance protein signature	P-loop containing nucleoside triphosphate hydrolase;;Leucine-rich repeat domain, L domain-like;;NB-ARC
c10426/f1p8/3770	27	PANTHER;;ProSitePatterns;;Gene3D;;PRINTS;;Pfam;;SUPERFAMILY;;MobiDBLite;;CDD	PTHR19375:SF297;;PS00297;;G3DSA:3.30.420.40;;PR00301;;G3DSA:3.90.640.10;;G3DSA:2.60.34.10;;PF00012;;PS00329;;SSF53067;;mobidb-lite;;G3DSA:3.30.30.30;;PTHR19375;;cd10233;;SSF100920;;PS01036	-;;Heat shock hsp70 proteins family signature 1.;;70kDa heat shock protein signature;;Hsp70 protein;;Heat shock hsp70 proteins family signature 2.;;consensus disorder prediction;;HSPA1-2_6-8-like_NBD;;Heat shock hsp70 proteins family signature 3.	-;;Heat shock protein 70, conserved site;;Heat shock protein 70 family;;Heat shock protein 70kD, peptide-binding domain
c10426/f3p1/883	10	PRINTS;;PANTHER;;SUPERFAMILY;;Pfam;;ProSiteProfiles;;Gene3D;;MobiDBLite	PR00153;;PTHR11071;;SSF50891;;PF00160;;PS50072;;G3DSA:2.40.100.10;;mobidb-lite;;PTHR11071:SF347	Cyclophilin peptidyl-prolyl cis-trans isomerase signature;;Cyclophilin type peptidyl-prolyl cis-trans isomerase/CLD;;Cyclophilin-type peptidyl-prolyl cis-trans isomerase domain profile.;;consensus disorder prediction	Cyclophilin-type peptidyl-prolyl cis-trans isomerase domain;;Cyclophilin-type peptidyl-prolyl cis-trans isomerase;;Cyclophilin-like domain
c10427/f1p0/6298	10	SUPERFAMILY;;PANTHER;;MobiDBLite;;SMART;;CDD;;Pfam;;Gene3D;;ProSiteProfiles	SSF46689;;PTHR10799;;mobidb-lite;;PTHR10799:SF893;;SM00717;;cd00167;;PF13921;;G3DSA:1.10.10.60;;PS50090	-;;consensus disorder prediction;;SANT;;Myb-like DNA-binding domain;;Myb-like domain profile.	Homeobox domain-like;;SANT/Myb domain;;Myb-like domain
c10427/f7p5/1737	12	Coils;;Pfam;;TIGRFAM;;PANTHER;;SUPERFAMILY;;MobiDBLite;;Gene3D;;ProSitePatterns;;CDD;;SMART	Coil;;PF00004;;TIGR01242;;PTHR23073;;SSF52540;;mobidb-lite;;G3DSA:3.40.50.300;;PS00674;;PTHR23073:SF47;;cd00009;;SM00382;;G3DSA:1.10.8.60	-;;ATPase family associated with various cellular activities (AAA);;26Sp45: 26S proteasome subunit P45 family;;consensus disorder prediction;;AAA-protein family signature.;;AAA	-;;ATPase, AAA-type, core;;26S proteasome subunit P45;;P-loop containing nucleoside triphosphate hydrolase;;ATPase, AAA-type, conserved site;;AAA+ ATPase domain
c10428/f1p0/1326	4	SUPERFAMILY;;PANTHER;;Gene3D	SSF56281;;PTHR11935:SF119;;G3DSA:3.60.15.10;;PTHR11935	-	Metallo-beta-lactamase
c10428/f1p0/5875	10	PANTHER;;MobiDBLite;;Gene3D;;CDD;;Pfam;;SUPERFAMILY	PTHR23092:SF37;;mobidb-lite;;G3DSA:3.30.460.10;;PTHR23092;;cd05402;;PF01909;;SSF81301;;SSF81631	-;;consensus disorder prediction;;NT_PAP_TUTase;;Nucleotidyltransferase domain	-;;Polymerase, nucleotidyl transferase domain
c10428/f1p15/4417	16	SUPERFAMILY;;CDD;;Pfam;;ProSiteProfiles;;Gene3D;;PANTHER	SSF51395;;cd00982;;PF00310;;SSF69336;;PS51278;;G3DSA:3.20.20.70;;PF04898;;PF01493;;SSF56235;;G3DSA:3.60.20.10;;G3DSA:2.160.20.60;;PTHR11938;;PTHR11938:SF114;;PF01645;;cd02808	-;;gltB_C;;Glutamine amidotransferases class-II;;Glutamine amidotransferase type 2 domain profile.;;Glutamate synthase central domain;;GXGXG motif;;Conserved region in glutamate synthase;;GltS_FMN	-;;Glutamine amidotransferase type 2 domain;;Glutamate synthase, alpha subunit, C-terminal;;Aldolase-type TIM barrel;;Glutamate synthase, central-N;;Nucleophile aminohydrolases, N-terminal;;Glutamate synthase domain
c10428/f1p2/2331	5	PANTHER;;ProSiteProfiles;;SUPERFAMILY;;Gene3D	PTHR16223;;PS51140;;SSF46934;;G3DSA:1.10.8.10;;PTHR16223:SF68	-;;CUE domain profile.	-;;Ubiquitin system component Cue;;UBA-like
c10429/f1p0/2415	7	PANTHER;;Gene3D;;SUPERFAMILY;;PRINTS;;Pfam	PTHR24298;;G3DSA:1.10.630.10;;SSF48264;;PR00463;;PTHR24298:SF297;;PF00067	-;;E-class P450 group I signature;;Cytochrome P450	-;;Cytochrome P450;;Cytochrome P450, E-class, group I
c10429/f1p1/1682	20	Gene3D;;SUPERFAMILY;;Pfam;;ProSitePatterns;;PANTHER;;TIGRFAM;;PRINTS;;MobiDBLite	G3DSA:1.10.10.10;;SSF88659;;PF04539;;PS00715;;SSF88946;;PF04545;;PTHR30603;;PTHR30603:SF34;;TIGR02937;;G3DSA:1.10.601.10;;PF04542;;PR00046;;mobidb-lite	-;;Sigma-70 region 3;;Sigma-70 factors family signature 1.;;Sigma-70, region 4;;sigma70-ECF: RNA polymerase sigma factor, sigma-70 family;;Sigma-70 region 2;;Major sigma-70 factor signature;;consensus disorder prediction	Winged helix-turn-helix DNA-binding domain;;RNA polymerase sigma factor, region 3/4;;RNA polymerase sigma-70 region 3;;RNA polymerase sigma-70;;RNA polymerase sigma factor, region 2;;RNA polymerase sigma-70 region 4;;RNA polymerase sigma-70 like domain;;RNA polymerase sigma-70 region 2
c10429/f1p1/6534	8	PANTHER;;ProSiteProfiles;;SMART;;Coils;;MobiDBLite;;Pfam	PTHR22880:SF207;;PTHR22880;;PS50827;;SM00571;;Coil;;mobidb-lite;;PF02791	-;;DDT domain profile.;;consensus disorder prediction;;DDT domain	-;;DDT domain
c1043/f2p8/1195	6	MobiDBLite;;PANTHER;;Pfam;;SUPERFAMILY	mobidb-lite;;PTHR34800;;PF05419;;PTHR34800:SF3;;SSF140869	consensus disorder prediction;;GUN4-like	-;;GUN4-like
c1043/f8p6/4028	19	MobiDBLite;;Pfam;;Coils;;ProSiteProfiles;;PANTHER;;Gene3D;;SUPERFAMILY;;SMART	mobidb-lite;;PF05833;;Coil;;PS50158;;PTHR15239;;PTHR15239:SF8;;G3DSA:4.10.60.10;;PF00098;;SSF57756;;SM00343;;PF11923;;G3DSA:2.30.310.10;;PF05670	consensus disorder prediction;;Fibronectin-binding protein A N-terminus (FbpA);;Zinc finger CCHC-type profile.;;Zinc knuckle;;Domain of unknown function (DUF3441);;Domain of unknown function (DUF814)	-;;Zinc finger, CCHC-type;;Domain of unknown function DUF3441;;Domain of unknown function DUF814
c10430/f1p0/5273	1	MobiDBLite	mobidb-lite	consensus disorder prediction	-
c10430/f2p2/1185	15	SUPERFAMILY;;ProSiteProfiles;;MobiDBLite;;Gene3D;;PANTHER;;Pfam;;ProSitePatterns;;TIGRFAM;;CDD	SSF54292;;PS51085;;mobidb-lite;;SSF46548;;G3DSA:1.10.1060.10;;PTHR11921;;G3DSA:3.10.20.30;;PF13085;;PS00198;;PS51379;;TIGR00384;;PF13534;;PS00197;;cd00207	-;;2Fe-2S ferredoxin-type iron-sulfur binding domain profile.;;consensus disorder prediction;;2Fe-2S iron-sulfur cluster binding domain;;4Fe-4S ferredoxin-type iron-sulfur binding region signature.;;4Fe-4S ferredoxin-type iron-sulfur binding domain profile.;;dhsB: succinate dehydrogenase and fumarate reductase iron-sulfur protein;;4Fe-4S dicluster domain;;2Fe-2S ferredoxin-type iron-sulfur bindin…	2Fe-2S ferredoxin-type iron-sulfur binding domain;;Alpha-helical ferredoxin;;Beta-grasp domain;;Succinate dehydogenase/fumarate reductase N-terminal;;4Fe-4S ferredoxin, iron-sulphur binding, conserved site;;4Fe-4S ferredoxin-type, iron-sulphur binding domain;;Succinate dehydrogenase/fumarate reductase iron-sulphur protein;;2Fe-2S ferredoxin, iron-sulphur binding site
c10431/f1p0/1676	5	MobiDBLite;;PANTHER;;Pfam	mobidb-lite;;PTHR31750:SF6;;PF12638;;PTHR31750	consensus disorder prediction;;Staygreen protein	-;;Staygreen protein
c10431/f1p0/3841	5	PANTHER;;MobiDBLite;;SUPERFAMILY;;Pfam	PTHR12526:SF469;;PTHR12526;;mobidb-lite;;SSF53756;;PF00862	-;;consensus disorder prediction;;Sucrose synthase	-;;Sucrose synthase
c10432/f1p0/1184	10	PRINTS;;PANTHER;;Gene3D;;CDD;;SUPERFAMILY;;SMART;;Pfam	PR01243;;PTHR11349:SF79;;G3DSA:3.30.70.141;;cd04413;;SSF54919;;SM00562;;PF00334;;PTHR11349	Nucleoside diphosphate kinase signature;;NDPk_I;;Nucleoside diphosphate kinase	Nucleoside diphosphate kinase
c10432/f1p0/3668	1	MobiDBLite	mobidb-lite	consensus disorder prediction	-
c10432/f1p0/6506	4	PANTHER;;Gene3D;;Coils	PTHR23082;;G3DSA:1.25.40.10;;Coil	-	-;;Tetratricopeptide-like helical domain
c10433/f1p0/1302	12	SUPERFAMILY;;ProSiteProfiles;;PANTHER;;SMART;;ProSitePatterns;;CDD;;Gene3D;;Pfam	SSF56112;;PS50011;;PTHR27002;;SM00220;;PS00107;;cd14066;;G3DSA:2.60.120.200;;G3DSA:3.30.200.20;;PTHR27002:SF284;;PS00108;;G3DSA:1.10.510.10;;PF07714	-;;Protein kinase domain profile.;;Protein kinases ATP-binding region signature.;;STKc_IRAK;;Serine/Threonine protein kinases active-site signature.;;Protein tyrosine kinase	Protein kinase-like domain;;Protein kinase domain;;Protein kinase, ATP binding site;;Concanavalin A-like lectin/glucanase domain;;Serine/threonine-protein kinase, active site;;Serine-threonine/tyrosine-protein kinase catalytic domain
c10433/f1p0/3771	28	ProSiteProfiles;;SUPERFAMILY;;PANTHER;;SMART;;Pfam;;Gene3D	PS51450;;SSF52058;;PTHR27004:SF87;;SM00369;;PF08263;;G3DSA:3.80.10.10;;SSF52047;;PF13855;;PTHR27004	Leucine-rich repeat profile.;;Leucine rich repeat N-terminal domain;;Leucine rich repeat	Leucine-rich repeat;;Leucine-rich repeat domain, L domain-like;;Leucine-rich repeat, typical subtype;;Leucine-rich repeat-containing N-terminal, plant-type
c10433/f1p0/6386	2	PANTHER	PTHR31061:SF18;;PTHR31061	-	-
c10433/f1p5/2401	10	Gene3D;;PANTHER;;SUPERFAMILY;;Pfam;;TIGRFAM;;CDD	G3DSA:3.40.50.880;;PTHR11550:SF12;;PTHR11550;;SSF52317;;G3DSA:3.40.50.300;;PF06418;;TIGR00337;;PF00117;;cd03113;;SSF52540	-;;CTP synthase N-terminus;;PyrG: CTP synthase;;Glutamine amidotransferase class-I;;CTGs	Class I glutamine amidotransferase-like;;CTP synthase;;P-loop containing nucleoside triphosphate hydrolase;;CTP synthase, N-terminal;;Glutamine amidotransferase
c10434/f1p0/1222	7	PANTHER;;MobiDBLite;;Pfam;;Coils	PTHR31471;;mobidb-lite;;PTHR31471:SF27;;PF03763;;Coil	-;;consensus disorder prediction;;Remorin, C-terminal region	-;;Remorin, C-terminal
c10434/f1p0/1343	9	Pfam;;Gene3D;;PIRSF;;PANTHER;;CDD;;MobiDBLite;;SUPERFAMILY	PF13489;;G3DSA:3.40.50.150;;PIRSF037755;;PTHR22809:SF16;;cd02440;;mobidb-lite;;PTHR22809;;SSF53335	Methyltransferase domain;;AdoMet_MTases;;consensus disorder prediction	-;;S-adenosyl-L-methionine-dependent methyltransferase;;Methyltransferase-like
c10434/f1p2/4105	20	SUPERFAMILY;;PRINTS;;Gene3D;;MobiDBLite;;Coils;;Pfam;;PANTHER;;CDD	SSF52047;;SSF52540;;PR00364;;G3DSA:3.80.10.10;;mobidb-lite;;Coil;;G3DSA:3.40.50.300;;PF00931;;PTHR23155:SF841;;PTHR23155;;cd14798	-;;Disease resistance protein signature;;consensus disorder prediction;;NB-ARC domain;;RX-CC_like	-;;P-loop containing nucleoside triphosphate hydrolase;;Leucine-rich repeat domain, L domain-like;;NB-ARC
c10435/f1p0/2368	25	Coils;;Gene3D;;CDD;;ProSiteProfiles;;MobiDBLite;;Pfam;;SUPERFAMILY;;SMART;;PANTHER	Coil;;G3DSA:3.30.40.10;;cd00027;;PS50089;;mobidb-lite;;PF13771;;PF00533;;SSF52113;;SSF57850;;SM00292;;PTHR13763;;SM00184;;G3DSA:3.40.50.10190;;SM00249;;PTHR13763:SF4;;PS50172;;PF00097;;cd00162	-;;BRCT;;Zinc finger RING-type profile.;;consensus disorder prediction;;PHD-like zinc-binding domain;;BRCA1 C Terminus (BRCT) domain;;BRCT domain profile.;;Zinc finger, C3HC4 type (RING finger);;RING	-;;Zinc finger, RING/FYVE/PHD-type;;BRCT domain;;Zinc finger, RING-type;;BRCA1-associated;;Zinc finger, PHD-type;;Zinc finger, C3HC4 RING-type
c10435/f1p0/5187	4	MobiDBLite;;PANTHER	mobidb-lite;;PTHR13471:SF1;;PTHR13471	consensus disorder prediction	-
c10435/f3p6/3735	16	Gene3D;;PANTHER;;CDD;;SUPERFAMILY;;Coils;;MobiDBLite;;TIGRFAM;;Pfam;;Hamap	G3DSA:3.40.640.10;;PTHR11773;;cd00613;;SSF53383;;PTHR11773:SF5;;Coil;;mobidb-lite;;TIGR00461;;PF02347;;MF_00711	-;;GDC-P;;consensus disorder prediction;;gcvP: glycine dehydrogenase;;Glycine cleavage system P-protein;;Glycine dehydrogenase (decarboxylating) [gcvP].	Pyridoxal phosphate-dependent transferase, major region, subdomain 1;;Glycine cleavage system P protein;;Pyridoxal phosphate-dependent transferase;;Glycine dehydrogenase (decarboxylating)
c10436/f1p0/1374	1	MobiDBLite	mobidb-lite	consensus disorder prediction	-
c10436/f1p1/3153	12	ProSiteProfiles;;CDD;;MobiDBLite;;Gene3D;;SUPERFAMILY;;SMART;;Pfam;;TIGRFAM;;PANTHER	PS50112;;cd00130;;mobidb-lite;;G3DSA:3.30.450.20;;SSF55785;;SM00086;;PF13426;;TIGR00229;;PTHR24351;;PS50113;;PTHR24351:SF129	PAS repeat profile.;;PAS;;consensus disorder prediction;;PAS domain;;sensory_box: PAS domain S-box protein;;PAC domain profile.	PAS domain;;PAC motif;;PAS-associated, C-terminal
c10436/f2p1/3505	12	Gene3D;;SUPERFAMILY;;PANTHER;;Pfam;;CDD	G3DSA:3.40.50.620;;G3DSA:1.10.287.380;;SSF47323;;PTHR11946:SF105;;PTHR11946;;PF00133;;G3DSA:1.10.730.10;;PF08264;;SSF52374;;cd07962	-;;tRNA synthetases class I (I, L, M and V);;Anticodon-binding domain of tRNA;;Anticodon_Ia_Val	Rossmann-like alpha/beta/alpha sandwich fold;;Valyl-tRNA synthetase, tRNA-binding arm;;Aminoacyl-tRNA synthetase, class Ia, anticodon-binding;;Aminoacyl-tRNA synthetase, class Ia;;Methionyl/Valyl/Leucyl/Isoleucyl-tRNA synthetase, anticodon-binding;;Valyl tRNA synthetase, anticodon-binding domain
c10437/f1p0/2394	18	PRINTS;;Gene3D;;Hamap;;SMART;;TIGRFAM;;Pfam;;PANTHER;;SUPERFAMILY;;CDD;;ProSitePatterns	PR00423;;G3DSA:3.30.1330.20;;MF_00909;;SM00864;;TIGR00065;;PF00091;;PF12327;;PTHR30314;;SM00865;;SSF55307;;cd02201;;SSF52490;;PS01135;;PTHR30314:SF17;;G3DSA:3.40.50.1440	Cell division protein FtsZ signature;;Cell division protein FtsZ [ftsZ].;;ftsZ: cell division protein FtsZ;;Tubulin/FtsZ family, GTPase domain;;FtsZ family, C-terminal domain;;FtsZ_type1;;FtsZ protein signature 2.	Tubulin/FtsZ, GTPase domain;;Tubulin/FtsZ, 2-layer sandwich domain;;Cell division protein FtsZ;;Cell division protein FtsZ, C-terminal;;Tubulin/FtsZ, C-terminal;;Cell division protein FtsZ, conserved site
c10437/f1p0/5569	8	CDD;;ProSitePatterns;;PANTHER;;SMART;;SUPERFAMILY;;Gene3D;;Pfam	cd02248;;PS00639;;PTHR12411:SF473;;SM00645;;SSF54001;;G3DSA:3.90.70.10;;PF00112;;PTHR12411	Peptidase_C1A;;Eukaryotic thiol (cysteine) proteases histidine active site.;;Papain family cysteine protease	-;;Cysteine peptidase, histidine active site;;Peptidase C1A, papain C-terminal;;Peptidase C1A
c10437/f1p1/1525	4	PANTHER;;MobiDBLite;;Pfam	PTHR15323:SF7;;PTHR15323;;mobidb-lite;;PF07065	-;;consensus disorder prediction;;D123	Cell division cycle protein 123
c10438/f1p0/3007	3	Gene3D;;PANTHER	G3DSA:1.20.1250.20;;PTHR37891	-	-
c10438/f1p2/10144	10	Pfam;;Gene3D;;PANTHER;;SMART;;SUPERFAMILY;;ProSiteProfiles;;MobiDBLite;;CDD	PF00176;;G3DSA:3.40.50.300;;PTHR10799;;SM00487;;SSF52540;;PS51192;;PTHR10799:SF846;;mobidb-lite;;cd00046	SNF2 family N-terminal domain;;Superfamilies 1 and 2 helicase ATP-binding type-1 domain profile.;;consensus disorder prediction;;DEXDc	SNF2-related, N-terminal domain;;P-loop containing nucleoside triphosphate hydrolase;;Helicase superfamily 1/2, ATP-binding domain;;DNA helicase Ino80
c10439/f1p0/1156	7	PANTHER;;MobiDBLite;;CDD;;SUPERFAMILY;;Gene3D;;Pfam	PTHR21148;;mobidb-lite;;cd02988;;SSF52833;;PTHR21148:SF35;;G3DSA:3.40.30.10;;PF02114	-;;consensus disorder prediction;;Phd_like_VIAF;;Phosducin	-;;Thioredoxin-like fold;;Phosducin, thioredoxin-like domain
c10439/f1p0/6367	21	Gene3D;;SMART;;SUPERFAMILY;;ProSiteProfiles;;PRINTS;;PANTHER;;Coils;;MobiDBLite;;Pfam	G3DSA:3.40.50.300;;SM00614;;G3DSA:3.80.10.10;;SSF52047;;PS50808;;PR00364;;PTHR23155;;Coil;;mobidb-lite;;PF00931;;PTHR23155:SF703;;SSF52540	-;;Zinc finger BED-type profile.;;Disease resistance protein signature;;consensus disorder prediction;;NB-ARC domain	P-loop containing nucleoside triphosphate hydrolase;;Zinc finger, BED-type;;Leucine-rich repeat domain, L domain-like;;NB-ARC
c10439/f5p7/2562	10	ProSiteProfiles;;Pfam;;PANTHER;;SUPERFAMILY;;SMART;;MobiDBLite	PS50808;;PF05699;;PTHR23272:SF67;;SSF53098;;PF02892;;SM00614;;SSF57667;;PF14372;;PTHR23272;;mobidb-lite	Zinc finger BED-type profile.;;hAT family C-terminal dimerisation region;;BED zinc finger;;Domain of unknown function (DUF4413);;consensus disorder prediction	Zinc finger, BED-type;;HAT, C-terminal dimerisation domain;;Ribonuclease H-like domain;;hAT-like transposase, RNase-H fold
c1044/f12p4/3806	5	PANTHER;;Pfam;;SUPERFAMILY;;MobiDBLite	PTHR10188;;PF01112;;SSF56235;;PTHR10188:SF27;;mobidb-lite	-;;Asparaginase;;consensus disorder prediction	Peptidase T2, asparaginase 2;;Nucleophile aminohydrolases, N-terminal
c1044/f5p2/1668	2	MobiDBLite	mobidb-lite	consensus disorder prediction	-
c10440/f1p0/2917	7	ProSiteProfiles;;PANTHER;;SMART;;SUPERFAMILY;;Pfam	PS51444;;PTHR23213:SF285;;SM00498;;SSF101447;;PTHR23213;;PF02181	Formin homology-2 (FH2) domain profile.;;Formin Homology 2 Domain	Formin, FH2 domain
c10440/f1p6/3429	27	CDD;;PANTHER;;ProSitePatterns;;PRINTS;;Pfam;;TIGRFAM;;SUPERFAMILY;;SMART;;Gene3D	cd01490;;PTHR10953:SF168;;PS00536;;PR01849;;PF10585;;cd01491;;PF16190;;TIGR01408;;PS00865;;PF00899;;SSF69572;;PTHR10953;;PF09358;;SM00985;;G3DSA:3.40.50.720;;PF16191;;G3DSA:1.10.3240.10	Ube1_repeat2;;Ubiquitin-activating enzyme signature 1.;;Ubiquitin-activating enzyme E1 signature;;Ubiquitin-activating enzyme active site;;Ube1_repeat1;;Ubiquitin-activating enzyme E1 FCCH domain;;Ube1: ubiquitin-activating enzyme E1;;Ubiquitin-activating enzyme active site.;;ThiF family;;Ubiquitin fold domain;;Ubiquitin-activating enzyme E1 four-helix bundle	-;;Ubiquitin-activating enzyme E1, conserved site;;Ubiquitin/SUMO-activating enzyme E1;;Ubiquitin-activating enzyme, catalytic cysteine domain;;Ubiquitin-activating enzyme E1, FCCH domain;;Ubiquitin-activating enzyme E1;;Ubiquitin-activating enzyme E1, Cys active site;;THIF-type NAD/FAD binding fold;;Ubiquitin-activating enzyme E1, C-terminal;;NAD(P)-binding domain;;Ubiquitin-activating enzyme E1…
c10442/f1p0/2361	3	Pfam;;PANTHER	PF13962;;PTHR24177;;PTHR24177:SF92	Domain of unknown function	PGG domain
c10442/f1p0/3387	13	Gene3D;;Pfam;;SUPERFAMILY;;PANTHER;;SMART	G3DSA:3.80.10.10;;PF13516;;SSF52047;;PTHR13318;;PTHR13318:SF1;;SM00368	-;;Leucine Rich repeat	Leucine-rich repeat domain, L domain-like;;Leucine-rich repeat
c10442/f1p0/3675	4	Pfam;;ProSiteProfiles;;PANTHER	PF02194;;PS51207;;PTHR22999:SF27;;PTHR22999	PXA domain;;PXA domain profile.	Phox-associated domain
c10442/f1p2/1772	6	SUPERFAMILY;;PANTHER;;Pfam;;Gene3D	SSF51445;;PTHR31268;;PF05691;;G3DSA:3.20.20.70;;PTHR31268:SF15	-;;Raffinose synthase or seed imbibition protein Sip1	Glycoside hydrolase superfamily;;Glycosyl hydrolases 36;;Aldolase-type TIM barrel
c10443/f1p0/2199	1	MobiDBLite	mobidb-lite	consensus disorder prediction	-
c10443/f1p0/5902	3	PANTHER;;Pfam	PTHR43096;;PTHR43096:SF18;;PF11926	-;;Domain of unknown function (DUF3444)	-;;Domain of unknown function DUF3444
c10443/f1p1/1518	2	MobiDBLite	mobidb-lite	consensus disorder prediction	-
c10444/f1p0/4250	15	SUPERFAMILY;;Gene3D;;PANTHER;;Pfam;;PRINTS	SSF52058;;G3DSA:3.80.10.10;;PTHR23155;;SSF52540;;PF00931;;PR00364;;PTHR23155:SF703	-;;NB-ARC domain;;Disease resistance protein signature	Leucine-rich repeat domain, L domain-like;;P-loop containing nucleoside triphosphate hydrolase;;NB-ARC
c10444/f1p3/5785	18	SUPERFAMILY;;Pfam;;Gene3D;;PANTHER;;PIRSF;;SMART;;ProSiteProfiles	SSF50989;;PF00637;;G3DSA:2.130.10.110;;SSF48371;;PF09268;;PTHR10292:SF16;;G3DSA:1.25.40.30;;PIRSF002290;;PF01394;;SM00299;;PS50236;;PTHR10292;;PF13838	-;;Region in Clathrin and VPS;;Clathrin, heavy-chain linker;;Clathrin propeller repeat;;Clathrin heavy-chain (CHCR) repeat profile.;;Clathrin-H-link	Clathrin, heavy chain, propeller, N-terminal;;Clathrin, heavy chain/VPS, 7-fold repeat;;Clathrin, heavy chain, linker/propeller domain;;Armadillo-type fold;;Clathrin, heavy chain, linker, core motif;;Clathrin, heavy chain, linker;;Clathrin, heavy chain;;Clathrin, heavy chain, propeller repeat
c10444/f3p9/2730	9	PANTHER;;Pfam;;MobiDBLite;;CDD;;SUPERFAMILY	PTHR10566:SF104;;PF03109;;mobidb-lite;;PTHR10566;;cd05121;;SSF56112	-;;ABC1 family;;consensus disorder prediction;;ABC1_ADCK3-like	-;;UbiB domain;;Protein kinase-like domain
c10445/f1p1/3726	10	PANTHER;;Pfam;;MobiDBLite;;SUPERFAMILY;;ProSiteProfiles;;Gene3D	PTHR33322:SF10;;PF02179;;mobidb-lite;;SSF63491;;PTHR33322;;PS51035;;G3DSA:1.20.58.120	-;;BAG domain;;consensus disorder prediction;;BAG domain profile.	-;;BAG domain
c10445/f1p1/5205	8	PANTHER;;SUPERFAMILY;;Pfam;;MobiDBLite	PTHR10663;;SSF48371;;PF16213;;PTHR10663:SF275;;mobidb-lite;;PF09324;;PF12783	-;;Dimerisation and cyclophilin-binding domain of Mon2;;consensus disorder prediction;;Domain of unknown function (DUF1981);;Guanine nucleotide exchange factor in Golgi transport N-terminal	-;;Armadillo-type fold;;Mon2, dimerisation and cyclophilin-binding domain;;Sec7, C-terminal;;Guanine nucleotide exchange factor, N-terminal
c10445/f2p1/1012	5	MobiDBLite;;Pfam;;PANTHER	mobidb-lite;;PF05042;;PTHR31495:SF9;;PTHR31495	consensus disorder prediction;;Caleosin related protein	-;;Caleosin-related
c10445/f3p8/2306	17	CDD;;ProSiteProfiles;;SUPERFAMILY;;Pfam;;Gene3D;;MobiDBLite;;PANTHER;;PIRSF;;SMART	cd14231;;PS50909;;PS50179;;SSF89009;;SSF48464;;PF03127;;G3DSA:1.20.58.160;;G3DSA:1.25.40.90;;mobidb-lite;;PTHR13856;;PTHR13856:SF128;;PF00790;;PIRSF036948;;cd03561;;SM00288	GAT_GGA_like_plant;;GAT domain profile.;;VHS domain profile.;;GAT domain;;consensus disorder prediction;;VHS domain;;VHS	-;;GAT domain;;VHS domain;;ENTH/VHS;;Target of Myb protein 1
[truncated: 102,921 more rows]

## Sheet: Summary
Protein domain	Count
-	61418	"-" means unintegrated domains that might not yet be curated or might not reach InterPro's standards for integration. However, they may provide information about a protein.
P-loop containing nucleoside triphosphate hydrolase	6555
Protein kinase-like domain	5022
Protein kinase domain	4353
[truncated: 6,133 more rows]
