# Supplementary material for: Uncovering full-length transcript isoforms of sugarcane cultivar Khon Kaen 3 using single-molecule long-read sequencing
Source: PeerJ. 2018 Oct 30;6:e5818. doi: 10.7717/peerj.5818 (PMC6214230; doi:10.7717/peerj.5818)
Supplement: Table S6 — The list of 4,774 PacBio transcripts generated in this study which do not match with PacBio transcripts generated in the Hoang et al. study were identified based on BLAST similarity search with E-value cutoff of 10−20. The details of these transcripts shown include sequence length, predicted ORF length, BLAST results against various databases, the presence of protein domain, similarity with known long-noncoding RNA, gene expression level, RepeatMasker analysis, and functional analysis (GO, KOG, and KEGG annotation). [file peerj-06-5818-s006.xlsx]

## Sheet: list
PacBio transcript ID	Sequence length	Hit any database (1=hit, 0=no hit)	Hit plant transcript	Plant transcript description	Hit plant CDS	Hit plant protein	Hit nr protein	Hit sugarcane nucleotide	ORF type	ORF length	Number of detected protein domains /signatures	Detected IPR protein domain	Hit IncRNA	Repeat sequences	Expression level (RPKM)	KOG	KOG description	KOG functional class	KEGG Orthology	KEGG description	Gene Ontology	Gene Ontology description
c32655/f1p0/5194	4650	1	Sobic.001G016700.2	N/A	Sobic.001G016700.2	Pavir.J00124.2.p	XP_004981080.1	CF573679	complete	300	3	CASTOR/POLLUX/SYM8 ion channels	N/A	N/A	0.0882108	N/A	N/A	N/A	N/A	N/A	N/A	N/A
c27018/f1p0/1124	1148	1	Sobic.002G029600.2	Aldolase-type TIM barrel family protein;Aldolase-type TIM barrel family protein	Sobic.002G029600.1	LOC_Os03g56800.1	BAF13364.1	N/A	complete	300	5	-;;IMP dehydrogenase/GMP reductase;;Aldolase-type TIM barrel	N/A	N/A	2.52535	N/A	N/A	N/A	K00088	Purine metabolism ;Drug metabolism - other enzymes ;Exosome	GO:0055114,GO:0003824,GO:0006164,GO:0003938	oxidation-reduction process;catalytic activity;purine nucleotide biosynthetic process;IMP dehydrogenase activity
c38630/f1p0/2521	2396	1	GRMZM2G177077_T01	glucose-6-phosphate dehydrogenase 2	Sobic.006G030800.1	Sobic.006G030800.1.p	XP_002446185.1	TC118026	5prime_partial	300	N/A	N/A	N/A	N/A	0.111846	N/A	N/A	N/A	K00036	Pentose phosphate pathway ;Glutathione metabolism ;Exosome ;Central carbon metabolism in cancer	GO:0055114,GO:0050661,GO:0006006,GO:0004345	oxidation-reduction process;NADP binding;glucose metabolic process;glucose-6-phosphate dehydrogenase activity
c20341/f1p0/3856	3857	1	Sobic.006G193200.2	glutamate receptor 3.3;glutamate receptor 3.3	N/A	N/A	N/A	N/A	complete	300	1	-	N/A	N/A	0	N/A	N/A	N/A	N/A	N/A	N/A	N/A
c9704/f1p0/2350	2349	1	Sobic.003G098100.1	NOD26-like intrinsic protein 4;2;NOD26-like intrinsic protein 4;2	Sobic.003G098100.1	GRMZM2G103214_P01	ACL53915.1	N/A	complete	300	6	Aquaporin-like;;Major intrinsic protein;;Aquaporin transporter	N/A	Motif:(TCACCC)n,Motif:(TGCCAC)n	0.214268	KOG0223	Aquaporin (major intrinsic protein family)	G	K09874	Transporters	GO:0016020,GO:0006810,GO:0005215	membrane;transport;transporter activity
c19850/f1p0/3915	3944	1	Seita.8G102700.1	PIF1 helicase	Seita.8G102700.1	LOC_Os02g24090.1	EAZ15506.1	N/A	complete	300	2	-	N/A	Motif:Helitron-3_SBi,Motif:(ATTTT)n,Motif:(TCATCA)n	0.0413544	KOG0987	DNA helicase PIF1/RRM3	D	N/A	N/A	GO:0006281,GO:0003678,GO:0000723	DNA repair;DNA helicase activity;telomere maintenance
c8409/f1p0/3845	3752	1	Zm00008a020633_T01	Plant U-Box 15	Zm00008a020633_T01	Sobic.010G274100.1.p	KXG20946.1	CA271807	complete	300	N/A	N/A	N/A	Motif:(CGCCGC)n,Motif:GA-rich	0.339515	N/A	N/A	N/A	N/A	N/A	GO:0016567,GO:0004842,GO:0005515	protein ubiquitination;ubiquitin-protein transferase activity;protein binding
c14672/f1p0/3360	3391	1	Sobic.003G165800.1	UDP-Glycosyltransferase superfamily protein;UDP-Glycosyltransferase superfamily protein	Sobic.003G165800.1	Pavir.J12443.1.p	XP_002457846.1	CA115027.1	complete	300	5	Glycosyl transferase, family 28, C-terminal	N/A	Motif:Gypsy33-ZM_I-int,Motif:LINE1-40_SBi,Motif:(GCT)n,Motif:(ACAGC)n,Motif:(AGC)n,Motif:L1-4_SBi	0.688702	N/A	N/A	N/A	K02563	Peptidoglycan biosynthesis ;Peptidoglycan biosynthesis and degradation proteins ;Cell cycle - Caulobacter ;Vancomycin resistance	GO:0030259,GO:0016758,GO:0005975	lipid glycosylation;transferase activity, transferring hexosyl groups;carbohydrate metabolic process
c20415/f1p0/1479	1506	1	Sobic.005G114400.1	Ypt/Rab-GAP domain of gyp1p superfamily protein;Ypt/Rab-GAP domain of gyp1p superfamily protein	Sobic.005G114400.1	Sobic.005G114400.1.p	XP_002449472.1	TC121811	complete	300	5	Rab-GTPase-TBC domain	N/A	Motif:(C)n,Motif:(CCG)n,Motif:GA-rich	4.96825	KOG4567	GTPase-activating protein	R	N/A	N/A	N/A	N/A
c10407/f1p1/5135	5135	1	N/A	N/A	N/A	Mapoly0011s0008.1.p	XP_014467574.1	N/A	complete	300	10	-;;Regulator of chromosome condensation, RCC1;;Regulator of chromosome condensation 1/beta-lactamase-inhibitor protein II	N/A	Motif:GA-rich	0	N/A	N/A	N/A	N/A	N/A	N/A	N/A
c13578/f1p0/5377	5412	1	N/A	N/A	N/A	Bol020518	XP_008652480.1	N/A	complete	300	6	-;;Reverse transcriptase domain	N/A	Motif:Gypsy-134_ZM-I,Motif:Gypsy-77_SB-I	0.154059	N/A	N/A	N/A	N/A	N/A	N/A	N/A
c2816/f1p0/2567	2572	1	N/A	N/A	N/A	N/A	N/A	CA071097	complete	300	N/A	N/A	N/A	N/A	0.681003	N/A	N/A	N/A	N/A	N/A	N/A	N/A
c29040/f1p0/3554	3552	1	N/A	N/A	N/A	N/A	XP_014248433.1	N/A	complete	300	5	-;;FAD-binding, type 1;;Riboflavin synthase-like beta-barrel	N/A	Motif:(GCA)n,Motif:Gypsy-22_SB-I,Motif:(AGAG)n,Motif:(ATC)n,Motif:(TAT)n,Motif:(ATA)n	0	N/A	N/A	N/A	N/A	N/A	N/A	N/A
c8221/f1p0/3544	3535	0	N/A	N/A	N/A	N/A	N/A	N/A	5prime_partial	300	1	-	N/A	Motif:(T)n	0	N/A	N/A	N/A	N/A	N/A	N/A	N/A
c12496/f1p0/1768	1705	1	GRMZM2G065197_T01	N/A	Sobic.003G257400.1	Sobic.003G257400.1.p	BAD73488.1	N/A	complete	303	3	-;;Purine permease, plant	N/A	N/A	1.23984	N/A	N/A	N/A	N/A	N/A	GO:0016021,GO:0005215	integral component of membrane;transporter activity
c7050/f1p0/1102	1098	1	Sevir.3G031000.1	N/A	Pahal.D01729.1	Pahal.H01803.1	XP_002444581.1	CA223555	complete	303	4	HAT, C-terminal dimerisation domain;;Ribonuclease H-like domain	N/A	Motif:hAT-20_ZM,Motif:(TGA)n	0.707751	N/A	N/A	N/A	N/A	N/A	GO:0003677,GO:0046983	DNA binding;protein dimerization activity
c10470/f1p0/1317	1338	1	GRMZM2G175401_T01	fatty acid desaturase A	Sobic.007G065600.1	Oropetium_20150105_14062A	XP_002443967.1	N/A	complete	303	1	-	N/A	Motif:(GC)n	0.232667	N/A	N/A	N/A	K10704	DNA repair and recombination proteins ;Toll and Imd signaling pathway	N/A	N/A
c33148/f1p0/3468	3567	1	Sobic.005G091300.1	Leucine-rich receptor-like protein kinase family protein;Leucine-rich receptor-like protein kinase family protein	Sobic.005G091300.1	Sobic.005G091300.1.p	XP_002449308.1	TC145434	complete	303	5	Protein kinase-like domain;;Protein kinase domain	N/A	Motif:(CTAT)n,Motif:(TTC)n,Motif:(GCTGGT)n,Motif:(GGC)n,Motif:(CCGGCG)n	0.13261	KOG1187	Serine/threonine protein kinase	T	N/A	N/A	GO:0005515,GO:0006468,GO:0005524,GO:0004672	protein binding;protein phosphorylation;ATP binding;protein kinase activity
c10746/f1p0/2490	2490	1	Sobic.010G224400.2	potassium transporter 1;potassium transporter 1	Sobic.010G224400.2	Sobic.010G224400.2.p	KQL12041.1	N/A	complete	303	N/A	N/A	N/A	Motif:(CCA)n	0.0242562	N/A	N/A	N/A	N/A	N/A	GO:0071805,GO:0016020,GO:0015079	potassium ion transmembrane transport;membrane;potassium ion transmembrane transporter activity
c20436/f1p0/2778	2749	1	Pavir.Ba03928.1	Protein of unknown function (DUF594)	Pavir.Ba03928.1	Pavir.J35326.2.p	XP_004955516.1	N/A	complete	303	3	-;;Protein of unknown function DUF594	N/A	Motif:(GAAA)n,Motif:(A)n	0.249003	N/A	N/A	N/A	N/A	N/A	N/A	N/A
c16285/f1p0/3723	3719	1	N/A	N/A	N/A	N/A	N/A	CA264131.1	complete	303	N/A	N/A	N/A	Motif:(G)n	0	N/A	N/A	N/A	N/A	N/A	N/A	N/A
c20794/f1p0/2632	2635	1	N/A	N/A	N/A	LOC_Os02g35820.1	AAL76001.1	N/A	complete	303	N/A	N/A	N/A	Motif:(CGCC)n,Motif:(CTC)n,Motif:Gypsy-77_SB-I,Motif:Gypsy-79_SB-I	0.0780752	N/A	N/A	N/A	N/A	N/A	N/A	N/A
c25604/f1p0/3511	3518	1	N/A	N/A	N/A	Pavir.Hb00017.1.p	XP_002439795.1	CA266786	complete	303	N/A	N/A	N/A	Motif:LINE1-71_SBi,Motif:(T)n	0.108732	N/A	N/A	N/A	N/A	N/A	N/A	N/A
c28395/f1p0/4539	4514	1	N/A	N/A	N/A	Sevir.3G199200.1.p	XP_004961650.1	CA217557	complete	303	N/A	N/A	N/A	Motif:(T)n,Motif:(GCAGCGAA)n,Motif:(TCGCTGC)n	0.232714	N/A	N/A	N/A	N/A	N/A	N/A	N/A
c32725/f1p0/2402	2419	1	N/A	N/A	N/A	Pavir.J34663.1.p	KXG38960.1	N/A	5prime_partial	303	1	-	N/A	N/A	0.135018	N/A	N/A	N/A	N/A	N/A	N/A	N/A
c35183/f1p0/1212	1221	1	N/A	N/A	N/A	Pavir.J04001.1.p	XP_002452333.1	PUT-157a-Saccharum_officinarum-51692	complete	303	1	-	N/A	Motif:L1-2_SBi,Motif:LINE1-65_SBi	0.806303	N/A	N/A	N/A	N/A	N/A	N/A	N/A
c25753/f1p0/1354	1366	0	N/A	N/A	N/A	N/A	N/A	N/A	complete	303	N/A	N/A	N/A	Motif:(C)n	2.9182	N/A	N/A	N/A	N/A	N/A	N/A	N/A
c22718/f1p0/664	663	1	GRMZM2G369839_T01	N/A	Pavir.Ea01871.1	N/A	N/A	PUT-177a-Saccharum_hybrid_cultivar_SP80_3280-13270	5prime_partial	306	N/A	N/A	N/A	Motif:(AGT)n	59.1226	N/A	N/A	N/A	N/A	N/A	N/A	N/A
c23036/f1p0/3423	3417	1	Pavir.Ba03409.1	N/A	Pavir.Ba03409.1	LOC_Os06g11830.1	XP_002454017.1	CA074789	complete	306	1	-	N/A	Motif:(CGCTCGC)n,Motif:hAT-8_SBi	0.468873	N/A	N/A	N/A	N/A	N/A	N/A	N/A
c5122/f1p0/2218	2258	1	Pavir.Da00455.1	N/A	Pavir.Da00455.1	N/A	N/A	CA268232	3prime_partial	306	N/A	N/A	N/A	Motif:hAT-5_SBi,Motif:G-rich	0.231903	N/A	N/A	N/A	N/A	N/A	N/A	N/A
c33909/f1p0/2482	2429	1	Sobic.002G314900.1	N/A	Sobic.002G314900.1	Sobic.002G314900.1.p	KXG36295.1	CF571926	complete	306	1	-	N/A	Motif:(C)n	0.72995	KOG2390	Uncharacterized conserved protein	S	N/A	N/A	GO:0005096	GTPase activator activity
c29705/f1p0/2205	2216	1	Sobic.010G128900.2	beta-galactosidase 8;beta-galactosidase 8	Sobic.005G222100.1	N/A	N/A	CA115303.1	complete	306	N/A	N/A	N/A	Motif:(CT)n,Motif:(CCTC)n	0.111938	N/A	N/A	N/A	N/A	N/A	N/A	N/A
c26143/f1p0/1391	1391	1	Sobic.007G009300.1	indole-3-acetic acid inducible 18;indole-3-acetic acid inducible 18	N/A	N/A	N/A	N/A	5prime_partial	306	N/A	N/A	N/A	N/A	0.274997	N/A	N/A	N/A	N/A	N/A	N/A	N/A
c34931/f1p0/2743	2741	1	Sevir.2G362400.1	light harvesting complex photosystem II	N/A	N/A	N/A	CA067474	complete	306	1	-	N/A	N/A	0	N/A	N/A	N/A	N/A	N/A	N/A	N/A
c43602/f1p0/2674	2678	1	Sobic.005G110535.1	minichromosome maintenance (MCM2/3/5) family protein;minichromosome maintenance (MCM2/3/5) family protein	Sobic.005G110535.1	Sobic.005G110535.1.p	KMZ74807.1	CA245478	complete	306	1	-	N/A	Motif:MuDR-N7_SBi	0.413787	N/A	N/A	N/A	K02540	DNA replication ;DNA replication proteins ;Chromosome and associated proteins ;Cell cycle ;Cell cycle - yeast ;Meiosis - yeast	GO:0042555,GO:0006270,GO:0005634,GO:0005524,GO:0003678,GO:0003677,GO:0006260	MCM complex;DNA replication initiation;nucleus;ATP binding;DNA helicase activity;DNA binding;DNA replication
c29379/f1p0/10621	10470	1	Sobic.004G330000.1	RNA helicase 1;RNA helicase 1	Sobic.004G330000.1	Sobic.004G330000.1.p	XP_002454703.1	CF575322	complete	306	5	-;;DEAD/DEAH box helicase domain;;P-loop containing nucleoside triphosphate hydrolase	N/A	Motif:(CT)n,Motif:Gypsy59-ZM_I-int	0.0272146	KOG0350	DEAD-box ATP-dependent RNA helicase	A	K14807	Ribosome biogenesis	GO:0016787,GO:0005524,GO:0003677	hydrolase activity;ATP binding;DNA binding
c11787/f1p0/2640	2639	1	N/A	N/A	N/A	N/A	XP_002445265.1	N/A	5prime_partial	306	1	-	N/A	Motif:GA-rich,Motif:LINE1-42_SBi,Motif:(TATT)n	0.183093	N/A	N/A	N/A	N/A	N/A	N/A	N/A
c14018/f1p0/3828	3905	1	N/A	N/A	N/A	Sobic.001G339500.2.p	XP_002467699.1	CN610223	complete	306	N/A	N/A	N/A	Motif:(T)n	0.28478	N/A	N/A	N/A	N/A	N/A	N/A	N/A
c17164/f1p0/3519	3518	1	N/A	N/A	N/A	Pavir.J04990.1.p	XP_007726535.1	N/A	complete	306	6	Protein kinase domain;;Protein kinase-like domain	N/A	Motif:(ACC)n,Motif:GA-rich	0.0343365	N/A	N/A	N/A	N/A	N/A	N/A	N/A
c17444/f1p0/4083	4034	1	N/A	N/A	N/A	Pavir.Ha00759.1.p	N/A	N/A	complete	306	N/A	N/A	N/A	N/A	0	N/A	N/A	N/A	N/A	N/A	N/A	N/A
c21976/f1p1/2472	2489	1	N/A	N/A	N/A	N/A	N/A	TC128524	complete	306	N/A	N/A	N/A	N/A	0.202216	N/A	N/A	N/A	N/A	N/A	N/A	N/A
c22302/f1p0/3941	3901	1	N/A	N/A	N/A	Pavir.J07346.1.p	EEE65434.1	CA114914	complete	306	N/A	N/A	N/A	Motif:GA-rich,Motif:MuDR-7_SBi	0.0258045	N/A	N/A	N/A	N/A	N/A	N/A	N/A
c24756/f1p0/4328	4328	1	N/A	N/A	N/A	30736	CEQ41140.1	N/A	complete	306	6	Protein kinase-like domain;;Protein kinase domain	N/A	N/A	0	N/A	N/A	N/A	N/A	N/A	N/A	N/A
c25000/f1p0/1276	1276	1	N/A	N/A	N/A	ATMG00516.1	YP_009131603.1	N/A	complete	306	1	NADH:ubiquinone oxidoreductase, subunit 1/F420H2 oxidoreductase subunit H	N/A	N/A	0.0157779	N/A	N/A	N/A	N/A	N/A	N/A	N/A
c35799/f1p0/2367	2367	1	N/A	N/A	N/A	Sobic.003G335601.1.p	KXG28581.1	CA083148	complete	306	1	-	N/A	N/A	0.244988	N/A	N/A	N/A	N/A	N/A	N/A	N/A
c38545/f1p0/1047	1047	1	N/A	N/A	N/A	Zm00008a001853_P01	NP_001296781.1	N/A	complete	306	1	-	N/A	N/A	21.8586	N/A	N/A	N/A	N/A	N/A	N/A	N/A
c4267/f1p0/14134	14120	1	N/A	N/A	N/A	N/A	N/A	CA145498	complete	306	1	-	N/A	Motif:Copia16-ZM_I-int	0	N/A	N/A	N/A	N/A	N/A	N/A	N/A
c5352/f1p0/1150	1143	1	N/A	N/A	N/A	N/A	N/A	CA116703	complete	306	N/A	N/A	N/A	N/A	1.55793	N/A	N/A	N/A	N/A	N/A	N/A	N/A
c6968/f1p0/3560	3621	1	N/A	N/A	N/A	GRMZM2G136344_P02	XP_008663244.1	CA069823	complete	306	N/A	N/A	N/A	N/A	0.18529	N/A	N/A	N/A	N/A	N/A	N/A	N/A
c10315/f1p0/3286	3406	0	N/A	N/A	N/A	N/A	N/A	N/A	complete	306	N/A	N/A	N/A	Motif:(GTGGCG)n	0.260841	N/A	N/A	N/A	N/A	N/A	N/A	N/A
c15447/f1p0/1384	1381	0	N/A	N/A	N/A	N/A	N/A	N/A	3prime_partial	306	N/A	N/A	N/A	Motif:(G)n	0.0587688	N/A	N/A	N/A	N/A	N/A	N/A	N/A
c18725/f1p0/2777	2777	0	N/A	N/A	N/A	N/A	N/A	N/A	complete	306	N/A	N/A	N/A	Motif:(T)n	0	N/A	N/A	N/A	N/A	N/A	N/A	N/A
c24124/f1p1/2467	2466	0	N/A	N/A	N/A	N/A	N/A	N/A	5prime_partial	306	1	-	N/A	Motif:(CCTCCCT)n	0.484457	N/A	N/A	N/A	N/A	N/A	N/A	N/A
c25395/f1p0/3248	3248	0	N/A	N/A	N/A	N/A	N/A	N/A	complete	306	N/A	N/A	N/A	Motif:(CAG)n,Motif:(CCCT)n	0	N/A	N/A	N/A	N/A	N/A	N/A	N/A
c30023/f1p0/2687	2688	0	N/A	N/A	N/A	N/A	N/A	N/A	complete	306	N/A	N/A	N/A	N/A	0	N/A	N/A	N/A	N/A	N/A	N/A	N/A
c39109/f1p0/710	710	1	GRMZM2G004909_T01	Bifunctional inhibitor/lipid-transfer protein/seed storage 2S albumin superfamily protein	GRMZM2G004909_T01	Zm00008a026360_P01	NP_001150566.1	TC118848	complete	309	7	Bifunctional inhibitor/plant lipid transfer protein/seed storage helical domain;;Non-specific lipid-transfer protein type 2	N/A	Motif:(AT)n	63.7723	N/A	N/A	N/A	N/A	N/A	N/A	N/A
c16826/f1p0/3334	3182	1	GRMZM2G049349_T01	ethylene-dependent gravitropism-deficient and yellow-green-like 3	Zm00008a005073_T01	Pavir.Ia00717.1.p	ACF87643.1	CA122958.1	complete	309	N/A	N/A	N/A	N/A	0.18094	N/A	N/A	N/A	N/A	N/A	N/A	N/A
c40297/f1p1/4405	4436	1	Sobic.001G104900.1	ethylene-dependent gravitropism-deficient and yellow-green-like 3;ethylene-dependent gravitropism-deficient and yellow-green-like 3	Sobic.001G104900.1	Zm00008a005073_P01	A2XLM6.1	CA123041	complete	309	2	-	N/A	Motif:(T)n,Motif:GA-rich	15.8825	N/A	N/A	N/A	N/A	N/A	N/A	N/A
c31486/f1p0/2496	2524	1	Sobic.008G053600.1	fucosyltransferase 13;fucosyltransferase 13	Sobic.008G053600.1	Sobic.008G053600.1.p	XP_002441898.1	CA240734	5prime_partial	309	N/A	N/A	N/A	Motif:Helitron-N10_SBi,Motif:Helitron-N16_SBi	0.182261	KOG2619	Fucosyltransferase;Fucosyltransferase	E;G	K14412	Glycosyltransferases ;Various types of N-glycan biosynthesis	GO:0016020,GO:0008417,GO:0006486	membrane;fucosyltransferase activity;protein glycosylation
c27547/f1p0/1284	1266	1	Sobic.002G017800.1	Protein of unknown function (DUF1442);Protein of unknown function (DUF1442)	GRMZM2G067946_T01	Oropetium_20150105_11127A	EAY85730.1	N/A	complete	309	N/A	N/A	N/A	N/A	1.28811	N/A	N/A	N/A	N/A	N/A	N/A	N/A
c7237/f1p0/2643	2620	1	Sobic.005G045000.1	UDP-Glycosyltransferase superfamily protein;UDP-Glycosyltransferase superfamily protein	Sobic.005G045000.1	Pahal.H00754.1	EAY80028.1	CA238487	complete	309	3	-	N/A	Motif:(CGG)n	1.44634	N/A	N/A	N/A	K09480	Glycerolipid metabolism ;Glycosyltransferases	N/A	N/A
c3456/f1p0/3781	3733	1	Sobic.002G056500.4	with no lysine (K) kinase 1;with no lysine (K) kinase 1	Sobic.002G056500.4	Sobic.002G056500.4.p	XP_002461561.1	CA131344	complete	309	N/A	N/A	N/A	Motif:(A)n	0.0218048	N/A	N/A	N/A	K08867	Protein kinases ;Protein phosphatase and associated proteins	GO:0006468,GO:0005524,GO:0004672	protein phosphorylation;ATP binding;protein kinase activity
c2814/f1p0/5437	5440	1	N/A	N/A	N/A	Sobic.010G094100.1.p	N/A	CA216786.1	5prime_partial	309	1	-	N/A	Motif:(GGCGAC)n,Motif:(TCC)n,Motif:HARB-9_SBi	0.242397	N/A	N/A	N/A	N/A	N/A	N/A	N/A
c28267/f1p0/1067	1067	1	N/A	N/A	N/A	N/A	KXH33700.1	N/A	complete	309	1	-	N/A	Motif:(CGCCGG)n,Motif:(GCCGTC)n,Motif:(C)n	0	N/A	N/A	N/A	N/A	N/A	N/A	N/A
c3095/f1p0/5979	5978	1	N/A	N/A	N/A	N/A	XP_013069785.1	N/A	complete	309	N/A	N/A	N/A	Motif:(CGA)n	0	N/A	N/A	N/A	N/A	N/A	N/A	N/A
c3689/f1p0/2262	2261	1	N/A	N/A	N/A	Solyc04g082470.1.1	EKG21266.1	N/A	complete	309	N/A	N/A	N/A	Motif:(CACCAG)n,Motif:(GCA)n	0	N/A	N/A	N/A	N/A	N/A	N/A	N/A
c9239/f1p0/2864	2864	1	N/A	N/A	N/A	Mapoly0069s0084.3.p	KXJ70341.1	N/A	complete	309	3	Dynamin superfamily;;Dynamin-1-like protein;;Dynamin central domain	N/A	Motif:(AACGAA)n	0	N/A	N/A	N/A	N/A	N/A	N/A	N/A
c33428/f1p0/2729	2715	1	Pavir.Aa03428.1	N/A	Pavir.Aa03428.1	Pahal.I00368.1	XP_012701411.1	TC134466	complete	312	3	-;;MULE transposase domain	N/A	Motif:MuDR-14_SBi,Motif:(T)n	0.113899	N/A	N/A	N/A	N/A	N/A	N/A	N/A
c3697/f1p0/2335	2330	1	Sobic.003G037300.1	PAS/LOV protein B;PAS/LOV protein B	Sobic.003G037300.1	Pahal.E04263.4	KQL04755.1	CA247246	5prime_partial	312	N/A	N/A	N/A	N/A	3.82078	N/A	N/A	N/A	N/A	N/A	N/A	N/A
c4609/f1p0/2300	2351	1	Sobic.010G002700.1	Protein of unknown function (DUF3754);Protein of unknown function (DUF3754)	Sobic.010G002700.1	Sobic.010G002700.1.p	XP_002437667.1	TC147080	5prime_partial	312	3	-	N/A	N/A	0.995418	N/A	N/A	N/A	N/A	N/A	N/A	N/A
c28574/f1p0/1958	1983	1	Seita.7G323900.3	purple acid phosphatase 22	Seita.7G323900.3	Sevir.7G334000.2.p	XP_004977562.1	CA138194	complete	312	2	-;;Purple acid phosphatase, N-terminal	N/A	Motif:(GGCGAT)n,Motif:EnSpm-35_SBi	0.454162	KOG1378	Purple acid phosphatase	G	N/A	N/A	GO:0016787	hydrolase activity
c3235/f1p0/2362	2364	1	N/A	N/A	N/A	Pavir.Ga02687.1.p	XP_002444049.1	N/A	complete	312	2	-	N/A	Motif:LINE1-61_SBi	0.0251866	N/A	N/A	N/A	N/A	N/A	N/A	N/A
c33407/f1p0/2347	2342	1	N/A	N/A	N/A	N/A	N/A	PUT-157a-Saccharum_officinarum-88133731	complete	312	1	-	N/A	Motif:(GCCGCCGA)n,Motif:(TA)n,Motif:(TG)n	0.246295	N/A	N/A	N/A	N/A	N/A	N/A	N/A
c35142/f1p0/1797	1797	1	N/A	N/A	N/A	N/A	KIN06428.1	N/A	complete	312	1	-	N/A	Motif:Gypsy-1_BDi-I	0	N/A	N/A	N/A	N/A	N/A	N/A	N/A
c44078/f1p0/2363	2355	1	N/A	N/A	N/A	N/A	N/A	PUT-157a-Saccharum_officinarum-90925	5prime_partial	312	N/A	N/A	N/A	N/A	0.256467	N/A	N/A	N/A	N/A	N/A	N/A	N/A
c6913/f1p0/5557	5557	1	N/A	N/A	N/A	mrna27940.1-v1.0-hybrid	KFM65936.1	N/A	complete	312	6	Peptidase C12, ubiquitin carboxyl-terminal hydrolase	N/A	Motif:(TCA)n,Motif:(CTCT)n	0	N/A	N/A	N/A	N/A	N/A	N/A	N/A
c33061/f1p0/9496	9480	0	N/A	N/A	N/A	N/A	N/A	N/A	complete	312	1	-	N/A	Motif:(T)n	0	N/A	N/A	N/A	N/A	N/A	N/A	N/A
c3937/f1p0/4589	4584	0	N/A	N/A	N/A	N/A	N/A	N/A	complete	312	N/A	N/A	N/A	Motif:(A)n	0	N/A	N/A	N/A	N/A	N/A	N/A	N/A
c8461/f1p0/1683	1683	0	N/A	N/A	N/A	N/A	N/A	N/A	complete	312	1	-	N/A	N/A	0	N/A	N/A	N/A	N/A	N/A	N/A	N/A
c19930/f1p0/1783	1780	1	Sobic.001G492700.1	N/A	Sobic.001G492700.1	Sobic.001G492700.1.p	KXG40104.1	N/A	3prime_partial	315	N/A	N/A	N/A	N/A	0.169657	N/A	N/A	N/A	N/A	N/A	N/A	N/A
c32440/f1p0/3739	3738	1	Sobic.010G199500.1	N/A	Sobic.010G199500.1	Zm00008a024700_P01	KXG20424.1	N/A	complete	315	1	-	N/A	N/A	0.122623	N/A	N/A	N/A	N/A	N/A	N/A	N/A
c30084/f1p0/1880	1833	1	Sobic.004G328700.1	hydroxycinnamoyl-CoA shikimate/quinate hydroxycinnamoyl transferase;hydroxycinnamoyl-CoA shikimate/quinate hydroxycinnamoyl transferase	Sobic.004G328700.1	Sobic.004G328700.1.p	XP_002454696.1	PUT-157a-Saccharum_officinarum-74850	complete	315	5	-;;Transferase;;Chloramphenicol acetyltransferase-like domain	N/A	Motif:hAT-N3_SBi	1.03244	N/A	N/A	N/A	K13065	Phenylpropanoid biosynthesis ;Stilbenoid;Flavonoid biosynthesis	GO:0016747	transferase activity, transferring acyl groups other than amino-acyl groups
c31796/f1p0/3429	3434	1	Sobic.009G092900.2	N2,N2-dimethylguanosine tRNA methyltransferase;N2,N2-dimethylguanosine tRNA methyltransferase	Sobic.009G092900.2	Zm00008a025550_P01	NP_001144117.1	CA119691	complete	315	6	tRNA methyltransferase, Trm1;;S-adenosyl-L-methionine-dependent methyltransferase	N/A	Motif:(TTTATT)n,Motif:hAT-N12_SBi,Motif:(GCGAGCA)n,Motif:ZhAT6_ZM	0.957142	N/A	N/A	N/A	K00555	Transfer RNA biogenesis	GO:0008033,GO:0004809,GO:0003723	tRNA processing;tRNA (guanine-N2-)-methyltransferase activity;RNA binding
c3671/f1p1/1123	1130	1	Sobic.002G401900.1	Phospholipase A2 family protein;Phospholipase A2 family protein	Sobic.002G401900.1	Sobic.002G401900.1.p	EER97659.2	CA200394	3prime_partial	315	2	-	N/A	Motif:(GGAGGC)n	2.88663	N/A	N/A	N/A	N/A	N/A	N/A	N/A
c40696/f1p0/2986	2996	1	Sobic.002G292600.1	PHYTOENE SYNTHASE;PHYTOENE SYNTHASE	Sobic.002G292600.1	Sobic.002G292600.1.p	XP_002462810.1	CA197944.1	complete	315	6	-;;Squalene/phytoene synthase;;Isoprenoid synthase domain	CNT0021240	Motif:(CATA)n	1.76391	KOG4411	Phytoene/squalene synthetase	I	K02291	Prenyltransferases ;Carotenoid biosynthesis	GO:0016740,GO:0009058	transferase activity;biosynthetic process
c32552/f1p0/1172	1169	1	Sobic.005G196100.1	polyol/monosaccharide transporter 5;polyol/monosaccharide transporter 5	Sobic.005G196100.1	Sobic.005G196100.1.p	KXG28998.1	N/A	5prime_partial	315	5	Major facilitator, sugar transporter-like;;Major facilitator superfamily domain	N/A	N/A	0.81526	KOG0254	Predicted transporter (major facilitator superfamily)	R	N/A	N/A	GO:0055085,GO:0016021	transmembrane transport;integral component of membrane
c14525/f1p0/1906	1890	1	Pavir.Ha00301.1	Protein of unknown function, DUF538	Sobic.005G216900.1	Sobic.005G216900.1.p	XP_002449993.1	AA525650	5prime_partial	315	5	Protein of unknown function DUF538	N/A	N/A	0.223614	N/A	N/A	N/A	N/A	N/A	N/A	N/A
c4858/f1p0/1518	1529	1	Sobic.006G204700.1	RNA-binding (RRM/RBD/RNP motifs) family protein;RNA-binding (RRM/RBD/RNP motifs) family protein	Sobic.006G204700.1	Sobic.006G204700.1.p	AGT17275.1	CA270164	complete	315	5	Alpha-ketoglutarate-dependent dioxygenase AlkB-like	N/A	N/A	1.86169	KOG4176	Uncharacterized conserved protein	S	K10770	Transfer RNA biogenesis	N/A	N/A
c14698/f1p0/3959	3943	1	Sobic.009G041000.1	Sucrose-6F-phosphate phosphohydrolase family protein;Sucrose-6F-phosphate phosphohydrolase family protein	N/A	Brast02G254800.1.p	XP_008666641.1	CA068334	complete	315	N/A	N/A	N/A	Motif:LINE1-47_SBi	0	N/A	N/A	N/A	N/A	N/A	N/A	N/A
c21290/f1p1/3850	3833	1	N/A	N/A	N/A	GRMZM2G127139_P02	NP_001151443.1	CA069823	complete	315	N/A	N/A	N/A	Motif:(CCT)n,Motif:(GCG)n,Motif:(TGCTTAA)n	0.296718	N/A	N/A	N/A	N/A	N/A	N/A	N/A
c22252/f1p0/3303	3303	1	N/A	N/A	N/A	N/A	OAG16476.1	N/A	complete	315	N/A	N/A	N/A	Motif:(CGTGAG)n,Motif:(GTCCCA)n,Motif:(GACCGC)n	0	N/A	N/A	N/A	N/A	N/A	N/A	N/A
c24325/f1p0/2371	2371	1	N/A	N/A	N/A	N/A	KXL44703.1	N/A	complete	315	N/A	N/A	N/A	N/A	0	N/A	N/A	N/A	N/A	N/A	N/A	N/A
c28207/f1p0/3938	3884	1	N/A	N/A	N/A	Sobic.005G220800.1.p	XP_002450020.1	N/A	complete	315	N/A	N/A	N/A	N/A	0.0120697	N/A	N/A	N/A	N/A	N/A	N/A	N/A
c30052/f1p1/3747	3750	1	N/A	N/A	N/A	Sobic.006G097500.1.p	NP_001151443.1	CA069823	complete	315	N/A	N/A	N/A	Motif:(TGCTTAA)n	0.530904	N/A	N/A	N/A	N/A	N/A	N/A	N/A
c33207/f1p0/2571	2569	1	N/A	N/A	N/A	LOC_Os04g10080.1	AAX96698.1	N/A	complete	315	N/A	N/A	N/A	Motif:ATHILA-3_SBi-I,Motif:Gypsy-125_SBi-I,Motif:GA-rich	0.0954905	N/A	N/A	N/A	N/A	N/A	N/A	N/A
c5542/f1p0/4153	4153	1	N/A	N/A	N/A	Aqcoe3G249200.1.p	OAP58615.1	N/A	complete	315	5	-;;Alpha-factor-transporting ATPase;;ABC transporter-like;;P-loop containing nucleoside triphosphate hydrolase	N/A	N/A	0	N/A	N/A	N/A	N/A	N/A	N/A	N/A
c8654/f1p0/5426	5418	1	N/A	N/A	N/A	Sobic.005G061500.4.p	KXG27905.1	N/A	5prime_partial	315	1	-	N/A	Motif:(GTG)n	0.0756322	N/A	N/A	N/A	N/A	N/A	N/A	N/A
c14411/f1p0/7015	7003	0	N/A	N/A	N/A	N/A	N/A	N/A	complete	315	N/A	N/A	N/A	Motif:(T)n,Motif:(CGGTG)n	0	N/A	N/A	N/A	N/A	N/A	N/A	N/A
c30611/f1p0/1307	1306	0	N/A	N/A	N/A	N/A	N/A	N/A	complete	315	1	-	N/A	N/A	1.32573	N/A	N/A	N/A	N/A	N/A	N/A	N/A
c1952/f1p0/5445	5365	1	Sobic.008G084300.2	N/A	Sobic.010G163400.9	Oropetium_20150105_02404A	ABR25344.1	CA245671	complete	318	4	Cyclophilin-like domain;;Cyclophilin-type peptidyl-prolyl cis-trans isomerase domain	N/A	Motif:(CGC)n,Motif:(C)n,Motif:Gypsy-99_ZM-I,Motif:EnSpm-22_SBi,Motif:EnSpm-N39_SBi	0.0742854	N/A	N/A	N/A	N/A	N/A	N/A	N/A
c14488/f1p0/1161	1161	1	Sobic.010G092550.1	N/A	Sobic.010G092550.1	Sobic.010G092550.1.p	N/A	N/A	5prime_partial	318	N/A	N/A	N/A	N/A	0.0520223	N/A	N/A	N/A	N/A	N/A	N/A	N/A
c2643/f1p0/4285	4284	1	Sobic.004G166000.2	alpha carbonic anhydrase 1;alpha carbonic anhydrase 1	Sobic.004G166000.2	Sobic.004G166000.2.p	KXG30337.1	N/A	complete	318	N/A	N/A	N/A	Motif:L1-8_SBi,Motif:LINE1-29_ZM,Motif:LINE1-6_SBi,Motif:Gypsy33-ZM_I-int	0.247782	KOG0382	Carbonic anhydrase	R	K01674	Nitrogen metabolism	N/A	N/A
c28375/f1p0/3249	3290	1	Pavir.Gb02267.3	cysteine-rich RLK (RECEPTOR-like protein kinase) 23	Pavir.Gb02267.3	Pavir.Gb02267.1.p	EEC82053.1	TC119171	complete	318	3	Gnk2-homologous domain	CNT0032254	Motif:(GT)n	0.18178	KOG1187	Serine/threonine protein kinase	T	N/A	N/A	GO:0006468,GO:0004672	protein phosphorylation;protein kinase activity
c40705/f1p0/2388	2385	1	Sobic.002G243400.1	Na+/H+ antiporter 6;Na+/H+ antiporter 6	Sobic.002G243400.1	Sobic.002G243400.1.p	KXG35876.1	N/A	complete	318	2	-;;Cation/H+ exchanger, CPA1 family	N/A	N/A	0.168827	KOG1965	Sodium/hydrogen exchanger protein	P	K14724	Transporters	GO:0055085,GO:0016021,GO:0015299,GO:0006812	transmembrane transport;integral component of membrane;solute:proton antiporter activity;cation transport
c18042/f1p0/5028	4950	1	Sobic.006G084300.1	P-loop containing nucleoside triphosphate hydrolases superfamily protein;P-loop containing nucleoside triphosphate hydrolases superfamily protein	Sobic.006G084300.1	GRMZM2G410831_P01	DAA37737.1	CA218939.1	5prime_partial	318	6	Kinesin motor domain;;P-loop containing nucleoside triphosphate hydrolase	N/A	Motif:TSB1	0	KOG4280	Kinesin-like protein	Z	K11498	Protein phosphatase and associated proteins ;Chromosome and associated proteins	GO:0008017,GO:0007018,GO:0005524,GO:0003777,GO:0005871	microtubule binding;microtubule-based movement;ATP binding;microtubule motor activity;kinesin complex
c4211/f1p0/3803	3698	1	Sobic.002G327000.1	villin 4;villin 4	Sobic.002G327000.1	Sobic.002G327000.1.p	KXG36397.1	TC139904	complete	318	7	-;;ADF-H/Gelsolin-like domain;;Gelsolin-like domain;;Villin/Gelsolin	CNT0020112	N/A	0.144831	N/A	N/A	N/A	N/A	N/A	GO:0003779,GO:0007010	actin binding;cytoskeleton organization
c12548/f1p0/5952	5953	1	N/A	N/A	N/A	N/A	KDR22380.1	N/A	complete	318	N/A	N/A	N/A	Motif:(GATTTT)n,Motif:(TAT)n,Motif:(TTTA)n,Motif:(T)n	0	N/A	N/A	N/A	N/A	N/A	N/A	N/A
c15265/f1p0/1268	1268	1	N/A	N/A	N/A	213108	GAP90473.1	N/A	complete	318	7	-;;HAD-like domain;;HAD hydrolase, subfamily IA	N/A	N/A	0.0158775	N/A	N/A	N/A	N/A	N/A	N/A	N/A
c39265/f1p0/3147	3147	1	N/A	N/A	N/A	mrna28906.1-v1.0-hybrid	CAD40278.2	CA280000	complete	318	N/A	N/A	N/A	Motif:Gypsy-61_SB-I	0.48902	N/A	N/A	N/A	N/A	N/A	N/A	N/A
c28624/f1p0/3880	3860	0	N/A	N/A	N/A	N/A	N/A	N/A	complete	318	N/A	N/A	N/A	Motif:Helitron-N2_SBi	0.235719	N/A	N/A	N/A	N/A	N/A	N/A	N/A
c10252/f1p0/2445	2447	1	Pahal.C02715.3	N/A	Pavir.J24353.1	Pavir.J24353.1.p	KQL30826.1	CA268043	complete	321	N/A	N/A	N/A	N/A	0.181005	N/A	N/A	N/A	N/A	N/A	N/A	N/A
c20020/f1p0/1512	1512	1	Sevir.5G327300.1	N/A	Sevir.5G327300.1	N/A	N/A	CA255239.1	complete	321	1	-	N/A	N/A	1.17174	N/A	N/A	N/A	N/A	N/A	N/A	N/A
c12244/f1p0/1712	1717	1	Sobic.001G342800.5	N/A	N/A	N/A	N/A	N/A	complete	321	1	-	N/A	Motif:(CCT)n,Motif:(GCGGC)n,Motif:(CGGCGCA)n,Motif:(TC)n	0.345614	N/A	N/A	N/A	N/A	N/A	N/A	N/A
c38550/f1p0/2305	2319	1	Sobic.002G205800.1	N/A	N/A	Pavir.Ha01408.1.p	N/A	N/A	complete	321	N/A	N/A	N/A	Motif:Gypsy-123_SBi-LTR,Motif:DNA-5_SBi	0.363424	N/A	N/A	N/A	N/A	N/A	N/A	N/A
c32109/f1p0/1127	1127	1	Sobic.004G010200.2	N/A	Sobic.004G010200.2	Sobic.004G010200.2.p	KXG29286.1	CA073965.1	5prime_partial	321	3	Protein Lines, C-terminal;;Protein Lines	CNT0020508	N/A	0.629061	N/A	N/A	N/A	N/A	N/A	N/A	N/A
c28774/f1p1/501	501	1	Sobic.006G013800.1	N/A	Sobic.006G013800.1	Sobic.006G013800.1.p	XP_002447456.1	DN193813	5prime_partial	321	10	CBS domain;;Aldolase-type TIM barrel	N/A	N/A	19.7836	N/A	N/A	N/A	N/A	N/A	N/A	N/A
c30552/f1p1/3606	3603	1	Sobic.003G399166.1	AGAMOUS-like 86;AGAMOUS-like 86	Sobic.003G399166.1	Sobic.003G399166.1.p	XP_002458972.1	CA227577	complete	321	11	-;;Transcription factor, MADS-box	N/A	Motif:(CTCCCT)n,Motif:(AGCC)n,Motif:LINE1-3_SBi	1.14948	N/A	N/A	N/A	N/A	N/A	GO:0046983,GO:0003677	protein dimerization activity;DNA binding
c9303/f2p1/1360	1361	1	Sobic.007G178900.1	alpha/beta-Hydrolases superfamily protein;alpha/beta-Hydrolases superfamily protein	Sobic.007G178900.1	GRMZM2G460383_P01	NP_001141536.1	CA104725.1	complete	321	1	-	N/A	Motif:(GCCTCC)n	12.7903	KOG1515	Arylacetamide deacetylase	V	N/A	N/A	N/A	N/A
c17093/f1p0/749	751	1	Sobic.001G010900.1	CAX interacting protein 1;CAX interacting protein 1	Sobic.001G010900.1	Sobic.001G010900.1.p	XP_002466093.1	CA125666.1	5prime_partial	321	N/A	N/A	CNT0019402	Motif:LINE1-42_SBi	36.9411	KOG1752	Glutaredoxin and related proteins	O	K07390	Mitochondrial biogenesis ;Chaperones and folding catalysts	GO:0009055,GO:0015035,GO:0045454	electron carrier activity;protein disulfide oxidoreductase activity;cell redox homeostasis
c13671/f1p0/14703	14786	1	Sobic.004G085900.3	Disease resistance protein (CC-NBS-LRR class) family;Disease resistance protein (CC-NBS-LRR class) family	Sobic.004G085900.3	Sobic.004G085900.3.p	XP_002453512.1	PUT-157a-Saccharum_officinarum-109775	complete	321	1	-	N/A	Motif:(A)n,Motif:(TGTGG)n,Motif:(CGACGGAT)n,Motif:A-rich,Motif:GA-rich	0	N/A	N/A	N/A	N/A	N/A	GO:0043531	ADP binding
c37864/f1p0/2270	2293	1	Sobic.005G014400.1	methyl esterase 17;methyl esterase 17	Sobic.005G014400.1	Sobic.005G014400.1.p	EES07894.2	CA289532	complete	321	4	Alpha/Beta hydrolase fold	N/A	Motif:(T)n,Motif:LINE1-20_ZM,Motif:LINE1-4_SBi	0.213818	KOG1454	Predicted hydrolase/acyltransferase (alpha/beta hydrolase superfamily)	R	N/A	N/A	N/A	N/A
c34537/f1p0/6127	6074	1	Pavir.Ab01936.1	TTF-type zinc finger protein with HAT dimerisation domain	Pavir.Ab01936.1	Pavir.J23358.1.p	XP_002442124.1	N/A	complete	321	N/A	N/A	N/A	Motif:A-rich,Motif:hAT2_SB	0	N/A	N/A	N/A	N/A	N/A	GO:0046983	protein dimerization activity
c11267/f1p0/2228	2258	1	N/A	N/A	N/A	Sobic.005G095620.1.p	EES17915.2	N/A	5prime_partial	321	N/A	N/A	N/A	Motif:Helitron-N4_SBi	0.332969	N/A	N/A	N/A	N/A	N/A	N/A	N/A
c19538/f1p0/2379	2379	1	N/A	N/A	N/A	Pavir.Bb01443.1.p	KQK88732.1	TC121162	complete	321	2	-	N/A	Motif:(CCCGT)n,Motif:(CCT)n,Motif:(CCG)n,Motif:LINE1-48_SBi	2.41234	N/A	N/A	N/A	N/A	N/A	N/A	N/A
c20667/f1p0/2674	2678	1	N/A	N/A	N/A	Sobic.001G195600.1.p	EER93939.2	N/A	complete	321	N/A	N/A	N/A	N/A	0.04248	N/A	N/A	N/A	N/A	N/A	N/A	N/A
c25709/f1p0/1251	1253	1	N/A	N/A	N/A	N/A	KXL48845.1	N/A	complete	321	1	-	N/A	N/A	0.160676	N/A	N/A	N/A	N/A	N/A	N/A	N/A
c33481/f1p2/3792	3792	1	N/A	N/A	N/A	Pahal.E01667.1	KXG28723.1	N/A	complete	321	N/A	N/A	N/A	Motif:GA-rich,Motif:LINE1-66_SBi	1.22493	N/A	N/A	N/A	N/A	N/A	N/A	N/A
c44271/f1p0/2344	2344	1	N/A	N/A	N/A	N/A	XP_003301192.1	N/A	complete	321	2	-	N/A	N/A	0	N/A	N/A	N/A	N/A	N/A	N/A	N/A
c5615/f1p0/1317	1316	1	N/A	N/A	N/A	N/A	N/A	TC121162	complete	321	2	-	N/A	Motif:(CCT)n,Motif:(CCG)n	2.095	N/A	N/A	N/A	N/A	N/A	N/A	N/A
c30961/f1p0/1635	1636	0	N/A	N/A	N/A	N/A	N/A	N/A	complete	321	N/A	N/A	N/A	Motif:GA-rich	0.114237	N/A	N/A	N/A	N/A	N/A	N/A	N/A
c6020/f1p0/5417	5441	1	Sobic.001G163666.3	N/A	N/A	Sobic.006G097500.1.p	EES12253.2	CA069823	5prime_partial	324	1	-	N/A	Motif:(CCCTCCT)n,Motif:(TGCTTAA)n	0.12581	N/A	N/A	N/A	N/A	N/A	N/A	N/A
c27921/f1p1/2382	2403	1	Sobic.004G042100.1	RING/U-box superfamily protein;RING/U-box superfamily protein	Sobic.004G042100.2	GRMZM2G392320_P01	NP_001141674.1	CA239828	complete	324	8	-;;Zinc finger, RING-type;;Zinc finger, RING/FYVE/PHD-type	N/A	Motif:(CCT)n,Motif:Helitron-3_ZM	2.49668	N/A	N/A	N/A	N/A	N/A	GO:0008270,GO:0005515	zinc ion binding;protein binding
c40856/f1p0/2458	2425	1	Sobic.002G270800.1	Ubiquitin carboxyl-terminal hydrolase family protein;Ubiquitin carboxyl-terminal hydrolase family protein	Sobic.002G270800.1	Sobic.002G270800.1.p	XP_002460549.1	CA087092	complete	324	3	Plant organelle RNA recognition domain	N/A	Motif:(TG)n,Motif:LINE1-62_SBi	0.722216	N/A	N/A	N/A	N/A	N/A	N/A	N/A
c11604/f1p0/1583	1580	1	N/A	N/A	N/A	Pahal.B02062.1	XP_004956395.1	N/A	complete	324	3	-;;Domain of unknown function DUF588	N/A	Motif:(CGCCACG)n	3.00134	N/A	N/A	N/A	N/A	N/A	N/A	N/A
c20970/f1p0/1183	1183	1	N/A	N/A	N/A	N/A	N/A	TC124072	3prime_partial	324	N/A	N/A	N/A	N/A	1.77715	N/A	N/A	N/A	N/A	N/A	N/A	N/A
c29242/f1p0/4000	3997	1	N/A	N/A	N/A	Sobic.004G249000.1.p	XP_002454333.1	N/A	complete	324	N/A	N/A	N/A	Motif:(TATATTT)n,Motif:HARB-N15_SBi,Motif:Copia-62_BD-LTR,Motif:LINE1-49_SBi,Motif:HARB-N3_SBi	0	N/A	N/A	N/A	N/A	N/A	N/A	N/A
c3009/f1p1/1460	1459	1	N/A	N/A	N/A	Sevir.7G337100.1.p	KQK99955.1	N/A	5prime_partial	324	N/A	N/A	N/A	N/A	1.2695	N/A	N/A	N/A	N/A	N/A	N/A	N/A
c8863/f1p0/1803	1808	1	N/A	N/A	N/A	Pahal.B02062.1	XP_004956395.1	N/A	complete	324	3	-;;Domain of unknown function DUF588	N/A	Motif:(CGCCACG)n	0.267305	N/A	N/A	N/A	N/A	N/A	N/A	N/A
c16374/f1p0/3891	3891	0	N/A	N/A	N/A	N/A	N/A	N/A	complete	324	N/A	N/A	N/A	Motif:LINE1-9_SBi	0	N/A	N/A	N/A	N/A	N/A	N/A	N/A
c27340/f1p0/5106	5106	0	N/A	N/A	N/A	N/A	N/A	N/A	complete	324	N/A	N/A	N/A	Motif:(TT)n	0	N/A	N/A	N/A	N/A	N/A	N/A	N/A
c37587/f1p0/8943	8745	0	N/A	N/A	N/A	N/A	N/A	N/A	complete	324	N/A	N/A	N/A	Motif:(T)n	0.0623431	N/A	N/A	N/A	N/A	N/A	N/A	N/A
c43863/f1p0/2842	2842	0	N/A	N/A	N/A	N/A	N/A	N/A	3prime_partial	324	N/A	N/A	N/A	Motif:(TACA)n	0	N/A	N/A	N/A	N/A	N/A	N/A	N/A
c26682/f1p0/2510	2509	1	Sobic.006G032500.12	N/A	Sobic.006G032500.4	N/A	N/A	TC154001	complete	327	N/A	N/A	N/A	Motif:(CT)n	0.148008	N/A	N/A	N/A	N/A	N/A	N/A	N/A
c10709/f1p0/1362	1362	1	Pavir.Ha01290.1	minichromosome maintenance (MCM2/3/5) family protein	Pavir.Ha01290.1	Brast05G076700.1.p	EMS63918.1	CA176135	complete	327	2	DNA replication licensing factor Mcm2	N/A	Motif:REP1_SB	1.40426	N/A	N/A	N/A	K02540	DNA replication ;DNA replication proteins ;Chromosome and associated proteins ;Cell cycle ;Cell cycle - yeast ;Meiosis - yeast	GO:0042555,GO:0006270,GO:0005634,GO:0005524,GO:0003678,GO:0003677,GO:0006260	MCM complex;DNA replication initiation;nucleus;ATP binding;DNA helicase activity;DNA binding;DNA replication
c3650/f1p0/1438	1430	1	Sobic.006G227900.1	organic cation/carnitine transporter4;organic cation/carnitine transporter4	Sobic.006G227900.1	Sobic.006G227900.1.p	XP_002447163.1	CA144612	5prime_partial	327	6	Major facilitator superfamily domain;;Major facilitator, sugar transporter-like	N/A	Motif:GA-rich,Motif:(CCTCAA)n	0.307223	KOG0255	Synaptic vesicle transporter SVOP and related transporters (major facilitator superfamily)	R	N/A	N/A	GO:0055085,GO:0016021	transmembrane transport;integral component of membrane
c8584/f1p0/2761	2649	1	Sobic.005G045000.1	UDP-Glycosyltransferase superfamily protein;UDP-Glycosyltransferase superfamily protein	Sobic.005G045000.1	DCAR_020702	KZM91933.1	CA101327	complete	327	2	-	N/A	Motif:(GCG)n	0.317933	N/A	N/A	N/A	K09480	Glycerolipid metabolism ;Glycosyltransferases	N/A	N/A
c18468/f1p0/2286	2272	1	Sobic.005G071500.1	UDP-Glycosyltransferase superfamily protein;UDP-Glycosyltransferase superfamily protein	Sobic.005G071500.1	Sobic.005G071500.1.p	XP_002449160.1	N/A	5prime_partial	327	4	-;;UDP-glucuronosyl/UDP-glucosyltransferase	N/A	N/A	0.115196	N/A	N/A	N/A	N/A	N/A	GO:0016758,GO:0008152	transferase activity, transferring hexosyl groups;metabolic process
c12790/f1p0/5428	5428	1	N/A	N/A	N/A	Solyc04g076620.2.1	OAL50240.1	N/A	complete	327	2	HECT domain	N/A	N/A	0	N/A	N/A	N/A	N/A	N/A	N/A	N/A
c18768/f1p0/1338	1330	1	N/A	N/A	N/A	Seita.9G199100.1.p	XP_002465713.1	N/A	3prime_partial	327	3	-	N/A	Motif:LINE1-54_SBi	0.090824	N/A	N/A	N/A	N/A	N/A	N/A	N/A
c5088/f1p0/1718	1719	1	N/A	N/A	N/A	DCAR_023665	XP_007822057.2	N/A	complete	327	11	UBA-like;;XPC-binding domain;;Ubiquitin-associated domain;;UV excision repair protein Rad23	N/A	Motif:(GCCCCA)n	0.12883	N/A	N/A	N/A	N/A	N/A	N/A	N/A
c33034/f2p0/1187	1187	0	N/A	N/A	N/A	N/A	N/A	N/A	complete	327	N/A	N/A	CNT0021037	Motif:(GCC)n,Motif:(ATTAATT)n	2.30669	N/A	N/A	N/A	N/A	N/A	N/A	N/A
c30496/f1p0/2367	2368	1	GRMZM2G457424_T01	N/A	Zm00008a013513_T01	Zm00008a013513_P01	ACF81173.1	CA227420	complete	330	N/A	N/A	CNT0019717	N/A	0.197208	KOG1187	Serine/threonine protein kinase	T	N/A	N/A	GO:0006468,GO:0004672	protein phosphorylation;protein kinase activity
c27045/f1p0/2381	2394	1	Pavir.Bb03449.1	N/A	N/A	N/A	N/A	TC145931	complete	330	N/A	N/A	N/A	Motif:(T)n	0.825789	N/A	N/A	N/A	N/A	N/A	N/A	N/A
c27190/f1p0/3099	3101	1	Pavir.Bb03449.1	N/A	N/A	N/A	N/A	CA266622.1	complete	330	N/A	N/A	N/A	Motif:(TCT)n	0.271357	N/A	N/A	N/A	N/A	N/A	N/A	N/A
c5831/f1p0/8706	8430	1	Sobic.001G308400.2	N/A	Sobic.001G308400.2	Sobic.001G308400.2.p	XP_002467550.1	TC131348	complete	330	2	-	N/A	Motif:(T)n,Motif:DNA-5_SBi,Motif:A-rich	0.0543879	KOG2939	Uncharacterized conserved protein	S	N/A	N/A	N/A	N/A
c40036/f1p0/2920	2913	1	Sobic.002G103100.1	N/A	Sobic.002G103100.1	Pavir.J19877.1.p	XP_002452110.1	CA099217	complete	330	1	-	N/A	Motif:(GCCGT)n,Motif:EnSpm-30_SBi,Motif:hAT-15_SBi	0.166876	N/A	N/A	N/A	N/A	N/A	N/A	N/A
c33812/f1p0/3587	3522	1	Sobic.004G078750.1	N/A	N/A	N/A	N/A	TC149631	5prime_partial	330	N/A	N/A	N/A	Motif:(TTTGAAC)n	0.113224	N/A	N/A	N/A	N/A	N/A	N/A	N/A
c17255/f1p0/3057	2967	1	GRMZM2G099529_T01	CLP protease proteolytic subunit 1	Sobic.009G255200.1	GRMZM2G099626_P01	NP_001150951.1	CA218109	complete	330	1	-	N/A	Motif:(ATCTC)n,Motif:(CGCCCG)n,Motif:(A)n	0.217137	N/A	N/A	N/A	N/A	N/A	N/A	N/A
c34289/f1p0/3149	3151	1	Pavir.Ba03509.1	H(+)-ATPase 11	Pavir.Ba03509.1	Kaladp0011s1192.2.p	XP_011261309.1	N/A	5prime_partial	330	5	-;;P-type ATPase, transmembrane domain;;P-type ATPase, A domain	N/A	N/A	0	N/A	N/A	N/A	N/A	N/A	GO:0046872,GO:0000166	metal ion binding;nucleotide binding
c6945/f1p0/1107	1106	1	GRMZM2G005066_T01	myb domain protein 4	GRMZM2G005066_T01	GRMZM2G701063_P01	XP_002436658.1	CA258886	5prime_partial	330	8	Homeobox domain-like;;Myb domain;;SANT/Myb domain	N/A	N/A	3.95569	N/A	N/A	N/A	K09422	Transcription factors	N/A	N/A
c22778/f1p0/1936	1909	1	Sobic.006G139000.1	Phosphoenolpyruvate carboxylase family protein;Phosphoenolpyruvate carboxylase family protein	Sobic.006G139000.1	Sobic.006G139000.1.p	XP_002446756.1	TC134866	complete	330	5	-;;Pyruvate/Phosphoenolpyruvate kinase-like domain	CNT0029756	N/A	5.6056	KOG1260	Isocitrate lyase	C	N/A	N/A	GO:0019752,GO:0004451	carboxylic acid metabolic process;isocitrate lyase activity
c20272/f1p0/4969	4877	1	Sobic.010G002700.1	Protein of unknown function (DUF3754);Protein of unknown function (DUF3754)	Sobic.010G002700.1	Brast07G003700.1.p	XP_010228143.1	TC147080	complete	330	3	-;;Protein of unknown function DUF3754	N/A	Motif:(T)n	0.378573	N/A	N/A	N/A	N/A	N/A	N/A	N/A
c8021/f1p0/3312	3343	1	Sobic.007G187700.1	retinoblastoma-related 1;retinoblastoma-related 1	Sobic.007G187700.1	GSMUA_Achr8P00470_001	XP_010908926.1	TC146739	complete	330	4	-;;Retinoblastoma-associated protein, C-terminal;;Retinoblastoma protein family;;Retinoblastoma-related protein	N/A	N/A	0.277027	N/A	N/A	N/A	K04681	Transcription factors ;TGF-beta signaling pathway ;Cell cycle ;Cellular senescence ;Viral carcinogenesis ;Human papillomavirus infection	GO:0051726,GO:0005634,GO:0006357,GO:0007049,GO:0006351	regulation of cell cycle;nucleus;regulation of transcription from RNA polymerase II promoter;cell cycle;transcription, DNA-templated
c13036/f1p0/2483	2467	1	Sobic.005G100500.1	RNApolymerase 14 kDa subunit;RNApolymerase 14 kDa subunit	Sobic.005G100500.1	Sobic.005G100500.1.p	KXG28231.1	CA250223	3prime_partial	330	N/A	N/A	N/A	Motif:hAT-N16_SBi	1.50974	KOG3438	DNA-directed RNA polymerase, subunit L	K	K03020	Purine metabolism ;Pyrimidine metabolism ;RNA polymerase ;Transcription machinery ;Cytosolic DNA-sensing pathway ;Epstein-Barr virus infection	N/A	N/A
c33032/f1p1/3859	3859	1	Pavir.Ga01870.1	S-locus lectin protein kinase family protein	Pavir.Ga01870.1	Pahal.G00151.1	XP_004977986.1	CF572331.1	complete	330	N/A	N/A	N/A	Motif:(GGCCCC)n,Motif:(CCAG)n	0.144943	KOG1187	Serine/threonine protein kinase	T	N/A	N/A	GO:0048544,GO:0006468,GO:0005524,GO:0004672	recognition of pollen;protein phosphorylation;ATP binding;protein kinase activity
c7758/f1p0/6291	6074	1	Sobic.004G303100.1	shortage in chiasmata 1;shortage in chiasmata 1	Sobic.004G303100.1	Sobic.004G303100.1.p	KXG31129.1	CN609739	complete	330	2	-	N/A	Motif:(CCCTCC)n,Motif:(TCCCT)n	0.122585	N/A	N/A	N/A	N/A	N/A	N/A	N/A
c11391/f1p0/7612	7496	1	N/A	N/A	N/A	N/A	N/A	TC121773	complete	330	N/A	N/A	N/A	Motif:Helitron-1_SBi,Motif:(TATATAT)n,Motif:Helitron-N11_SBi	0.037252	N/A	N/A	N/A	N/A	N/A	N/A	N/A
c17453/f1p0/3408	3408	1	N/A	N/A	N/A	Phvul.002G237200.1.p	KDR17150.1	N/A	complete	330	4	Armadillo-type fold;;Armadillo-like helical	N/A	Motif:(AGCGAT)n	0	N/A	N/A	N/A	N/A	N/A	N/A	N/A
c20083/f1p1/1269	1269	1	N/A	N/A	N/A	N/A	N/A	CF573128.1	complete	330	N/A	N/A	N/A	Motif:(TC)n,Motif:Helitron-N3_ZM,Motif:EnSpm-34_SBi	1.7753	N/A	N/A	N/A	N/A	N/A	N/A	N/A
c39398/f1p0/2695	2695	1	N/A	N/A	N/A	N/A	KPM39503.1	N/A	complete	330	2	-	N/A	Motif:(T)n	0	N/A	N/A	N/A	N/A	N/A	N/A	N/A
c6343/f1p0/2534	2534	1	N/A	N/A	N/A	Pavir.J11947.1.p	CAH65836.1	N/A	complete	330	2	-	N/A	N/A	0.246295	N/A	N/A	N/A	N/A	N/A	N/A	N/A
c8254/f1p0/4034	4057	1	N/A	N/A	N/A	N/A	N/A	CA245528	5prime_partial	330	N/A	N/A	N/A	Motif:GA-rich,Motif:A-rich	0.0233677	N/A	N/A	N/A	N/A	N/A	N/A	N/A
c38345/f1p0/1549	1555	1	Sobic.010G012100.1	N/A	Sobic.010G012100.1	GRMZM2G145718_P01	NP_001143814.1	CA191927	5prime_partial	333	1	-	CNT0017642	N/A	0.683676	N/A	N/A	N/A	K18735	Messenger RNA Biogenesis	N/A	N/A
c39731/f1p0/2571	2581	1	Sobic.007G174100.1	Arabidopsis protein of unknown function (DUF241);Arabidopsis protein of unknown function (DUF241)	Sobic.007G174100.1	Sobic.007G174000.1.p	XP_002445717.1	N/A	3prime_partial	333	3	-;;Protein of unknown function DUF241, plant	N/A	Motif:CINFUL2_I-int	0.390016	N/A	N/A	N/A	N/A	N/A	N/A	N/A
c35157/f1p0/1351	1354	1	Sobic.003G285101.1	cation/hydrogen exchanger 15;cation/hydrogen exchanger 15	N/A	N/A	N/A	CA204775	5prime_partial	333	2	-	N/A	Motif:Helitron-N14_SBi	0.18435	N/A	N/A	N/A	N/A	N/A	N/A	N/A
c5038/f1p0/2634	2614	1	Sobic.002G201100.2	homeobox protein 28;homeobox protein 28	Sobic.002G201100.2	Sobic.002G201100.2.p	KXG35629.1	N/A	complete	333	6	-;;ZF-HD homeobox protein, Cys/His-rich dimerisation domain	N/A	N/A	0.223354	N/A	N/A	N/A	N/A	N/A	N/A	N/A
c9261/f1p0/2182	2188	1	Sobic.004G178100.1	NAD(P)-binding Rossmann-fold superfamily protein;NAD(P)-binding Rossmann-fold superfamily protein	Sobic.004G178100.1	Sobic.004G178100.1.p	XP_002453989.1	PUT-157a-Saccharum_officinarum-111758	complete	333	12	-;;Short-chain dehydrogenase/reductase SDR;;NAD(P)-binding domain;;Short-chain dehydrogenase/reductase, conserved site	CNT0019212	Motif:(GGC)n,Motif:SINE2-1a_SBi,Motif:Helitron-3_ZM	1.06989	KOG0725	Reductases with broad range of substrate specificities	R	N/A	N/A	N/A	N/A
c7859/f1p0/5799	5858	1	Seita.8G102700.1	PIF1 helicase	Seita.8G102700.1	LOC_Os02g24780.1	XP_002440837.1	N/A	complete	333	2	-	N/A	Motif:Helitron-3_SBi,Motif:Helitron-1_BDi,Motif:(ATTTT)n,Motif:(TCATCA)n,Motif:DNA-3B_SBi	0.0580303	KOG0987	DNA helicase PIF1/RRM3	D	N/A	N/A	GO:0006281,GO:0003678,GO:0000723	DNA repair;DNA helicase activity;telomere maintenance
c35696/f1p0/4288	3855	1	Sobic.009G042600.2	RING/FYVE/PHD zinc finger superfamily protein;RING/FYVE/PHD zinc finger superfamily protein	Sobic.009G042600.2	Sobic.009G042600.1.p	EES17702.2	CA100281.1	complete	333	4	-	N/A	Motif:(CCGG)n	0.115778	N/A	N/A	N/A	N/A	N/A	N/A	N/A
c2254/f3p12/2661	2660	1	Seita.9G049000.1	SGNH hydrolase-type esterase superfamily protein	Seita.9G049000.1	Seita.2G004200.1.p	XP_004958833.1	N/A	complete	333	1	-	N/A	Motif:Copia-124_SB-LTR	5.10337	N/A	N/A	N/A	N/A	N/A	GO:0016788	hydrolase activity, acting on ester bonds
c45363/f4p12/2653	2653	1	Seita.9G049000.1	SGNH hydrolase-type esterase superfamily protein	Seita.9G049000.1	Seita.2G004200.1.p	XP_004958833.1	N/A	complete	333	1	-	N/A	Motif:Copia-124_SB-LTR	10.3144	N/A	N/A	N/A	N/A	N/A	GO:0016788	hydrolase activity, acting on ester bonds
c46067/f1p12/2490	2490	1	Seita.9G049000.1	SGNH hydrolase-type esterase superfamily protein	Seita.9G049000.1	Seita.2G004200.1.p	XP_004958833.1	N/A	complete	333	1	-	N/A	Motif:Copia-124_SB-LTR	3.82403	N/A	N/A	N/A	N/A	N/A	GO:0016788	hydrolase activity, acting on ester bonds
c3527/f1p0/789	789	1	Sobic.010G136900.1	white-brown complex homolog protein 11;white-brown complex homolog protein 11	Sobic.010G136900.1	Sobic.010G136900.1.p	KXG19944.1	N/A	5prime_partial	333	3	-;;ABC-2 type transporter	N/A	N/A	1.5446	KOG0061	Transporter, ABC superfamily (Breast cancer resistance protein)	Q	N/A	N/A	GO:0016887,GO:0005524,GO:0016020	ATPase activity;ATP binding;membrane
c21238/f1p1/1300	1299	1	N/A	N/A	N/A	N/A	N/A	CA196702.1	3prime_partial	333	N/A	N/A	N/A	N/A	3.88072	N/A	N/A	N/A	N/A	N/A	N/A	N/A
c4729/f1p0/7986	7777	1	N/A	N/A	N/A	Sobic.006G107332.1.p	XP_002465879.1	N/A	complete	333	3	Endonuclease/exonuclease/phosphatase	N/A	Motif:LINE1-67_SBi,Motif:TSB1,Motif:LINE1-52_SBi,Motif:A-rich,Motif:(A)n,Motif:(CTGGCCA)n	0.0153145	N/A	N/A	N/A	N/A	N/A	N/A	N/A
c7267/f1p0/4223	4215	1	N/A	N/A	N/A	N/A	N/A	CA069039.1	complete	333	N/A	N/A	N/A	Motif:A-rich	0	N/A	N/A	N/A	N/A	N/A	N/A	N/A
c5164/f1p0/1474	1438	1	Sobic.001G377050.1	N/A	Sobic.001G377050.1	Sobic.001G377050.1.p	XP_002465297.1	N/A	5prime_partial	336	2	-	N/A	N/A	0.224007	N/A	N/A	N/A	N/A	N/A	N/A	N/A
c4441/f1p1/2454	2455	1	Sobic.008G029300.2	N/A	Sobic.008G029300.2	Sobic.008G029300.2.p	KXG22922.1	CA243325	5prime_partial	336	1	-	N/A	Motif:(GGCGC)n,Motif:(TG)n	1.25036	N/A	N/A	N/A	N/A	N/A	N/A	N/A
c23179/f1p0/3116	3108	1	GRMZM2G144501_T02	DegP protease 9	Sobic.004G241900.1	Pavir.J39588.1.p	NP_001168096.1	TC151579	complete	336	2	-	N/A	Motif:(GCTG)n	0.900807	KOG1320	Serine protease	O	N/A	N/A	GO:0005515	protein binding
c11143/f1p0/5293	5288	1	Zm00008a030835_T01	Hydroxyproline-rich glycoprotein family protein	Sobic.009G242100.2	N/A	N/A	DN195286	complete	336	N/A	N/A	N/A	Motif:GA-rich	0	N/A	N/A	N/A	N/A	N/A	N/A	N/A
c28551/f1p0/3442	3466	1	Sobic.006G050700.1	NB-ARC domain-containing disease resistance protein;NB-ARC domain-containing disease resistance protein	Sobic.006G050700.1	Sobic.006G050700.1.p	KXG26099.1	CA214222	complete	336	7	NB-ARC;;P-loop containing nucleoside triphosphate hydrolase	N/A	N/A	0.509203	KOG4658	Apoptotic ATPase	T	N/A	N/A	GO:0043531	ADP binding
c35824/f1p0/2336	2315	1	Sobic.003G255700.1	Ubiquitin-conjugating enzyme family protein;Ubiquitin-conjugating enzyme family protein	Sobic.003G255700.2	Sobic.003G255700.1.p	KXG33109.1	TC141173	complete	336	7	Ubiquitin-conjugating enzyme E2;;Ubiquitin-conjugating enzyme/RWD-like	N/A	Motif:(TGA)n	1.3616	KOG0417	Ubiquitin-protein ligase	O	N/A	N/A	N/A	N/A
c16619/f1p0/5667	5639	1	N/A	N/A	N/A	Pp3s46_240V3.1.p	CCE42673.1	N/A	complete	336	4	Pre-ATP-grasp domain	N/A	N/A	0.0464133	N/A	N/A	N/A	N/A	N/A	N/A	N/A
c18617/f1p0/1237	1233	1	N/A	N/A	N/A	N/A	N/A	CA206513	5prime_partial	336	N/A	N/A	N/A	Motif:(CGA)n	1.17501	N/A	N/A	N/A	N/A	N/A	N/A	N/A
c29137/f1p0/2517	2514	1	N/A	N/A	N/A	N/A	OAG10562.1	N/A	complete	336	2	-	N/A	N/A	0.280287	N/A	N/A	N/A	N/A	N/A	N/A	N/A
c5533/f1p0/3991	4054	1	N/A	N/A	N/A	Pavir.J28716.1.p	EAZ37043.1	CA210159	complete	336	1	-	N/A	Motif:(GCC)n,Motif:LINE1-72_SBi	0.134271	N/A	N/A	N/A	N/A	N/A	N/A	N/A
c27800/f1p2/1906	1899	1	Sobic.001G104800.1	N/A	Zm00008a005074_T01	Sobic.001G104800.1.p	XP_002463943.1	CA153053.1	5prime_partial	339	3	-;;Protein of unknown function DUF3054	N/A	N/A	1.20287	N/A	N/A	N/A	N/A	N/A	N/A	N/A
c31119/f1p0/1694	1651	1	Sobic.009G131900.1	Cox19-like CHCH family protein;Cox19-like CHCH family protein	GRMZM2G089304_T01	GRMZM2G089304_P01	N/A	CA174699	complete	339	2	-	N/A	Motif:(G)n,Motif:(A)n,Motif:(T)n	0.31705	N/A	N/A	N/A	N/A	N/A	N/A	N/A
c22303/f1p0/2422	2421	1	Zm00008a020926_T01	phosphatidate cytidylyltransferase family protein	Sobic.004G039300.2	Lus10041335	XP_008789547.1	CA250977.1	complete	339	2	-;;Polyprenol kinase family	N/A	N/A	1.17939	KOG2468	Dolichol kinase	I	K00902	N-Glycan biosynthesis	N/A	N/A
c27577/f1p0/3196	3179	1	Sobic.006G128700.1	sister chromatid cohesion 1 protein 4;sister chromatid cohesion 1 protein 4	Sobic.006G128700.1	Sobic.006G128700.1.p	KXG26609.1	N/A	5prime_partial	339	3	Rad21/Rec8-like protein, N-terminal	N/A	N/A	0.0337813	KOG1213	Sister chromatid cohesion complex Cohesin, subunit RAD21/SCC1	D	K06670	Chromosome and associated proteins ;Cell cycle ;Cell cycle - yeast	GO:0005515,GO:0000228	protein binding;nuclear chromosome
c13319/f2p0/2136	2146	1	Sobic.003G264800.1	Uncharacterised conserved protein UCP031088, alpha/beta hydrolase;Uncharacterised conserved protein UCP031088, alpha/beta hydrolase	Sobic.003G264800.1	Zm00008a014090_P01	DAA58014.2	CA267057.1	complete	339	4	Alpha/Beta hydrolase fold	CNT0019596	N/A	1.16359	N/A	N/A	N/A	N/A	N/A	N/A	N/A
c11759/f1p0/4863	5134	1	N/A	N/A	N/A	mrna10543.1-v1.0-hybrid	ABA99961.1	N/A	complete	339	N/A	N/A	N/A	Motif:Gypsy-54_SB-I	0	N/A	N/A	N/A	N/A	N/A	N/A	N/A
c24356/f1p0/2812	2810	1	N/A	N/A	N/A	Pavir.Eb01706.1.p	N/A	N/A	complete	339	2	Zinc finger, CCHC-type	N/A	Motif:(TGACGA)n,Motif:L1-13_BDi,Motif:(GATGAA)n,Motif:RLG_scDEL_6_1-LTR	1.01021	N/A	N/A	N/A	N/A	N/A	N/A	N/A
c26585/f1p0/1526	1522	1	N/A	N/A	N/A	N/A	N/A	CA145847	complete	339	1	-	N/A	N/A	1.60451	N/A	N/A	N/A	N/A	N/A	N/A	N/A
c32408/f1p0/3881	3881	1	N/A	N/A	N/A	N/A	CCD55622.1	N/A	complete	339	N/A	N/A	N/A	N/A	0	N/A	N/A	N/A	N/A	N/A	N/A	N/A
c33269/f1p0/1459	1459	1	N/A	N/A	N/A	N/A	N/A	CA100778	5prime_partial	339	N/A	N/A	N/A	N/A	1.44919	N/A	N/A	N/A	N/A	N/A	N/A	N/A
c33467/f1p0/2253	2254	1	N/A	N/A	N/A	mrna28906.1-v1.0-hybrid	ABA97104.1	N/A	complete	339	N/A	N/A	N/A	Motif:Gypsy-104_SB-I	0.223299	N/A	N/A	N/A	N/A	N/A	N/A	N/A
c16816/f1p0/1107	1107	1	Sobic.010G173300.3	N/A	Sobic.010G173300.3	Sobic.010G173300.3.p	KXG20229.1	N/A	5prime_partial	342	N/A	N/A	N/A	Motif:HAZEAN-1_SB	3.45293	N/A	N/A	N/A	N/A	N/A	N/A	N/A
c14705/f1p0/1490	1495	1	Seita.7G063200.1	homolog of yeast oxidase assembly 1 (OXA1)	Seita.7G063200.1	Seita.7G063200.1.p	XP_015697469.1	DN236426	complete	342	2	Membrane insertase OXA1/ALB3/YidC	N/A	N/A	0.232885	KOG1239	Inner membrane protein translocase involved in respiratory chain assembly;Inner membrane protein translocase involved in respiratory chain assembly	O;U	N/A	N/A	GO:0051205,GO:0016021	protein insertion into membrane;integral component of membrane
c18419/f1p0/3290	3299	1	Sobic.002G221700.1	microtubule-associated protein 65-7;microtubule-associated protein 65-7	Sobic.002G221700.1	Seita.2G225100.1.p	KQL24740.1	CA068128.1	complete	342	2	-;;Microtubule-associated protein, MAP65/Ase1/PRC1	N/A	N/A	0.567196	KOG4302	Microtubule-associated protein essential for anaphase spindle elongation;Microtubule-associated protein essential for anaphase spindle elongation	Z;D	K16732	Chromosome and associated proteins ;Cytoskeleton proteins	GO:0008017,GO:0000910,GO:0000226	microtubule binding;cytokinesis;microtubule cytoskeleton organization
c27625/f1p0/2943	2999	1	Sobic.010G190700.1	Putative glycosyl hydrolase of unknown function (DUF1680);Putative glycosyl hydrolase of unknown function (DUF1680)	Sobic.010G190700.1	Sobic.010G190700.1.p	XP_002438671.1	CA096659	complete	342	3	-	N/A	Motif:(GTGGCG)n,Motif:(GCGCG)n,Motif:(CGC)n,Motif:(CGG)n	0.0469117	N/A	N/A	N/A	K09955	Function unknown	N/A	N/A
c6778/f1p0/2424	2416	1	Sobic.002G363200.2	Saccharopine dehydrogenase ;Saccharopine dehydrogenase	Sobic.002G363200.2	Sobic.002G363200.2.p	KXG36615.1	TC130444	complete	342	1	-	N/A	Motif:(T)n,Motif:STOWAWAY1_SB,Motif:(CAGTCAC)n	2.83495	KOG2733	Uncharacterized membrane protein	S	N/A	N/A	GO:0055114,GO:0016491	oxidation-reduction process;oxidoreductase activity
c36466/f1p0/1069	1069	1	N/A	N/A	N/A	N/A	N/A	DV639995	complete	342	1	-	N/A	Motif:HARB-N23b_SBi	9.04253	N/A	N/A	N/A	N/A	N/A	N/A	N/A
c37273/f1p0/1768	1764	1	N/A	N/A	N/A	Sobic.004G230500.1.p	KXG30720.1	N/A	complete	342	N/A	N/A	N/A	N/A	0.376631	N/A	N/A	N/A	N/A	N/A	N/A	N/A
c29903/f1p0/1221	1227	0	N/A	N/A	N/A	N/A	N/A	N/A	3prime_partial	342	1	-	N/A	Motif:(CTC)n	0.508649	N/A	N/A	N/A	N/A	N/A	N/A	N/A
c4057/f1p0/5437	5437	0	N/A	N/A	N/A	N/A	N/A	N/A	complete	342	N/A	N/A	N/A	N/A	0	N/A	N/A	N/A	N/A	N/A	N/A	N/A
c22240/f1p0/2571	2655	1	GRMZM2G129795_T01	N/A	N/A	N/A	N/A	CA202991	5prime_partial	345	N/A	N/A	GRMZM2G129795_T01	Motif:(T)n,Motif:(CATTTTT)n,Motif:(TTTTTC)n	0.145661	N/A	N/A	N/A	N/A	N/A	N/A	N/A
c30742/f1p0/2784	2774	1	Sobic.008G049701.1	N/A	Sobic.008G049701.1	Sobic.008G049701.1.p	KXG23047.1	TC128284	complete	345	4	-	N/A	N/A	0.181441	N/A	N/A	N/A	N/A	N/A	N/A	N/A
c4611/f1p0/5329	5324	1	Sobic.005G100400.1	C2H2-type zinc finger family protein;C2H2-type zinc finger family protein	Sobic.005G100400.1	Sobic.005G100400.1.p	KXG28230.1	N/A	complete	345	N/A	N/A	N/A	Motif:(CAT)n,Motif:STOWAWAY12_SB	0.139915	N/A	N/A	N/A	N/A	N/A	N/A	N/A
c23070/f1p0/2612	2582	1	Sevir.3G220300.9	Cation efflux family protein	Sevir.3G220300.9	Sevir.3G220300.9.p	BAS75126.1	PUT-157a-Saccharum_officinarum-726133725	5prime_partial	345	1	-	N/A	Motif:TSB2	0.531996	N/A	N/A	N/A	N/A	N/A	GO:0055085,GO:0016021,GO:0008324,GO:0006812	transmembrane transport;integral component of membrane;cation transmembrane transporter activity;cation transport
c12639/f1p0/3521	3631	1	GRMZM2G129247_T02	G-box binding factor 4	Sobic.009G152100.2	Sobic.009G152100.1.p	XP_002439866.1	CA258737	complete	345	4	-	N/A	Motif:(CGG)n	0.396793	N/A	N/A	N/A	K14432	Transcription factors ;Plant hormone signal transduction	GO:0043565,GO:0006355,GO:0003700	sequence-specific DNA binding;regulation of transcription, DNA-templated;DNA binding transcription factor activity
c11785/f1p0/2026	2026	1	Sobic.001G468200.1	Methyltransferase MT-A70 family protein;Methyltransferase MT-A70 family protein	Sobic.001G468200.1	GRMZM2G005844_P01	XP_008669718.1	TC154307	complete	345	4	MT-A70-like	N/A	N/A	3.28919	N/A	N/A	N/A	N/A	N/A	GO:0008168,GO:0006139	methyltransferase activity;nucleobase-containing compound metabolic process
c21592/f1p0/3664	3664	1	N/A	N/A	N/A	Zosma75g00690.1	XP_003304774.1	N/A	complete	345	2	-	N/A	Motif:GA-rich	0	N/A	N/A	N/A	N/A	N/A	N/A	N/A
c25767/f1p0/1367	1368	1	N/A	N/A	N/A	N/A	OAL07470.1	N/A	complete	345	3	-;;Yap1 redox domain	N/A	N/A	0.0294337	N/A	N/A	N/A	N/A	N/A	N/A	N/A
c7664/f1p0/12737	12738	1	N/A	N/A	N/A	N/A	XP_007840734.1	N/A	complete	345	1	-	N/A	Motif:(TT)n	0	N/A	N/A	N/A	N/A	N/A	N/A	N/A
c15275/f1p0/2300	2326	0	N/A	N/A	N/A	N/A	N/A	N/A	complete	345	N/A	N/A	N/A	Motif:LINE1-6_SBi	0.313991	N/A	N/A	N/A	N/A	N/A	N/A	N/A
c38028/f1p0/1183	1187	1	Sobic.009G036700.1	N/A	Sobic.009G036700.1	N/A	N/A	PUT-177a-Saccharum_hybrid_cultivar_SP80_3280-38539	5prime_partial	348	1	-	N/A	Motif:(GCG)n,Motif:(GCC)n,Motif:(CCG)n	3.7039	N/A	N/A	N/A	N/A	N/A	N/A	N/A
c8470/f1p0/11028	10876	1	Sobic.010G264700.4	N/A	N/A	N/A	N/A	N/A	complete	348	N/A	N/A	N/A	Motif:(TG)n,Motif:(TCATATA)n,Motif:A-rich,Motif:(GCAA)n,Motif:GA-rich,Motif:(CCCAA)n,Motif:(CA)n	0	N/A	N/A	N/A	N/A	N/A	N/A	N/A
c19940/f1p0/3543	3494	1	Sobic.001G452600.1	Outer arm dynein light chain 1 protein;Outer arm dynein light chain 1 protein	Sobic.001G452600.1	GRMZM2G411653_P01	XP_008652811.1	N/A	complete	348	4	Leucine-rich repeat domain, L domain-like	N/A	Motif:(TCTCCC)n,Motif:LINE1-44_SBi	1.2595	KOG1859	Leucine-rich repeat proteins	R	N/A	N/A	N/A	N/A
c36962/f1p0/1539	1548	1	Sobic.003G037300.1	PAS/LOV protein B;PAS/LOV protein B	Sobic.003G037300.1	Seita.5G132900.4.p	XP_004968483.1	CA226255	complete	348	7	PAS domain	N/A	Motif:(CGCGCTA)n	3.62536	N/A	N/A	N/A	N/A	N/A	N/A	N/A
c3379/f1p0/1627	1606	1	Sobic.003G303200.1	RHO guanyl-nucleotide exchange factor 9;RHO guanyl-nucleotide exchange factor 9	Sobic.003G303200.1	Sobic.003G303200.1.p	KXG33417.1	CA294497	complete	348	1	-	N/A	N/A	0.0626795	N/A	N/A	N/A	N/A	N/A	GO:0005089	Rho guanyl-nucleotide exchange factor activity
c6258/f1p0/6388	6500	1	Sobic.004G139700.3	serine carboxypeptidase-like 21;serine carboxypeptidase-like 21	Sobic.004G139700.3	Sobic.004G139700.1.p	XP_002453781.1	N/A	complete	348	7	Peptidase S10, serine carboxypeptidase;;Alpha/Beta hydrolase fold	N/A	N/A	0	KOG1282	Serine carboxypeptidases (lysosomal cathepsin A);Serine carboxypeptidases (lysosomal cathepsin A)	O;E	K16296	Peptidases	GO:0006508,GO:0004185	proteolysis;serine-type carboxypeptidase activity
c25117/f1p0/582	584	1	Pahal.B02539.1	VQ motif-containing protein	Sobic.002G185200.3	N/A	N/A	N/A	5prime_partial	348	1	-	N/A	N/A	1.93053	N/A	N/A	N/A	N/A	N/A	N/A	N/A
c5357/f1p0/2306	2306	1	GRMZM5G891187_T01	Walls Are Thin 1	Sobic.003G096100.1	Sobic.003G096100.1.p	XP_002457483.1	CA293540.1	5prime_partial	348	2	WAT1-related protein	CNT0032735	N/A	0.497537	N/A	N/A	N/A	N/A	N/A	GO:0016021,GO:0016020,GO:0022857	integral component of membrane;membrane;transmembrane transporter activity
c37715/f1p0/3382	3386	1	GRMZM2G150876_T01	Ypt/Rab-GAP domain of gyp1p superfamily protein	GRMZM2G150876_T01	GRMZM2G150876_P01	AFW73961.1	CA088887	complete	348	6	Rab-GTPase-TBC domain	N/A	Motif:(TCCCT)n,Motif:(CT)n,Motif:LINE1-47_SBi	0.641239	KOG2197	Ypt/Rab-specific GTPase-activating protein GYP7 and related proteins	T	N/A	N/A	N/A	N/A
c10573/f1p0/5681	5681	1	N/A	N/A	N/A	43561	XP_011861268.1	N/A	complete	348	2	-	N/A	Motif:(CATGAT)n	0	N/A	N/A	N/A	N/A	N/A	N/A	N/A
c26635/f1p1/2388	2383	1	N/A	N/A	N/A	Sobic.005G110472.8.p	N/A	CA224417	complete	348	N/A	N/A	N/A	Motif:(TCTCTAG)n,Motif:Gypsy-122B_SBi-I	0.308778	N/A	N/A	N/A	N/A	N/A	N/A	N/A
c38058/f1p0/3222	3222	1	N/A	N/A	N/A	N/A	OAL46052.1	N/A	complete	348	N/A	N/A	N/A	N/A	0.0187455	N/A	N/A	N/A	N/A	N/A	N/A	N/A
c40120/f1p0/2202	2199	1	N/A	N/A	N/A	N/A	N/A	CA236879.1	5prime_partial	348	1	-	N/A	Motif:(GCGACG)n,Motif:(GCG)n	0.186684	N/A	N/A	N/A	N/A	N/A	N/A	N/A
c8960/f1p1/2631	2635	1	N/A	N/A	N/A	Sobic.005G110472.5.p	N/A	CA224417	complete	348	N/A	N/A	N/A	Motif:Gypsy-122B_SBi-I	0.0235145	N/A	N/A	N/A	N/A	N/A	N/A	N/A
c12440/f1p0/1372	1378	0	N/A	N/A	N/A	N/A	N/A	N/A	complete	348	1	-	N/A	Motif:(CTCC)n	0.730846	N/A	N/A	N/A	N/A	N/A	N/A	N/A
c28989/f1p0/1227	1228	0	N/A	N/A	N/A	N/A	N/A	N/A	5prime_partial	348	1	-	N/A	Motif:(ACCACA)n	0.0327893	N/A	N/A	N/A	N/A	N/A	N/A	N/A
c43946/f1p0/4312	4310	0	N/A	N/A	N/A	N/A	N/A	N/A	complete	348	N/A	N/A	N/A	Motif:(T)n,Motif:(TTGTT)n,Motif:(TT)n	0	N/A	N/A	N/A	N/A	N/A	N/A	N/A
c9307/f1p0/1476	1476	1	Sobic.002G187900.2	N/A	Zm00008a027910_T01	Zm00008a027910_P01	N/A	CA094437	5prime_partial	351	2	-	CNT0026416	Motif:(CGG)n,Motif:STOWAWAY21_SB,Motif:EnSpm-36_SBi	1.35036	N/A	N/A	N/A	N/A	N/A	N/A	N/A
c11215/f1p0/1138	1179	1	Sobic.009G152100.1	Basic-leucine zipper (bZIP) transcription factor family protein;Basic-leucine zipper (bZIP) transcription factor family protein	Sobic.009G152100.1	Sobic.009G152100.1.p	XP_002439866.1	CA230985	complete	351	2	-	N/A	Motif:(GCG)n,Motif:(CTCCCC)n	3.2991	N/A	N/A	N/A	K14432	Transcription factors ;Plant hormone signal transduction	GO:0043565,GO:0006355,GO:0003700	sequence-specific DNA binding;regulation of transcription, DNA-templated;DNA binding transcription factor activity
c14024/f1p0/1729	1728	1	Sobic.006G017200.1	Disease resistance protein (TIR-NBS-LRR class) family;Disease resistance protein (TIR-NBS-LRR class) family	Sobic.006G017200.1	Sobic.006G017200.1.p	XP_002447475.1	CA177278	complete	351	N/A	N/A	N/A	N/A	0.167213	N/A	N/A	N/A	N/A	N/A	N/A	N/A
c19198/f1p0/2592	2592	1	Sobic.003G077700.1	Protein of unknown function, DUF647;Protein of unknown function, DUF647	Sobic.003G077700.1	Sobic.003G077700.1.p	XP_002457390.1	CA194617.1	5prime_partial	351	3	-;;Root UVB sensitive family	N/A	Motif:hAT-N20_SBi,Motif:(GCCTAGT)n	1.87089	KOG4249	Uncharacterized conserved protein	S	N/A	N/A	N/A	N/A
c17362/f1p0/2230	2230	1	Sevir.2G414100.2	silencing defective 5	Sevir.2G414100.2	N/A	N/A	CA286662.1	complete	351	N/A	N/A	N/A	N/A	0.695163	N/A	N/A	N/A	N/A	N/A	N/A	N/A
c9720/f1p1/1488	1487	1	Sobic.003G031900.1	Thioredoxin superfamily protein;Thioredoxin superfamily protein	Sobic.003G031900.1	Sobic.003G031900.1.p	XP_002457188.1	CA221467.1	3prime_partial	351	2	-	N/A	Motif:(CGG)n,Motif:hAT-N12_SBi,Motif:A-rich	2.1453	KOG1752	Glutaredoxin and related proteins	O	K03676	Chaperones and folding catalysts	GO:0045454,GO:0015035,GO:0009055	cell redox homeostasis;protein disulfide oxidoreductase activity;electron carrier activity
c17636/f1p1/1993	1997	1	Sobic.003G041000.2	Uncharacterised conserved protein UCP009193;Uncharacterised conserved protein UCP009193	Sobic.003G041000.3	Sobic.003G041000.3.p	KXG31677.1	CA168681	3prime_partial	351	1	-	N/A	Motif:(GGA)n	1.55557	N/A	N/A	N/A	N/A	N/A	N/A	N/A
c11025/f1p0/1228	1233	1	N/A	N/A	N/A	GRMZM2G158093_P01	XP_002453008.1	N/A	3prime_partial	351	N/A	N/A	N/A	Motif:LINE1-7_SBi	0.130625	N/A	N/A	N/A	N/A	N/A	N/A	N/A
c11116/f1p0/5271	5354	1	N/A	N/A	N/A	Sobic.001G261428.1.p	XP_002453810.1	CA080666	complete	351	2	-	N/A	Motif:L1-17_BDi,Motif:EnSpm-30_SBi,Motif:LINE1-59_SBi	0.152685	N/A	N/A	N/A	N/A	N/A	N/A	N/A
c19783/f2p2/1175	1174	1	N/A	N/A	N/A	Pavir.Ib02522.1.p	N/A	CA172290	complete	351	1	-	N/A	Motif:Copia-15_SB-I	2.23644	N/A	N/A	N/A	N/A	N/A	N/A	N/A
c3995/f1p0/5676	5680	1	N/A	N/A	N/A	Pavir.Ia04745.1.p	ACA61624.1	CA214654	5prime_partial	351	1	-	N/A	Motif:(CCG)n,Motif:Helitron-3_SBi	0	N/A	N/A	N/A	N/A	N/A	N/A	N/A
c31742/f1p0/2432	2433	0	N/A	N/A	N/A	N/A	N/A	N/A	5prime_partial	351	2	-	N/A	Motif:(CCT)n,Motif:EnSpm-41N2_SBi	0.121614	N/A	N/A	N/A	N/A	N/A	N/A	N/A
c39739/f1p0/6064	6066	0	N/A	N/A	N/A	N/A	N/A	N/A	complete	351	N/A	N/A	N/A	Motif:(T)n,Motif:(GGAG)n,Motif:(TTG)n,Motif:(GGT)n,Motif:(GCG)n	0	N/A	N/A	N/A	N/A	N/A	N/A	N/A
c6010/f1p0/2522	2517	0	N/A	N/A	N/A	N/A	N/A	N/A	complete	351	1	-	N/A	Motif:hAT-N18_SB,Motif:STOWAWAY12_SB	0.324049	N/A	N/A	N/A	N/A	N/A	N/A	N/A
c21415/f1p1/1055	1056	1	Sobic.001G251400.3	N/A	Sobic.001G251400.3	Sobic.001G251400.3.p	XP_002464633.1	CA279081	3prime_partial	354	N/A	N/A	N/A	N/A	0.556104	N/A	N/A	N/A	N/A	N/A	N/A	N/A
c15984/f1p0/5741	5693	1	Pavir.J39809.1	beta galactosidase 1	Pavir.J39809.1	N/A	XP_002439157.1	CA094730	complete	354	1	-	N/A	Motif:(CCTCTC)n,Motif:(GACGAG)n	0.150789	N/A	N/A	N/A	N/A	N/A	GO:0005975,GO:0004553	carbohydrate metabolic process;hydrolase activity, hydrolyzing O-glycosyl compounds
c4394/f1p0/9037	8926	1	Sobic.005G059100.1	DNA-binding bromodomain-containing protein;DNA-binding bromodomain-containing protein	N/A	N/A	N/A	CA068998	complete	354	N/A	N/A	N/A	Motif:(AT)n	0	N/A	N/A	N/A	N/A	N/A	N/A	N/A
c2636/f1p0/1389	1303	1	Sobic.003G119900.1	myo-inositol monophosphatase like 2;myo-inositol monophosphatase like 2	Sobic.003G119900.1	Zm00008a029872_P01	NP_001147208.1	CA279098	complete	354	2	-	N/A	N/A	1.18201	KOG2951	Inositol monophosphatase	G	K18649	Ascorbate and aldarate metabolism ;Inositol phosphate metabolism ;Histidine metabolism ;Phosphatidylinositol signaling system	GO:0046854	phosphatidylinositol phosphorylation
c26571/f1p0/3689	3780	1	Pavir.J24211.1	serine-rich protein-related	Pavir.J24211.1	Sevir.9G425400.1.p	AGT16930.1	N/A	complete	354	2	-	N/A	Motif:EnSpm-30_SBi,Motif:(CCG)n	0.203548	N/A	N/A	N/A	N/A	N/A	N/A	N/A
c31564/f1p0/3587	3587	1	Pavir.J24211.1	serine-rich protein-related	Sevir.9G425400.1	Pavir.J24211.1.p	AGT16930.1	N/A	complete	354	3	-	N/A	Motif:EnSpm-30_SBi,Motif:(TTCTT)n,Motif:(CCG)n	0.189612	N/A	N/A	N/A	N/A	N/A	N/A	N/A
c23382/f1p0/2215	2217	1	N/A	N/A	N/A	N/A	N/A	CA250561.1	complete	354	N/A	N/A	N/A	N/A	0.808212	N/A	N/A	N/A	N/A	N/A	N/A	N/A
c7938/f1p0/2531	2530	1	N/A	N/A	N/A	N/A	XP_321461.4	N/A	complete	354	N/A	N/A	N/A	Motif:(ATA)n	0	N/A	N/A	N/A	N/A	N/A	N/A	N/A
c38488/f1p0/7746	7746	0	N/A	N/A	N/A	N/A	N/A	N/A	complete	354	1	-	N/A	Motif:GA-rich,Motif:(T)n,Motif:(TT)n	0	N/A	N/A	N/A	N/A	N/A	N/A	N/A
c22360/f1p0/3350	3437	1	GRMZM2G082677_T01	N/A	Sevir.5G129300.1	GRMZM2G033619_P01	XP_008665257.1	CA291967	complete	357	N/A	N/A	N/A	Motif:(GCC)n,Motif:(TGGC)n	0.701802	KOG0331	ATP-dependent RNA helicase	A	N/A	N/A	GO:0005524,GO:0003676	ATP binding;nucleic acid binding
c3076/f1p0/1379	1377	1	Sobic.001G099500.1	ankyrin repeat family protein;ankyrin repeat family protein	Sobic.001G099500.1	Sobic.001G099500.1.p	XP_002463918.1	CA240895	5prime_partial	357	6	Ankyrin repeat-containing domain;;Ankyrin repeat	N/A	Motif:MuDR-15_SBi	0.263453	KOG4412	26S proteasome regulatory complex, subunit PSMD10	O	N/A	N/A	N/A	N/A
c16505/f1p1/2647	2631	1	Sobic.010G248301.1	choline monooxygenase, putative (CMO-like);choline monooxygenase, putative (CMO-like)	Sobic.010G248301.1	Sobic.010G248301.1.p	XP_002437525.1	CA104083.1	complete	357	4	-;;Rieske [2Fe-2S] iron-sulphur domain	CNT0018120	Motif:(CCGCCG)n	1.03765	N/A	N/A	N/A	K00499	Glycine	GO:0055114,GO:0051537,GO:0016491,GO:0019439,GO:0016708,GO:0005506	oxidation-reduction process;2 iron, 2 sulfur cluster binding;oxidoreductase activity;aromatic compound catabolic process;oxidoreductase activity, acting on paired donors, with incorporation or reduction of molecular oxygen, NAD(P)H as one donor, and incorporation of two atoms of oxygen into one donor;iron ion binding
c11991/f1p0/4191	4195	1	Sobic.003G155300.1	lipoamide dehydrogenase 1;lipoamide dehydrogenase 1	Sobic.003G210200.1	Sobic.003G210200.1.p	KXG32831.1	CA128517	complete	357	2	FERM/acyl-CoA-binding protein, 3-helical bundle	N/A	Motif:(CCG)n,Motif:(TGAATAAG)n	0.103374	N/A	N/A	N/A	N/A	N/A	N/A	N/A
c35661/f1p0/3029	2944	1	Sobic.006G248700.2	P-loop containing nucleoside triphosphate hydrolases superfamily protein;P-loop containing nucleoside triphosphate hydrolases superfamily protein	Sobic.006G248700.2	Gorai.009G149200.1	XP_008809992.1	CA162488.1	5prime_partial	357	2	-	N/A	Motif:(CGCGG)n,Motif:Helitron-N9_SBi	0.0419165	KOG0651	26S proteasome regulatory complex, ATPase RPT4	O	N/A	N/A	GO:0005524	ATP binding
c25733/f1p0/1210	1207	1	Sobic.003G262100.1	Protein of unknown function (DUF1639);Protein of unknown function (DUF1639)	Sobic.003G262100.1	Sobic.003G262100.1.p	XP_002456171.1	CA134910	complete	357	N/A	N/A	N/A	Motif:(CAGCGG)n,Motif:(CCGG)n	1.37378	N/A	N/A	N/A	N/A	N/A	N/A	N/A
c12799/f1p0/2747	2746	1	N/A	N/A	N/A	Sobic.006G199601.1.p	XP_002447028.1	N/A	complete	357	1	-	N/A	Motif:L1-11_BDi	0.285933	N/A	N/A	N/A	N/A	N/A	N/A	N/A
c13649/f1p0/4016	4016	1	N/A	N/A	N/A	N/A	XP_009158549.1	N/A	complete	357	1	-	N/A	Motif:(GAGATGT)n	0.0250655	N/A	N/A	N/A	N/A	N/A	N/A	N/A
c20153/f1p4/4228	4239	1	N/A	N/A	N/A	N/A	N/A	PUT-157a-Saccharum_officinarum-74094	5prime_partial	357	1	-	N/A	Motif:(TC)n,Motif:(CGG)n,Motif:Helitron-N14_SBi	0.473494	N/A	N/A	N/A	N/A	N/A	N/A	N/A
c9433/f1p1/2920	2923	1	N/A	N/A	N/A	N/A	N/A	PUT-157a-Saccharum_officinarum-74094	5prime_partial	357	1	-	N/A	Motif:(TC)n,Motif:(GC)n,Motif:(CGG)n	1.10261	N/A	N/A	N/A	N/A	N/A	N/A	N/A
c6938/f1p0/5238	5238	0	N/A	N/A	N/A	N/A	N/A	N/A	complete	357	N/A	N/A	N/A	N/A	0	N/A	N/A	N/A	N/A	N/A	N/A	N/A
c18999/f1p0/3738	3779	1	Sobic.001G308400.1	N/A	Sobic.001G308400.2	Zm00008a001996_P01	XP_002467550.1	PUT-177a-Saccharum_hybrid_cultivar__mixed_-41248	complete	360	2	Protein of unknown function DUF2451, C-terminal	N/A	N/A	0.167103	KOG2939	Uncharacterized conserved protein	S	N/A	N/A	N/A	N/A
c10671/f1p0/1405	1398	1	Sobic.002G381800.1	N/A	N/A	N/A	N/A	CA205867	complete	360	1	-	N/A	Motif:(TTGCT)n,Motif:(CCG)n	0.297232	N/A	N/A	N/A	N/A	N/A	N/A	N/A
c16123/f1p0/5545	5592	1	Sobic.002G213300.2	alpha/beta-Hydrolases superfamily protein;alpha/beta-Hydrolases superfamily protein	Sobic.002G213300.2	Sobic.002G213300.2.p	DAA61623.1	TC143681	complete	360	3	-;;Alpha/Beta hydrolase fold	N/A	N/A	0.0530585	KOG1838	Alpha/beta hydrolase	R	N/A	N/A	N/A	N/A
c5210/f1p0/5738	5718	1	Sobic.010G074100.1	Pentatricopeptide repeat (PPR) superfamily protein;Pentatricopeptide repeat (PPR) superfamily protein	Sobic.010G074100.1	Sobic.010G074100.1.p	XP_002438011.1	N/A	complete	360	N/A	N/A	N/A	N/A	0	N/A	N/A	N/A	N/A	N/A	N/A	N/A
c11031/f1p0/1342	1282	1	Sobic.001G071700.1	roline-rich extensin-like receptor kinase 4;roline-rich extensin-like receptor kinase 4	Sobic.001G071700.1	Sobic.001G071700.1.p	XP_002463805.1	N/A	5prime_partial	360	5	-;;Serine-threonine/tyrosine-protein kinase catalytic domain;;Protein kinase-like domain	N/A	N/A	0.134447	KOG1187	Serine/threonine protein kinase	T	N/A	N/A	GO:0006468,GO:0004672	protein phosphorylation;protein kinase activity
c10503/f1p0/673	673	1	Sobic.003G031900.1	Thioredoxin superfamily protein;Thioredoxin superfamily protein	Sobic.003G031900.1	Sobic.003G031900.1.p	XP_002457188.1	CA221467.1	complete	360	8	Glutaredoxin-like, plant II;;Thioredoxin-like fold;;Glutaredoxin	N/A	Motif:(CGG)n	11.6174	KOG1752	Glutaredoxin and related proteins	O	K03676	Chaperones and folding catalysts	GO:0045454,GO:0015035,GO:0009055	cell redox homeostasis;protein disulfide oxidoreductase activity;electron carrier activity
c35458/f1p0/723	723	1	Sobic.003G031900.1	Thioredoxin superfamily protein;Thioredoxin superfamily protein	Sobic.003G031900.1	Sobic.003G031900.1.p	XP_002457188.1	PUT-157a-Saccharum_officinarum-594133728	complete	360	7	-;;Glutaredoxin;;Glutaredoxin-like, plant II;;Thioredoxin-like fold	N/A	Motif:(AGC)n	102.98	KOG1752	Glutaredoxin and related proteins	O	K03676	Chaperones and folding catalysts	GO:0045454,GO:0015035,GO:0009055	cell redox homeostasis;protein disulfide oxidoreductase activity;electron carrier activity
c12603/f1p2/2440	2440	1	N/A	N/A	N/A	N/A	N/A	PUT-157a-Saccharum_officinarum-74094	5prime_partial	360	1	-	N/A	Motif:(TC)n,Motif:(CGG)n	1.02432	N/A	N/A	N/A	N/A	N/A	N/A	N/A
c13160/f1p0/5963	5972	1	N/A	N/A	N/A	Zm00008a038975_P01	AAM22011.1	N/A	complete	360	3	-	N/A	Motif:Gypsy-133_SBi-I	0.0749978	N/A	N/A	N/A	N/A	N/A	N/A	N/A
c13528/f1p0/5300	5300	1	N/A	N/A	N/A	N/A	KYG47974.1	N/A	complete	360	5	Thioesterase;;Alpha/Beta hydrolase fold	N/A	N/A	0.0227917	N/A	N/A	N/A	N/A	N/A	N/A	N/A
c19751/f1p0/1591	1591	1	N/A	N/A	N/A	N/A	KXT13225.1	N/A	complete	360	2	-	N/A	N/A	0.177157	N/A	N/A	N/A	N/A	N/A	N/A	N/A
c31538/f1p0/1871	1871	1	N/A	N/A	N/A	DCAR_004045	XP_007834967.1	N/A	5prime_partial	360	13	DnaJ domain;;DnaJ domain, conserved site	N/A	N/A	0.0107604	N/A	N/A	N/A	N/A	N/A	N/A	N/A
c32505/f1p0/1455	1455	1	N/A	N/A	N/A	N/A	N/A	TC154902	5prime_partial	360	1	-	N/A	Motif:(CCTCTC)n,Motif:(CGG)n	10.3994	N/A	N/A	N/A	N/A	N/A	N/A	N/A
c38078/f1p1/1356	1352	0	N/A	N/A	N/A	N/A	N/A	N/A	5prime_partial	360	1	-	N/A	N/A	0.110762	N/A	N/A	N/A	N/A	N/A	N/A	N/A
c33174/f1p0/2200	2201	1	Seita.1G072500.1	N/A	Seita.1G072500.1	Pavir.J10219.1.p	XP_002467421.1	N/A	complete	363	3	-	N/A	Motif:EnSpm-29_SBi	0.748152	N/A	N/A	N/A	N/A	N/A	N/A	N/A
c19895/f1p0/2548	2501	1	Sobic.004G318200.1	Chalcone-flavanone isomerase family protein;Chalcone-flavanone isomerase family protein	Sobic.004G318200.1	Zm00008a023173_P01	NP_001130555.1	PUT-157a-Saccharum_officinarum-88263	complete	363	4	-;;Chalcone isomerase	N/A	Motif:(CGCCA)n	0.334366	N/A	N/A	N/A	N/A	N/A	GO:0016872	intramolecular lyase activity
c33305/f1p0/3972	3984	1	GRMZM2G127121_T01	PEBP (phosphatidylethanolamine-binding protein) family protein	Sobic.004G206600.1	Pavir.J16496.1.p	EEC73548.1	N/A	3prime_partial	363	2	-	CNT0019274	N/A	0.0555871	KOG3346	Phosphatidylethanolamine binding protein	R	K16223	Circadian rhythm - plant	N/A	N/A
c16945/f1p0/2621	2506	1	GRMZM2G065214_T01	roline-rich extensin-like receptor kinase 4	Sobic.001G071700.1	Sobic.001G071700.1.p	XP_002463805.1	N/A	complete	363	1	-	N/A	N/A	0.262526	KOG1187	Serine/threonine protein kinase	T	N/A	N/A	GO:0006468,GO:0004672	protein phosphorylation;protein kinase activity
c19142/f1p0/3477	3493	1	N/A	N/A	N/A	Sobic.009G086600.3.p	CAZ96018.1	TC113738	complete	363	4	Nucleic acid-binding, OB-fold	N/A	Motif:(CCT)n,Motif:Helitron-N4_SBi	0.815562	N/A	N/A	N/A	N/A	N/A	N/A	N/A
c25671/f1p0/3510	3510	1	N/A	N/A	N/A	N/A	KXT00710.1	N/A	complete	363	N/A	N/A	N/A	Motif:(GCCGTC)n	0	N/A	N/A	N/A	N/A	N/A	N/A	N/A
c26061/f1p0/1043	1048	1	N/A	N/A	N/A	N/A	N/A	PUT-157a-Saccharum_officinarum-674133733	5prime_partial	363	1	-	N/A	Motif:(TC)n,Motif:(CGG)n	1.65113	N/A	N/A	N/A	N/A	N/A	N/A	N/A
c34891/f1p0/2679	2679	1	N/A	N/A	N/A	N/A	XP_013955943.1	N/A	complete	363	1	-	N/A	Motif:(CCG)n,Motif:G-rich,Motif:Helitron2_ZM	0	N/A	N/A	N/A	N/A	N/A	N/A	N/A
c13061/f1p0/7302	7282	0	N/A	N/A	N/A	N/A	N/A	N/A	complete	363	N/A	N/A	N/A	Motif:(T)n,Motif:(ATTT)n,Motif:(TA)n	0	N/A	N/A	N/A	N/A	N/A	N/A	N/A
c29657/f1p0/1497	1504	1	GRMZM2G397281_T01	N/A	GRMZM2G397281_T01	Sobic.005G166200.2.p	KXG28782.1	N/A	complete	366	1	-	N/A	Motif:(CGC)n	0.120475	N/A	N/A	N/A	N/A	N/A	N/A	N/A
c2067/f1p0/8206	7888	1	Sobic.009G055000.5	N/A	Sobic.009G055000.5	Zm00008a006120_P01	XP_002489227.1	N/A	complete	366	2	-	N/A	Motif:HARB2_ZM,Motif:REP2_SB,Motif:LINE1-16_SBi,Motif:STOWAWAY2_ZM,Motif:STOWAWAY13_SB,Motif:RLG_scAngela_2_1-I,Motif:Copia-82_SB-LTR,Motif:Copia-141_SB-LTR	0.161322	N/A	N/A	N/A	N/A	N/A	N/A	N/A
c26484/f1p0/1911	1916	1	Sobic.002G304700.1	lipid transporters;lipid transporters	Sobic.002G304700.1	GRMZM2G133421_P03	DAA40836.1	CA224138	complete	366	3	RFT1	CNT0027364	N/A	0.191209	KOG2864	Nuclear division RFT1 protein	D	K06316	Transporters	GO:0016021,GO:0006869,GO:0005319	integral component of membrane;lipid transport;lipid transporter activity
c15363/f1p0/5568	5568	1	N/A	N/A	N/A	mrna10543.1-v1.0-hybrid	XP_008652480.1	N/A	complete	366	3	-;;Retrotransposon gag domain	N/A	Motif:Gypsy-102_SB-I	0.263952	N/A	N/A	N/A	N/A	N/A	N/A	N/A
c15917/f1p0/6044	6040	1	N/A	N/A	N/A	mrna06473.1-v1.0-hybrid	EMS67609.1	N/A	complete	366	N/A	N/A	N/A	Motif:LINE1-66_SBi,Motif:L1-7_ZM	0.126662	N/A	N/A	N/A	N/A	N/A	N/A	N/A
c28231/f1p3/3658	3655	1	N/A	N/A	N/A	N/A	N/A	PUT-157a-Saccharum_officinarum-74094	5prime_partial	366	1	-	N/A	Motif:(TC)n,Motif:(CGG)n,Motif:Helitron-N14_SBi,Motif:(CT)n	3.66028	N/A	N/A	N/A	N/A	N/A	N/A	N/A
c29765/f1p0/4319	4312	1	N/A	N/A	N/A	N/A	XP_013426101.1	N/A	complete	366	2	-	N/A	N/A	0	N/A	N/A	N/A	N/A	N/A	N/A	N/A
c6140/f1p0/3616	3616	1	N/A	N/A	N/A	Cre01.g050150.t1.1	XP_016758056.1	N/A	complete	366	5	-;;Aldolase-type TIM barrel;;NADH:flavin oxidoreductase/NADH oxidase, N-terminal	N/A	N/A	0	N/A	N/A	N/A	N/A	N/A	N/A	N/A
c13015/f1p0/2354	2370	1	Zm00008a022829_T01	N/A	Sobic.004G259900.1	Sobic.004G259900.1.p	AGT17036.1	CA139284	5prime_partial	369	1	-	N/A	Motif:(GCCGCT)n	1.10674	N/A	N/A	N/A	N/A	N/A	N/A	N/A
c19897/f1p0/4093	3984	1	Sobic.002G431200.1	N/A	N/A	N/A	N/A	CA161695	complete	369	N/A	N/A	N/A	Motif:(TCC)n,Motif:(CT)n,Motif:(T)n,Motif:(TT)n,Motif:RTE2_ZM	0	N/A	N/A	N/A	N/A	N/A	N/A	N/A
c5107/f1p0/6035	6035	1	Sobic.009G173600.1	ATPases;nucleotide binding;ATP binding;nucleoside-triphosphatases;transcription factor binding;ATPases;nucleotide binding;ATP binding;nucleoside-triphosphatases;transcription factor binding	Sobic.009G173600.1	Zm00008a026017_P01	XP_008649759.1	CA271360	complete	369	5	ATPase, dynein-related, AAA domain;;P-loop containing nucleoside triphosphate hydrolase	CNT0017883	N/A	0.176807	N/A	N/A	N/A	K14572	Ribosome biogenesis in eukaryotes ;Ribosome biogenesis	GO:0016887,GO:0005524	ATPase activity;ATP binding
c32521/f1p0/1155	1166	1	Sobic.001G102300.1	BEL1-like homeodomain 4;BEL1-like homeodomain 4	Sobic.001G102300.1	Sobic.001G102300.1.p	XP_002466514.1	CF575887.1	5prime_partial	369	9	Homeobox domain;;Homeobox domain-like;;Homeobox KN domain	CNT0031301	Motif:(CATG)n,Motif:GA-rich,Motif:(ACAT)n	0.620434	KOG0773	Transcription factor MEIS1 and related HOX domain proteins	K	N/A	N/A	GO:0006355,GO:0003677	regulation of transcription, DNA-templated;DNA binding
c34913/f1p0/3092	3567	1	Zm00008a038272_T01	exoribonuclease 2	Zm00008a038272_T01	LOC_Os02g28074.1	XP_015626971.1	CA067263	complete	369	N/A	N/A	N/A	Motif:(GCA)n	0.120433	N/A	N/A	N/A	K12619	Transcription machinery ;Transfer RNA biogenesis ;Messenger RNA Biogenesis ;Ribosome biogenesis in eukaryotes ;Ribosome biogenesis ;RNA degradation	GO:0004527,GO:0003676	exonuclease activity;nucleic acid binding
c33818/f1p0/3637	3453	1	Sobic.005G091300.2	Leucine-rich receptor-like protein kinase family protein;Leucine-rich receptor-like protein kinase family protein	Sobic.005G091300.1	Zm00008a015123_P01	AFW60502.1	CA141252.1	complete	369	2	-	CNT0019158	Motif:(GCTGGT)n,Motif:(GGC)n	0.156455	KOG1187	Serine/threonine protein kinase	T	N/A	N/A	GO:0005515,GO:0006468,GO:0005524,GO:0004672	protein binding;protein phosphorylation;ATP binding;protein kinase activity
c8323/f1p0/2095	2032	1	Sevir.8G257900.1	phospholipase A 2A	Sevir.8G257900.1	Brast02G367500.1.p	EMS67455.1	N/A	complete	369	4	-	N/A	N/A	3.96048	KOG0513	Ca2+-independent phospholipase A2	I	N/A	N/A	GO:0006629	lipid metabolic process
c14015/f1p0/2974	2954	1	Sobic.009G222100.1	Protein kinase superfamily protein;Protein kinase superfamily protein	Sobic.009G222100.1	Sobic.009G222100.1.p	XP_008656007.1	N/A	complete	369	3	-	N/A	N/A	0.0138512	KOG1187	Serine/threonine protein kinase	T	N/A	N/A	GO:0006468,GO:0004672	protein phosphorylation;protein kinase activity
c16265/f1p0/3233	3335	1	Sobic.002G076400.1	REF4-related 1;REF4-related 1	Sobic.002G076400.1	Sobic.002G076400.1.p	KXG34686.1	TC126633	complete	369	2	-	CNT0020233	Motif:LINE1-45_ZM	0.944721	N/A	N/A	N/A	N/A	N/A	N/A	N/A
c18351/f1p0/2425	2345	1	Sobic.003G264800.1	Uncharacterised conserved protein UCP031088, alpha/beta hydrolase;Uncharacterised conserved protein UCP031088, alpha/beta hydrolase	Sobic.003G264800.1	Sobic.003G264800.1.p	XP_002456185.1	CA267057.1	complete	369	4	-;;Alpha/Beta hydrolase fold	CNT0019596	N/A	0.28011	N/A	N/A	N/A	N/A	N/A	N/A	N/A
c10406/f1p0/2933	2933	1	N/A	N/A	N/A	Pavir.J26412.1.p	EEC79693.1	CA150857	complete	369	1	-	N/A	Motif:(TCATCT)n	1.04426	N/A	N/A	N/A	N/A	N/A	N/A	N/A
c17540/f1p0/3810	3827	1	N/A	N/A	N/A	Pavir.Ib02522.1.p	N/A	CA172290	complete	369	N/A	N/A	N/A	Motif:Copia-15_SB-I	0.831278	N/A	N/A	N/A	N/A	N/A	N/A	N/A
c24990/f1p0/2541	2541	1	N/A	N/A	N/A	Vocar.0002s0677.1.p	XP_011298203.1	N/A	complete	369	10	V-ATPase proteolipid subunit C-like domain;;V-ATPase proteolipid subunit;;V-ATPase proteolipid subunit C, eukaryotic	N/A	N/A	0	N/A	N/A	N/A	N/A	N/A	N/A	N/A
c2528/f1p0/1171	1169	1	N/A	N/A	N/A	N/A	N/A	PUT-157a-Saccharum_officinarum-674133734	5prime_partial	369	2	-	N/A	Motif:(TC)n,Motif:(CGG)n	0.902847	N/A	N/A	N/A	N/A	N/A	N/A	N/A
c3008/f1p0/2441	2441	1	N/A	N/A	N/A	N/A	GAM89455.1	N/A	complete	369	N/A	N/A	N/A	Motif:GA-rich	0	N/A	N/A	N/A	N/A	N/A	N/A	N/A
c3188/f1p0/2620	2620	1	N/A	N/A	N/A	LOC_Os10g31250.1	EMS68417.1	N/A	complete	369	3	-;;Domain of unknown function DUF4220	N/A	N/A	0.0153684	N/A	N/A	N/A	N/A	N/A	N/A	N/A
c34336/f1p0/3843	3842	1	N/A	N/A	N/A	N/A	XP_003838231.1	N/A	complete	369	N/A	N/A	N/A	N/A	0.0471613	N/A	N/A	N/A	N/A	N/A	N/A	N/A
c3646/f1p4/3645	3646	1	N/A	N/A	N/A	N/A	N/A	PUT-157a-Saccharum_officinarum-74094	5prime_partial	369	2	-	N/A	Motif:(TC)n,Motif:(CGG)n	1.7664	N/A	N/A	N/A	N/A	N/A	N/A	N/A
c12410/f1p0/1465	1463	0	N/A	N/A	N/A	N/A	N/A	N/A	complete	369	2	-	N/A	Motif:(GGC)n,Motif:EnSpm-14_ZM	0.302747	N/A	N/A	N/A	N/A	N/A	N/A	N/A
c21581/f1p0/4392	4391	0	N/A	N/A	N/A	N/A	N/A	N/A	complete	369	1	-	N/A	N/A	0	N/A	N/A	N/A	N/A	N/A	N/A	N/A
c6329/f1p0/1236	1234	0	N/A	N/A	N/A	N/A	N/A	N/A	complete	369	N/A	N/A	N/A	N/A	0.261039	N/A	N/A	N/A	N/A	N/A	N/A	N/A
c23243/f1p0/3679	3662	1	Sobic.010G226000.1	N/A	Sobic.010G226000.1	Sobic.010G226000.1.p	KXG20605.1	CA252373	complete	372	2	-	N/A	N/A	0.486744	N/A	N/A	N/A	N/A	N/A	N/A	N/A
c31708/f1p0/2658	2591	1	Sobic.001G478800.1	alpha/beta-Hydrolases superfamily protein;alpha/beta-Hydrolases superfamily protein	Sobic.001G478800.1	Sobic.001G478800.1.p	XP_002468375.1	CA111331.1	complete	372	5	-;;Alpha/Beta hydrolase fold;;GPI inositol-deacylase PGAP1-like	N/A	N/A	1.71135	KOG2029	Uncharacterized conserved protein	S	N/A	N/A	GO:0016788,GO:0006886,GO:0006505	hydrolase activity, acting on ester bonds;intracellular protein transport;GPI anchor metabolic process
c2827/f1p0/5707	5709	1	Sobic.005G057301.1	disease resistance protein (TIR-NBS-LRR class), putative;disease resistance protein (TIR-NBS-LRR class), putative	Sobic.005G057301.1	Seita.8G054800.2.p	XP_004978843.1	N/A	complete	372	2	Leucine-rich repeat domain, L domain-like	N/A	Motif:(GGCCGCA)n	0.0146103	N/A	N/A	N/A	N/A	N/A	N/A	N/A
c38486/f1p0/2672	2665	1	Sobic.009G051800.2	F-box/RNI-like superfamily protein;F-box/RNI-like superfamily protein	Sobic.009G051800.2	Sobic.009G051800.2.p	KXG21358.1	CA105668.1	complete	372	N/A	N/A	N/A	Motif:(T)n,Motif:Gypsy-133_SBi-LTR,Motif:(TCTTGT)n	0.109458	N/A	N/A	N/A	N/A	N/A	N/A	N/A
c18459/f1p0/2360	2424	1	Sobic.003G214700.1	LisH dimerisation motif;WD40/YVTN repeat-like-containing domain;LisH dimerisation motif;WD40/YVTN repeat-like-containing domain	Sobic.003G214700.1	Sobic.003G214700.1.p	KXG32854.1	TC132700	complete	372	13	WD40 repeat;;WD40-repeat-containing domain;;WD40 repeat, conserved site;;WD40/YVTN repeat-like-containing domain	CNT0032680	Motif:(AGC)n,Motif:(CAG)n	0.814609	KOG0266	WD40 repeat-containing protein	R	N/A	N/A	GO:0005515	protein binding
c17864/f1p1/1267	1267	1	N/A	N/A	N/A	N/A	N/A	TC147163	5prime_partial	372	2	-	N/A	Motif:(TC)n,Motif:(CGG)n	2.02921	N/A	N/A	N/A	N/A	N/A	N/A	N/A
c34644/f1p0/4355	4356	1	N/A	N/A	N/A	Pavir.Ia02437.1.p	XP_002444513.1	CA251205	complete	372	2	-	N/A	Motif:MuDR1_TD,Motif:hAT-8N_SBi	0.128397	N/A	N/A	N/A	N/A	N/A	N/A	N/A
c36338/f1p0/1353	1353	1	N/A	N/A	N/A	N/A	KXT18621.1	N/A	complete	372	1	-	N/A	N/A	0.01488	N/A	N/A	N/A	N/A	N/A	N/A	N/A
c3839/f1p0/1369	1369	1	N/A	N/A	N/A	N/A	OAG10379.1	N/A	complete	372	1	-	N/A	Motif:(CACT)n,Motif:(AC)n,Motif:(GCAA)n,Motif:(CAAT)n	0.0147061	N/A	N/A	N/A	N/A	N/A	N/A	N/A
c40718/f1p0/2386	2387	1	N/A	N/A	N/A	Sobic.006G107332.1.p	XP_002447967.1	CA206571	complete	372	1	-	N/A	Motif:(CCG)n,Motif:(CCCCT)n,Motif:(CGCCGG)n,Motif:LINE1-33_ZM,Motif:LINE1-52_SBi,Motif:LINE1-57_SBi	0.330773	N/A	N/A	N/A	N/A	N/A	N/A	N/A
c4526/f1p0/5920	5501	1	N/A	N/A	N/A	N/A	N/A	PUT-157a-Saccharum_officinarum-74094	complete	372	1	-	N/A	Motif:Helitron-N14_SBi,Motif:(CT)n,Motif:(CGGCGCG)n,Motif:(CGG)n	0.274682	N/A	N/A	N/A	N/A	N/A	N/A	N/A
c9443/f1p0/1112	1111	1	N/A	N/A	N/A	GRMZM5G869840_P01	AFW77842.1	DN194299.1	5prime_partial	372	N/A	N/A	N/A	Motif:(GAATT)n	0	N/A	N/A	N/A	N/A	N/A	N/A	N/A
c31879/f1p0/7252	7251	0	N/A	N/A	N/A	N/A	N/A	N/A	complete	372	N/A	N/A	N/A	N/A	0	N/A	N/A	N/A	N/A	N/A	N/A	N/A
c14207/f3p0/3507	3513	1	Zm00008a023361_T01	ARM repeat superfamily protein	Zm00008a023361_T01	N/A	N/A	CA227416	complete	375	N/A	N/A	N/A	Motif:(C)n	0.660667	KOG0567	HEAT repeat-containing protein	R	K06072	Energy metabolism	N/A	N/A
c4715/f1p0/967	966	1	Sobic.001G167600.1	ASYMMETRIC LEAVES 2-like 1;ASYMMETRIC LEAVES 2-like 1	Sobic.001G167600.1	Sobic.001G167600.1.p	XP_002466819.1	N/A	complete	375	1	-	N/A	N/A	0.882309	N/A	N/A	N/A	N/A	N/A	N/A	N/A
c12791/f1p0/2604	2531	1	Zm00008a018102_T01	Bax inhibitor-1 family protein	Zm00008a018102_T01	N/A	N/A	CA116399.1	5prime_partial	375	N/A	N/A	N/A	N/A	0.98651	KOG2322	N-methyl-D-aspartate receptor glutamate-binding subunit	T	K06890	Function unknown	N/A	N/A
c34455/f1p0/2736	2806	1	GRMZM2G046755_T01	exoribonuclease 2	GRMZM2G046755_T01	LOC_Os02g28074.1	XP_002448932.1	CA291582	complete	375	4	-;;Putative 5-3 exonuclease;;5'-3' exoribonuclease	N/A	Motif:(GCA)n	0.685467	N/A	N/A	N/A	K12619	Transcription machinery ;Transfer RNA biogenesis ;Messenger RNA Biogenesis ;Ribosome biogenesis in eukaryotes ;Ribosome biogenesis ;RNA degradation	GO:0004527,GO:0003676	exonuclease activity;nucleic acid binding
c9097/f1p0/3070	3051	1	GRMZM2G083526_T02	Fatty acid hydroxylase superfamily	GRMZM2G083526_T02	N/A	N/A	CA214356	complete	375	N/A	N/A	N/A	N/A	0	N/A	N/A	N/A	N/A	N/A	GO:0055114,GO:0016491,GO:0006633,GO:0005506	oxidation-reduction process;oxidoreductase activity;fatty acid biosynthetic process;iron ion binding
c28590/f1p0/2467	2429	1	Sobic.003G264700.1	Plant protein of unknown function (DUF827);Plant protein of unknown function (DUF827)	Sobic.003G264700.1	Sobic.003G264700.1.p	XP_002456184.1	PUT-157a-Saccharum_officinarum-45689	complete	375	4	-	N/A	Motif:(GGCCGA)n	1.2181	N/A	N/A	N/A	N/A	N/A	N/A	N/A
c22631/f1p1/1895	1880	1	Sobic.003G041000.2	Uncharacterised conserved protein UCP009193;Uncharacterised conserved protein UCP009193	Sobic.003G041000.3	Sobic.003G041000.3.p	KXG31677.1	CA168681	complete	375	2	-	N/A	Motif:GA-rich	1.83871	N/A	N/A	N/A	N/A	N/A	N/A	N/A
c3411/f1p0/6295	5927	1	Sobic.003G264800.1	Uncharacterised conserved protein UCP031088, alpha/beta hydrolase;Uncharacterised conserved protein UCP031088, alpha/beta hydrolase	Sobic.003G264800.1	Seita.5G280000.1.p	XP_004969622.1	CA267057.1	complete	375	4	-;;Alpha/Beta hydrolase fold	CNT0019596	Motif:(T)n,Motif:(ATAC)n,Motif:(TA)n	0.127079	N/A	N/A	N/A	N/A	N/A	N/A	N/A
c11215/f1p0/2841	2841	1	N/A	N/A	N/A	Tp57577_TGAC_v2_mRNA22121	OAG09984.1	N/A	complete	375	9	-;;Helicase, C-terminal;;P-loop containing nucleoside triphosphate hydrolase	N/A	N/A	0.0212594	N/A	N/A	N/A	N/A	N/A	N/A	N/A
c14499/f1p3/1104	1104	1	N/A	N/A	N/A	N/A	N/A	PUT-157a-Saccharum_officinarum-88617	complete	375	2	-	N/A	N/A	7.71281	N/A	N/A	N/A	N/A	N/A	N/A	N/A
c2003/f1p0/5740	5740	1	N/A	N/A	N/A	Potri.013G100400.1	XP_012147584.1	N/A	complete	375	5	Peptidoglycan binding-like	N/A	Motif:(T)n,Motif:(TGTGGC)n,Motif:(ATA)n,Motif:(TTA)n	0	N/A	N/A	N/A	N/A	N/A	N/A	N/A
c20521/f1p0/2266	2266	1	N/A	N/A	N/A	Cre12.g557750.t1.1	GAP84813.1	N/A	complete	375	3	-;;Diacylglycerol acyltransferase	N/A	N/A	0	N/A	N/A	N/A	N/A	N/A	N/A	N/A
c44615/f1p0/2961	2965	1	N/A	N/A	N/A	Zm00008a018918_P01	EES00950.2	CA093616.1	complete	375	N/A	N/A	N/A	Motif:(CCCCT)n	0.0169499	N/A	N/A	N/A	N/A	N/A	N/A	N/A
c17004/f1p0/1546	1545	0	N/A	N/A	N/A	N/A	N/A	N/A	complete	375	2	-	N/A	Motif:Gypsy-125N_SBi-LTR	0.482141	N/A	N/A	N/A	N/A	N/A	N/A	N/A
c18302/f2p1/3486	3489	0	N/A	N/A	N/A	N/A	N/A	N/A	complete	375	N/A	N/A	N/A	Motif:(A)n,Motif:(GTGGCG)n	1.38912	N/A	N/A	N/A	N/A	N/A	N/A	N/A
c39308/f1p1/2608	2452	1	Sobic.002G155301.1	N/A	N/A	N/A	N/A	N/A	5prime_partial	378	1	-	N/A	Motif:Helitron-1_SBi	0.378757	N/A	N/A	N/A	N/A	N/A	N/A	N/A
c10225/f1p0/1180	1178	1	Sobic.005G159200.1	N/A	N/A	N/A	N/A	BQ533523.1	complete	378	N/A	N/A	N/A	Motif:(TC)n,Motif:(CCTCCC)n,Motif:(CT)n,Motif:EnSpm-22_SBi	0.17743	N/A	N/A	N/A	N/A	N/A	N/A	N/A
c28106/f1p0/3265	3347	1	Sobic.006G111800.1	ARM repeat superfamily protein;ARM repeat superfamily protein	Sobic.006G111800.1	Sobic.006G111800.1.p	XP_002447989.1	TC144470	complete	378	4	Pre-rRNA-processing protein IPI1/Testis-expressed sequence 10 protein;;Armadillo-type fold	CNT0029255	Motif:(GCC)n,Motif:(GCA)n	0.383574	KOG2149	Uncharacterized conserved protein	S	K14827	Ribosome biogenesis	N/A	N/A
c8451/f1p0/2124	2432	1	Seita.4G292500.1	ascorbic acid mannose pathway regulator 1	Seita.4G292500.1	Seita.4G292500.1.p	XP_004967313.1	CA099733	complete	378	N/A	N/A	N/A	Motif:(T)n	0.182546	N/A	N/A	N/A	N/A	N/A	N/A	N/A
c18778/f1p0/4804	4739	1	Sobic.005G091300.2	Leucine-rich receptor-like protein kinase family protein;Leucine-rich receptor-like protein kinase family protein	Sobic.005G091300.1	Sobic.005G091300.1.p	XP_002449308.1	CA141252.1	complete	378	6	Leucine-rich repeat domain, L domain-like;;Leucine-rich repeat	N/A	Motif:Gypsy-99_SB-LTR	0.118261	KOG1187	Serine/threonine protein kinase	T	N/A	N/A	GO:0005515,GO:0006468,GO:0005524,GO:0004672	protein binding;protein phosphorylation;ATP binding;protein kinase activity
c2764/f1p0/3763	3772	1	Sobic.002G304700.1	lipid transporters;lipid transporters	Sobic.002G304700.1	Sobic.002G304700.1.p	EER97216.2	CA224138	complete	378	3	-;;RFT1	CNT0027364	N/A	0.18938	KOG2864	Nuclear division RFT1 protein	D	K06316	Transporters	GO:0016021,GO:0006869,GO:0005319	integral component of membrane;lipid transport;lipid transporter activity
c19203/f1p1/1002	1002	1	GRMZM2G406746_T01	Pentatricopeptide repeat (PPR-like) superfamily protein	Sobic.002G052400.1	Sobic.002G052400.1.p	XP_002459421.1	CA248176	5prime_partial	378	5	-;;Pentatricopeptide repeat	N/A	N/A	0.669096	N/A	N/A	N/A	N/A	N/A	N/A	N/A
c20741/f1p0/1346	1345	1	Sobic.010G190700.1	Putative glycosyl hydrolase of unknown function (DUF1680);Putative glycosyl hydrolase of unknown function (DUF1680)	Sobic.010G190700.1	Sobic.010G190700.1.p	XP_002438671.1	PUT-157a-Saccharum_officinarum-77560	5prime_partial	378	3	Beta-L-arabinofuranosidase, GH127	N/A	Motif:(CGG)n	0.683704	N/A	N/A	N/A	K09955	Function unknown	N/A	N/A
c10965/f1p0/1617	1605	1	Sobic.002G038200.1	TatD related DNase;TatD related DNase	Sobic.002G038200.1	Sobic.002G038200.1.p	XP_008811287.1	CA111939.1	complete	378	7	TatD family;;Metal-dependent hydrolase;;Deoxyribonuclease, TatD-related, conserved site	N/A	N/A	1.28953	KOG3020	TatD-related DNase	L	K03424	Replication	GO:0016888	endodeoxyribonuclease activity, producing 5'-phosphomonoesters
c16519/f1p0/2297	2297	1	N/A	N/A	N/A	N/A	KIL93938.1	N/A	complete	378	N/A	N/A	N/A	N/A	0	N/A	N/A	N/A	N/A	N/A	N/A	N/A
c26401/f1p0/2009	2023	1	N/A	N/A	N/A	Sobic.001G261428.1.p	XP_002450696.1	CA080666	complete	378	9	-;;Zinc finger, CCHC-type	N/A	N/A	0.0763347	N/A	N/A	N/A	N/A	N/A	N/A	N/A
c24345/f1p0/2393	2386	0	N/A	N/A	N/A	N/A	N/A	N/A	5prime_partial	378	N/A	N/A	N/A	Motif:Helitron-N13_SBi,Motif:(TG)n	0.0843782	N/A	N/A	N/A	N/A	N/A	N/A	N/A
c6525/f1p0/3586	3464	1	Sobic.007G214900.1	ENHANCED DOWNY MILDEW 2;ENHANCED DOWNY MILDEW 2	Sobic.007G214900.4	Sobic.007G214900.4.p	KXG25664.1	CA227986	5prime_partial	381	4	Zinc finger, RING/FYVE/PHD-type	N/A	N/A	0.022345	N/A	N/A	N/A	N/A	N/A	N/A	N/A
c5375/f1p0/2665	2664	1	Sobic.003G410300.1	jasmonate-zim-domain protein 10;jasmonate-zim-domain protein 10	Sobic.003G410300.1	Sobic.003G410300.1.p	XP_002456880.1	CA071279	complete	381	7	CO/COL/TOC1, conserved site;;Tify domain	N/A	Motif:(TG)n,Motif:(GTC)n,Motif:STOWAWAY3_SB	0.408094	N/A	N/A	N/A	N/A	N/A	N/A	N/A
c37146/f1p0/4200	4180	1	Sobic.003G077700.2	Protein of unknown function, DUF647;Protein of unknown function, DUF647	Sobic.003G077700.2	Sobic.003G077700.2.p	KXG31924.1	CA194617.1	complete	381	2	-;;Root UVB sensitive family	lincRNA1_PMID_24635777	Motif:hAT-N20_SBi,Motif:(TGCCTAG)n	0.467029	KOG4249	Uncharacterized conserved protein	S	N/A	N/A	N/A	N/A
c37895/f1p0/1762	1760	1	Sobic.003G242800.2	WRKY family transcription factor;WRKY family transcription factor	Sobic.003G242800.2	Sobic.003G242800.2.p	XP_002458250.1	N/A	complete	381	2	-	N/A	Motif:(AC)n,Motif:(GCAGCG)n	0.178023	N/A	N/A	N/A	N/A	N/A	GO:0043565,GO:0006355,GO:0003700	sequence-specific DNA binding;regulation of transcription, DNA-templated;DNA binding transcription factor activity
c17271/f1p0/1351	1351	1	N/A	N/A	N/A	N/A	KXL49350.1	N/A	complete	381	1	-	N/A	N/A	0	N/A	N/A	N/A	N/A	N/A	N/A	N/A
c18150/f1p0/2753	2709	1	N/A	N/A	N/A	Sobic.001G114650.1.p	KXG37224.1	PUT-157a-Saccharum_officinarum-74094	complete	381	N/A	N/A	N/A	Motif:(CT)n,Motif:(CCG)n	0.0673928	N/A	N/A	N/A	N/A	N/A	N/A	N/A
c9058/f1p0/1261	1261	1	N/A	N/A	N/A	N/A	XP_003837900.1	N/A	5prime_partial	381	1	-	N/A	N/A	0.0638625	N/A	N/A	N/A	N/A	N/A	N/A	N/A
c11133/f1p0/2587	2587	1	Aqcoe1G251900.1	heat shock cognate protein 70-1	Glyma.18G289600.1	Pahal.E01010.1	ACH85197.1	N/A	complete	384	11	Heat shock protein 70, conserved site;;Heat shock protein 70kD, peptide-binding domain;;Heat shock protein 70 family	N/A	N/A	0.108951	N/A	N/A	N/A	K03283	Protein phosphatase and associated proteins ;Spliceosome ;Spliceosome ;Ribosome biogenesis ;Mitochondrial biogenesis ;Chaperones and folding catalysts ;Protein processing in endoplasmic reticulum ;Membrane trafficking ;Proteasome ;MAPK signaling pathway ;Cell adhesion molecules and their ligands ;Endocytosis ;Exosome ;Antigen processing and presentation ;Estrogen signaling pathway ;Longevity regu…	N/A	N/A
c31054/f1p0/3401	3410	1	Sobic.004G064800.1	heptahelical protein 3;heptahelical protein 3	Sobic.004G064800.1	Sobic.004G064800.1.p	XP_002451658.1	PUT-157a-Saccharum_officinarum-510133726	complete	384	4	AdipoR/Haemolysin-III-related	N/A	Motif:(TCGCCG)n	1.12766	KOG0748	Predicted membrane proteins, contain hemolysin III domain;Predicted membrane proteins, contain hemolysin III domain	T;R	K07297	AMPK signaling pathway ;Adipocytokine signaling pathway ;Longevity regulating pathway - mammal ;Non-alcoholic fatty liver disease (NAFLD)	GO:0016021	integral component of membrane
c25297/f1p0/1088	1087	1	Sobic.009G252300.6	Homeodomain-like superfamily protein;Homeodomain-like superfamily protein	N/A	N/A	N/A	CA149508	5prime_partial	384	2	-	N/A	Motif:(GCCGC)n,Motif:(CT)n	0.351905	N/A	N/A	N/A	N/A	N/A	N/A	N/A
c29210/f1p0/4213	4203	1	Seita.5G432300.1	NB-ARC domain-containing disease resistance protein	Seita.5G432300.1	Pavir.J28677.1.p	EMS50526.1	DV637210	complete	384	2	Leucine-rich repeat domain, L domain-like	N/A	N/A	0.0958013	KOG4658	Apoptotic ATPase	T	N/A	N/A	GO:0043531	ADP binding
c19785/f1p0/2736	2543	1	Sobic.001G497300.1	Protein kinase superfamily protein;Protein kinase superfamily protein	Sobic.001G497300.1	GRMZM2G175563_P01	AFW89701.1	TC133869	complete	384	4	-	CNT0006775	Motif:(TG)n	0.0989342	KOG0192	Tyrosine kinase specific for activated (GTP-bound) p21cdc42Hs	T	N/A	N/A	GO:0006468,GO:0004672	protein phosphorylation;protein kinase activity
c8331/f2p0/1212	1211	1	Sobic.006G193700.1	Protein of unknown function (DUF581);Protein of unknown function (DUF581)	Sevir.7G226400.1	Sobic.006G193700.1.p	XP_002448409.1	N/A	complete	384	4	-;;Zf-FLZ domain	N/A	Motif:(CGCT)n,Motif:(CAC)n	3.15871	N/A	N/A	N/A	N/A	N/A	N/A	N/A
c36538/f1p0/594	594	1	Sobic.007G100500.1	Tetratricopeptide repeat (TPR)-like superfamily protein;Tetratricopeptide repeat (TPR)-like superfamily protein	Zm00008a015900_T01	Sobic.007G100500.1.p	XP_002444167.1	N/A	5prime_partial	384	4	-;;Pentatricopeptide repeat	N/A	N/A	5.084	N/A	N/A	N/A	N/A	N/A	N/A	N/A
c38585/f1p0/4084	3986	1	GRMZM2G175661_T01	zinc finger protein-related	GRMZM2G175661_T01	Bradi2g46957.1.p	XP_003569590.1	PUT-157a-Saccharum_officinarum-517133733	complete	384	5	-;;Zinc finger, CHY-type	N/A	N/A	0.231523	KOG1940	Zn-finger protein	R	K16276	Ubiquitin system	GO:0008270	zinc ion binding
c10540/f2p0/3655	3655	1	N/A	N/A	N/A	Sobic.008G155800.2.p	WP_012472530.1	N/A	complete	384	10	-;;Ankyrin repeat;;Ankyrin repeat-containing domain	N/A	N/A	0.0275412	N/A	N/A	N/A	N/A	N/A	N/A	N/A
c15298/f1p0/1192	1184	1	N/A	N/A	N/A	Pavir.Gb02216.1.p	KXG34771.1	CA242766	complete	384	1	-	N/A	N/A	0.578133	N/A	N/A	N/A	N/A	N/A	N/A	N/A
c5916/f1p0/1023	1021	1	N/A	N/A	N/A	LOC_Os07g22110.1	AAQ56409.1	N/A	complete	384	N/A	N/A	N/A	Motif:ATHILA-7_SBi-I	3.34552	N/A	N/A	N/A	N/A	N/A	N/A	N/A
c37276/f1p0/3598	3589	1	Pavir.J29724.1	N/A	Pavir.J29724.1	Pavir.Ab00223.1.p	AAT77288.1	CA117999	complete	387	N/A	N/A	N/A	Motif:MuDR1_TD	0.0701312	N/A	N/A	N/A	N/A	N/A	N/A	N/A
c23469/f1p0/2266	2264	1	AHYPO_023033-RA	ATPase, F1 complex, alpha subunit protein	Gorai.013G213000.1	64171	XP_014227727.1	N/A	complete	387	4	ATP synthase, alpha subunit, C-terminal	N/A	N/A	0.017785	N/A	N/A	N/A	K02132	Oxidative phosphorylation ;Alzheimer's disease ;Parkinson's disease ;Huntington's disease	GO:0046034,GO:0015992,GO:0033178,GO:0016820,GO:0015991,GO:0005524,GO:0046961,GO:0046933,GO:0045261,GO:0015986	ATP metabolic process;proton transport;proton-transporting two-sector ATPase complex, catalytic domain;hydrolase activity, acting on acid anhydrides, catalyzing transmembrane movement of substances;ATP hydrolysis coupled proton transport;ATP binding;proton-transporting ATPase activity, rotational mechanism;proton-transporting ATP synthase activity, rotational mechanism;proton-transporting ATP syn…
c8557/f1p0/1443	1461	1	Sobic.002G081300.1	cytokinin response factor 4;cytokinin response factor 4	Sobic.002G081300.1	GRMZM2G472052_P01	DAA60062.1	CA133104	complete	387	1	-	N/A	Motif:GA-rich,Motif:(CGCCCC)n	0.361751	N/A	N/A	N/A	N/A	N/A	GO:0006355,GO:0003700	regulation of transcription, DNA-templated;DNA binding transcription factor activity
c11232/f1p0/3502	3548	1	Sobic.010G176700.1	Leucine-rich repeat protein kinase family protein;Leucine-rich repeat protein kinase family protein	Sobic.010G176700.1	Sobic.010G176700.1.p	KXG20259.1	CA145972	complete	387	4	-;;Leucine-rich repeat domain, L domain-like	N/A	N/A	0.206511	KOG1187	Serine/threonine protein kinase	T	N/A	N/A	GO:0006468,GO:0005524,GO:0004672,GO:0005515	protein phosphorylation;ATP binding;protein kinase activity;protein binding
c8873/f1p0/3540	3541	1	Pahal.E00607.1	LRR and NB-ARC domains-containing disease resistance protein	Pahal.E00607.1	Sevir.5G438200.1.p	XP_004971089.1	DV637210	complete	387	2	-;;Leucine-rich repeat domain, L domain-like	N/A	N/A	0.0511702	KOG4658	Apoptotic ATPase	T	N/A	N/A	GO:0043531	ADP binding
c26426/f1p0/2039	2057	1	GRMZM2G099023_T01	Transducin/WD40 repeat-like superfamily protein	Sobic.001G163600.1	GRMZM2G099023_P01	DAA50409.1	N/A	complete	387	4	-	N/A	Motif:G-rich,Motif:(GCG)n	2.33535	KOG0271	Notchless-like WD40 repeat-containing protein	S	N/A	N/A	GO:0005515	protein binding
c34944/f1p0/3670	3525	1	Sobic.003G264800.1	Uncharacterised conserved protein UCP031088, alpha/beta hydrolase;Uncharacterised conserved protein UCP031088, alpha/beta hydrolase	Sobic.003G264800.1	Sobic.003G264800.1.p	ACF78777.1	CA267057.1	5prime_partial	387	1	-	CNT0019596	Motif:(CGCCTC)n,Motif:LINE1-34_SBi,Motif:LINE1-46_SBi	0.273883	N/A	N/A	N/A	N/A	N/A	N/A	N/A
c10474/f1p0/2534	2537	1	N/A	N/A	N/A	N/A	N/A	TC154845	5prime_partial	387	N/A	N/A	N/A	Motif:(GCGGCCA)n	3.23112	N/A	N/A	N/A	N/A	N/A	N/A	N/A
c16797/f1p0/3619	3656	1	N/A	N/A	N/A	GSVIVT01038714001	OAL55576.1	N/A	complete	387	6	-;;FAD/NAD(P)-binding domain	N/A	N/A	0.148682	N/A	N/A	N/A	N/A	N/A	N/A	N/A
c20889/f1p0/3115	3115	1	N/A	N/A	N/A	Sobic.002G265700.2.p	XP_002458606.1	N/A	5prime_partial	387	N/A	N/A	N/A	Motif:LINE1-13_SBi	0.0193894	N/A	N/A	N/A	N/A	N/A	N/A	N/A
c24824/f1p0/7576	7422	1	N/A	N/A	N/A	Cucsa.249330.1	ABA94261.1	N/A	complete	387	5	Aspartic peptidase domain	N/A	Motif:(T)n,Motif:Gypsy-17_SB-I	0	N/A	N/A	N/A	N/A	N/A	N/A	N/A
c32152/f1p0/3574	3573	1	N/A	N/A	N/A	N/A	XP_007840178.1	N/A	complete	387	1	-	N/A	Motif:(CGA)n,Motif:GA-rich,Motif:(TTCT)n	0	N/A	N/A	N/A	N/A	N/A	N/A	N/A
c4627/f1p0/5805	5805	1	N/A	N/A	N/A	N/A	EME49702.1	N/A	complete	387	N/A	N/A	N/A	Motif:GA-rich	0	N/A	N/A	N/A	N/A	N/A	N/A	N/A
c39578/f1p0/2524	2514	1	Pahal.H01976.1	N/A	Pahal.H01976.1	Pahal.H01976.1	KQK95778.1	N/A	complete	390	1	-	N/A	N/A	0.011446	N/A	N/A	N/A	N/A	N/A	N/A	N/A
c8330/f1p1/3509	3520	1	Sobic.003G152500.2	N/A	Sobic.003G152500.2	GRMZM2G701566_P03	NP_001168775.1	TC120073	complete	390	N/A	N/A	CNT0019212	Motif:(GCG)n,Motif:SINE2-1a_SBi	0.101266	N/A	N/A	N/A	N/A	N/A	N/A	N/A
c11193/f1p0/2868	2634	1	Sobic.004G160400.2	N/A	Sobic.004G160400.2	Sobic.004G160400.2.p	XP_002452181.1	TC152692	complete	390	3	-	N/A	Motif:EnSpm-41N_SBi	0.0842122	N/A	N/A	N/A	N/A	N/A	N/A	N/A
c28499/f1p1/1528	1563	1	Sobic.006G215100.1	N/A	Sobic.006G215100.1	Sobic.006G215100.1.p	XP_002448528.1	CA101930.1	3prime_partial	390	2	-	N/A	Motif:(CGG)n,Motif:(CGACGC)n	0.671406	N/A	N/A	N/A	N/A	N/A	GO:0022857,GO:0016021	transmembrane transporter activity;integral component of membrane
c1383/f4p1/1128	1128	1	Sobic.008G029300.2	N/A	Sobic.008G029300.2	Sobic.008G029300.2.p	KXG22922.1	PUT-157a-Saccharum_officinarum-15178	complete	390	11	-;;CBS domain;;Aldolase-type TIM barrel	N/A	Motif:(CTCCA)n,Motif:(CACCGG)n	71.6149	N/A	N/A	N/A	N/A	N/A	N/A	N/A
c22015/f2p1/1089	1090	1	Sobic.008G029300.2	N/A	Sobic.008G029300.2	Sobic.008G029300.2.p	KXG22922.1	PUT-157a-Saccharum_officinarum-15178	complete	390	11	-;;CBS domain;;Aldolase-type TIM barrel	N/A	Motif:(GGCGC)n,Motif:(TG)n	55.186	N/A	N/A	N/A	N/A	N/A	N/A	N/A
c4428/f3p1/1158	1158	1	Sobic.008G029300.2	N/A	Sobic.008G029300.2	Sobic.008G029300.2.p	KXG22922.1	TC123626	complete	390	11	-;;CBS domain;;Aldolase-type TIM barrel	N/A	Motif:(GGCGC)n	81.3514	N/A	N/A	N/A	N/A	N/A	N/A	N/A
c42909/f1p0/2415	2299	1	Sobic.002G304700.1	lipid transporters;lipid transporters	Sobic.002G304700.1	Zm00008a009408_P01	EER97216.2	CA241592	complete	390	3	RFT1	CNT0027364	N/A	0.627924	KOG2864	Nuclear division RFT1 protein	D	K06316	Transporters	GO:0016021,GO:0006869,GO:0005319	integral component of membrane;lipid transport;lipid transporter activity
c3714/f1p0/1396	1398	1	Sobic.006G235400.3	Protein kinase superfamily protein;Protein kinase superfamily protein	Sobic.006G235400.3	Seita.7G257500.1.p	KXG27235.1	CA066289	complete	390	3	-;;Protein kinase-like domain	N/A	Motif:L1-7_SBi	0.392831	KOG1236	Predicted unusual protein kinase	R	K08869	Protein kinases	N/A	N/A
c27501/f1p0/6972	6880	1	Sobic.004G332100.1	RING/U-box superfamily protein;RING/U-box superfamily protein	Sobic.004G332100.1	Sobic.004G332100.1.p	KXG31279.1	N/A	complete	390	5	-;;Histone H5	N/A	Motif:(T)n,Motif:(CGCC)n,Motif:(GTTTT)n,Motif:(TTTCTTC)n,Motif:A-rich,Motif:(A)n	0	N/A	N/A	N/A	N/A	N/A	GO:0008270,GO:0005515	zinc ion binding;protein binding
c7903/f1p0/1673	1658	1	Sobic.008G088803.1	Ubiquitin-conjugating enzyme/RWD-like protein;Ubiquitin-conjugating enzyme/RWD-like protein	Sobic.008G088803.1	Pavir.Cb01773.1.p	KXG19006.1	N/A	complete	390	1	-	N/A	N/A	0.40071	KOG2391	Vacuolar sorting protein/ubiquitin receptor VPS23;Vacuolar sorting protein/ubiquitin receptor VPS23	O;U	K12183	Membrane trafficking ;Endocytosis ;Exosome	GO:0015031,GO:0006464	protein transport;cellular protein modification process
c20664/f1p0/3379	3371	1	N/A	N/A	N/A	Sobic.005G110556.1.p	KXG35336.1	N/A	complete	390	2	-	N/A	Motif:(GGCTCC)n,Motif:L1-7_ZM,Motif:LINE1-36_SBi	0.143335	N/A	N/A	N/A	N/A	N/A	N/A	N/A
c2713/f1p0/5231	5231	1	N/A	N/A	N/A	Pp3c11_20920V3.1.p	KJX99926.1	N/A	complete	390	5	Protein kinase-like domain;;Protein kinase domain	N/A	N/A	0	N/A	N/A	N/A	N/A	N/A	N/A	N/A
c31417/f1p0/4055	4055	1	N/A	N/A	N/A	N/A	KXL41913.1	N/A	complete	390	N/A	N/A	N/A	N/A	0	N/A	N/A	N/A	N/A	N/A	N/A	N/A
c35768/f1p0/2521	2512	1	N/A	N/A	N/A	Pahal.H02684.1	ACN85334.1	PUT-157a-Saccharum_officinarum-113353	complete	390	3	-	N/A	Motif:(C)n	0.24719	N/A	N/A	N/A	N/A	N/A	N/A	N/A
c5679/f1p0/2383	2323	1	N/A	N/A	N/A	N/A	N/A	CA072796	complete	390	N/A	N/A	N/A	Motif:EnSpm8_SB,Motif:(C)n,Motif:(CTAT)n	0.139753	N/A	N/A	N/A	N/A	N/A	N/A	N/A
c9627/f1p0/5711	5709	1	N/A	N/A	N/A	Sphfalx0067s0112.2.p	KXT04427.1	N/A	complete	390	5	GAF domain-like;;Phytochrome chromophore attachment domain	N/A	N/A	0.0105794	N/A	N/A	N/A	N/A	N/A	N/A	N/A
c22736/f1p0/4267	4246	0	N/A	N/A	N/A	N/A	N/A	N/A	complete	390	N/A	N/A	N/A	Motif:LINE1-8_SBi	0.0189662	N/A	N/A	N/A	N/A	N/A	N/A	N/A
c8932/f1p0/1613	1613	0	N/A	N/A	N/A	N/A	N/A	N/A	complete	390	2	-	N/A	Motif:(CCA)n	0	N/A	N/A	N/A	N/A	N/A	N/A	N/A
c33503/f1p0/3442	3443	1	Zm00008a002701_T01	Ankyrin repeat family protein	Zm00008a002701_T01	Pahal.C04459.1	XP_002443398.1	CA283401.1	complete	393	1	-	CNT0025262	N/A	0.0584741	KOG0508,KOG4214	Ankyrin repeat protein;Myotrophin and similar proteins	R;K	N/A	N/A	GO:0003676	nucleic acid binding
c13419/f1p0/2562	2558	1	Sobic.005G229800.5	Ankyrin repeat family protein;Ankyrin repeat family protein	Sobic.005G229800.5	Sobic.005G229800.5.p	KXG29221.1	CA121021.1	complete	393	1	-	N/A	Motif:STOWAWAY1_SB,Motif:(GT)n,Motif:(GA)n,Motif:(GTA)n,Motif:(T)n	0.51158	KOG4412	26S proteasome regulatory complex, subunit PSMD10	O	N/A	N/A	N/A	N/A
c17750/f1p0/2983	2958	1	Sobic.004G141600.1	mitochondrial editing factor 22;mitochondrial editing factor 22	Sobic.004G141600.1	Seita.1G158100.2.p	NP_001168668.1	N/A	complete	393	7	Pentatricopeptide repeat	N/A	Motif:(A)n	0.0220243	N/A	N/A	N/A	N/A	N/A	N/A	N/A
c26932/f1p0/2315	2289	1	Sobic.003G017400.1	phosphoglucosamine mutase-related;phosphoglucosamine mutase-related	Sobic.003G017400.1	Sobic.003G017400.1.p	XP_002454937.1	TC120011	complete	393	5	Alpha-D-phosphohexomutase, C-terminal	N/A	Motif:(GCCCTC)n,Motif:(AGTGAA)n	0.80743	N/A	N/A	N/A	K01836	Amino sugar and nucleotide sugar metabolism	GO:0016868,GO:0005975,GO:0071704	intramolecular transferase activity, phosphotransferases;carbohydrate metabolic process;organic substance metabolic process
c12585/f1p1/1068	1068	1	N/A	N/A	N/A	N/A	N/A	CA185865	5prime_partial	393	1	-	N/A	N/A	2.23446	N/A	N/A	N/A	N/A	N/A	N/A	N/A
c19528/f1p0/2266	2267	1	N/A	N/A	N/A	Pavir.Gb02052.1.p	XP_002489165.1	N/A	complete	393	2	-	N/A	Motif:LINE1-34_SBi	0.150973	N/A	N/A	N/A	N/A	N/A	N/A	N/A
c22167/f1p0/1547	1549	1	N/A	N/A	N/A	N/A	N/A	CA265599.1	3prime_partial	393	1	-	N/A	N/A	0.0129972	N/A	N/A	N/A	N/A	N/A	N/A	N/A
c2818/f1p0/2672	2672	1	N/A	N/A	N/A	LOC_Os11g05030.1	XP_002440822.1	N/A	complete	393	3	-;;Reverse transcriptase zinc-binding domain	N/A	Motif:LINE1-38_SBi	0.045208	N/A	N/A	N/A	N/A	N/A	N/A	N/A
c36281/f1p0/3996	3996	1	N/A	N/A	N/A	N/A	OAG20337.1	N/A	complete	393	N/A	N/A	N/A	N/A	0	N/A	N/A	N/A	N/A	N/A	N/A	N/A
c42843/f1p0/2529	2526	1	N/A	N/A	N/A	Pavir.J36111.1.p	KQL12081.1	N/A	complete	393	N/A	N/A	N/A	Motif:MuDR-10_SBi	0.127523	N/A	N/A	N/A	N/A	N/A	N/A	N/A
c9647/f2p1/2211	2210	1	N/A	N/A	N/A	N/A	N/A	CA263225.1	3prime_partial	393	1	-	N/A	Motif:(TTTTA)n,Motif:(CATTGCA)n	1.00221	N/A	N/A	N/A	N/A	N/A	N/A	N/A
c4594/f1p0/2113	2073	0	N/A	N/A	N/A	N/A	N/A	N/A	complete	393	1	-	N/A	N/A	0.0194237	N/A	N/A	N/A	N/A	N/A	N/A	N/A
c3015/f1p0/4100	3962	1	GRMZM2G090018_T01	N/A	Sobic.001G350000.1	Sobic.001G350000.1.p	XP_002467755.1	CA175708	complete	396	5	-;;Cytochrome P450	N/A	Motif:A-rich	0.17378	N/A	N/A	N/A	N/A	N/A	N/A	N/A
c29849/f1p0/1442	1442	1	Sobic.003G435700.2	N/A	Sobic.003G435700.2	N/A	N/A	CA100693	complete	396	1	Protein of unknown function DUF3615	N/A	N/A	1.18645	N/A	N/A	N/A	N/A	N/A	N/A	N/A
c16098/f1p0/1610	1605	1	LOC_Os11g06100.1	Arabidopsis protein of unknown function (DUF241)	LOC_Os11g06100.1	Brast05G018700.1.p	XP_010237929.1	CA102829	complete	396	N/A	N/A	N/A	Motif:(CGG)n	0.840428	N/A	N/A	N/A	N/A	N/A	N/A	N/A
c33512/f1p1/2332	2333	1	Sobic.001G298400.3	CONSTANS-like 1;CONSTANS-like 1	Zm00008a002045_T01	Sevir.9G329600.1.p	XP_004983660.1	CA088274.1	complete	396	4	-;;CCT domain	N/A	Motif:(TTTC)n,Motif:(GCG)n	1.44998	N/A	N/A	N/A	N/A	N/A	GO:0005515	protein binding
c4846/f1p0/10071	9977	1	Sobic.008G038200.1	crinkly4;crinkly4	Sobic.008G038200.1	Pavir.J20336.1.p	NP_001105395.1	CA236066	complete	396	N/A	N/A	N/A	Motif:(T)n	0.0242149	KOG1187	Serine/threonine protein kinase	T	N/A	N/A	GO:0006468,GO:0004672	protein phosphorylation;protein kinase activity
c28806/f1p0/3486	3404	1	Sobic.003G162500.1	Esterase/lipase/thioesterase family protein;Esterase/lipase/thioesterase family protein	Sobic.003G162500.1	Pavir.Ea01356.3.p	XP_008673141.1	PUT-157a-Saccharum_officinarum-21185	complete	396	3	-;;Diacylglycerol acyltransferase	N/A	Motif:(T)n,Motif:LINE1-55_SBi,Motif:Copia-33_SB-I	0.288501	N/A	N/A	N/A	N/A	N/A	GO:0016747	transferase activity, transferring acyl groups other than amino-acyl groups
c14416/f1p0/1691	1652	1	GRMZM2G068294_T01	F-box family protein	GRMZM2G068294_T01	Sobic.009G113400.1.p	XP_002439658.1	CA154636	complete	396	2	-	N/A	N/A	0.176943	N/A	N/A	N/A	N/A	N/A	N/A	N/A
c7636/f1p0/3996	3808	1	Sobic.003G046400.3	LisH dimerisation motif;WD40/YVTN repeat-like-containing domain;LisH dimerisation motif;WD40/YVTN repeat-like-containing domain	Sobic.003G046400.3	Sobic.003G046400.5.p	KXG31720.1	TC154792	5prime_partial	396	5	LIS1 homology motif	CNT0031796	Motif:(CAG)n	0.635541	KOG0266	WD40 repeat-containing protein	R	N/A	N/A	GO:0005515	protein binding
c15914/f1p0/2333	2333	1	Zm00008a017420_T01	Minichromosome maintenance (MCM2/3/5) family protein	Zm00008a017420_T01	GRMZM2G450055_P01	XP_015689358.1	CA218044	complete	396	N/A	N/A	N/A	Motif:hAT-N3_SBi	2.01421	N/A	N/A	N/A	K02209	DNA replication ;DNA replication proteins ;Chromosome and associated proteins ;Cell cycle ;Cell cycle - yeast ;Meiosis - yeast	GO:0006260,GO:0005524,GO:0003677	DNA replication;ATP binding;DNA binding
c38815/f1p0/2150	2152	1	Sobic.001G529500.1	Pentatricopeptide repeat (PPR-like) superfamily protein;Pentatricopeptide repeat (PPR-like) superfamily protein	Sobic.001G529500.1	Zm00008a000132_P01	NP_001167893.1	N/A	complete	396	10	Pentatricopeptide repeat	N/A	Motif:L1-7_ZM,Motif:LINE1-45_SBi	0.130974	N/A	N/A	N/A	N/A	N/A	N/A	N/A
c30279/f1p0/4041	4083	1	Sobic.003G077700.2	Protein of unknown function, DUF647;Protein of unknown function, DUF647	Sobic.003G077700.2	Sobic.003G077700.1.p	XP_015622247.1	CA194617.1	complete	396	3	-;;Root UVB sensitive family	lincRNA1_PMID_24635777	Motif:hAT-N20_SBi,Motif:(TGCCTAG)n	1.03629	KOG4249	Uncharacterized conserved protein	S	N/A	N/A	N/A	N/A
c42680/f1p0/2250	2248	1	Sobic.001G496600.4	SH2 domain protein A;SH2 domain protein A	Sobic.001G496600.4	Sobic.001G496600.3.p	KXG40133.1	CA300212	complete	396	5	SH2 domain;;Transcription factor STAT	N/A	Motif:Helitron-N10_SBi,Motif:HARB-N5_SBi	0.911014	N/A	N/A	N/A	N/A	N/A	GO:0007165,GO:0006355,GO:0005634,GO:0004871,GO:0003700	signal transduction;regulation of transcription, DNA-templated;nucleus;signal transducer activity;DNA binding transcription factor activity
c10481/f1p0/1190	1197	1	N/A	N/A	N/A	N/A	N/A	PUT-157a-Saccharum_officinarum-66866	complete	396	1	-	N/A	Motif:(TC)n,Motif:(CGC)n,Motif:Gypsy-204_ZM-LTR	1.13303	N/A	N/A	N/A	N/A	N/A	N/A	N/A
c8381/f1p0/2436	2364	1	N/A	N/A	N/A	N/A	N/A	CA100693	complete	396	1	Protein of unknown function DUF3615	N/A	N/A	0.110888	N/A	N/A	N/A	N/A	N/A	N/A	N/A
c27364/f1p0/2237	2274	1	Sobic.010G279100.1	N/A	Sobic.010G279100.1	Sobic.010G279100.1.p	XP_002437650.1	CA249412	complete	399	2	-	N/A	Motif:(CCTCTC)n,Motif:(GCCGTC)n,Motif:(GCT)n	0.322635	N/A	N/A	N/A	N/A	N/A	N/A	N/A
c31810/f1p0/2626	2613	1	GRMZM2G141704_T02	endomembrane-type CA-ATPase 4	GRMZM2G141704_T02	N/A	N/A	CA237743.1	complete	399	N/A	N/A	N/A	Motif:(T)n,Motif:G-rich,Motif:L1-7_SBi	0	N/A	N/A	N/A	N/A	N/A	N/A	N/A
c14030/f1p0/2169	2204	1	Pavir.Ab02391.4	Plant protein of unknown function (DUF639)	Pavir.Ia01967.4	N/A	N/A	CA094327	5prime_partial	399	1	-	N/A	Motif:RTE-1_TD,Motif:(TGTTT)n,Motif:Copia-65_ZM-I	1.55288	N/A	N/A	N/A	N/A	N/A	N/A	N/A
c3418/f1p0/3364	3396	1	Sobic.006G128700.4	Rad21/Rec8-like family protein;Rad21/Rec8-like family protein	Sobic.006G128700.4	Sobic.006G128700.1.p	KXG26609.1	CA148080	complete	399	3	-;;Rad21/Rec8-like protein, N-terminal	N/A	N/A	0.324078	KOG1213	Sister chromatid cohesion complex Cohesin, subunit RAD21/SCC1	D	K06670	Chromosome and associated proteins ;Cell cycle ;Cell cycle - yeast	GO:0005515,GO:0000228	protein binding;nuclear chromosome
c23431/f2p0/2850	2849	1	Pavir.J08099.1	S-locus lectin protein kinase family protein	Pavir.J08099.2	Pahal.G00151.1	XP_012701408.1	N/A	complete	399	1	-	N/A	Motif:(CCAG)n,Motif:REP1_SB	0	KOG1187	Serine/threonine protein kinase	T	N/A	N/A	GO:0048544,GO:0006468,GO:0005524,GO:0004672	recognition of pollen;protein phosphorylation;ATP binding;protein kinase activity
c30763/f1p0/4012	4128	1	GRMZM2G175661_T01	zinc finger protein-related	GRMZM2G175661_T01	GRMZM2G312712_P02	DAA58044.1	PUT-157a-Saccharum_officinarum-517133733	complete	399	6	-;;Zinc finger, RING/FYVE/PHD-type;;Zinc finger, RING-type;;Zinc finger, CTCHY-type	N/A	N/A	0.251755	KOG1940	Zn-finger protein	R	K16276	Ubiquitin system	GO:0008270	zinc ion binding
c4700/f1p0/2287	2273	1	Sobic.001G475800.1	Zinc-binding alcohol dehydrogenase family protein;Zinc-binding alcohol dehydrogenase family protein	Sobic.001G475800.1	Sobic.001G475800.1.p	KXG39999.1	TC140133	complete	399	4	NAD(P)-binding domain	N/A	N/A	0.627531	N/A	N/A	N/A	K00121	Glycolysis / Gluconeogenesis ;Methane metabolism ;Fatty acid degradation ;Tyrosine metabolism ;Retinol metabolism ;Chloroalkane and chloroalkene degradation ;Naphthalene degradation ;Metabolism of xenobiotics by cytochrome P450 ;Drug metabolism - cytochrome P450 ;Chemical carcinogenesis	GO:0055114,GO:0016491,GO:0008270	oxidation-reduction process;oxidoreductase activity;zinc ion binding
c6078/f1p0/3185	3374	1	N/A	N/A	N/A	Pahal.J00752.1	XP_002445048.1	N/A	complete	399	8	-;;Zinc finger, CCHC-type	N/A	Motif:LINE1-59_SBi	0.254001	N/A	N/A	N/A	N/A	N/A	N/A	N/A
c9397/f1p0/3270	3270	1	N/A	N/A	N/A	N/A	XP_003711460.1	N/A	complete	399	2	-	N/A	N/A	0	N/A	N/A	N/A	N/A	N/A	N/A	N/A
c27902/f1p0/726	726	1	Sobic.001G374600.1	N/A	Sobic.001G374600.1	Zm00008a001465_P01	NP_001142402.1	TC148354	5prime_partial	402	2	-	N/A	N/A	0.0554618	N/A	N/A	N/A	N/A	N/A	N/A	N/A
c7217/f1p0/1251	1287	1	Sobic.001G104900.1	ethylene-dependent gravitropism-deficient and yellow-green-like 3;ethylene-dependent gravitropism-deficient and yellow-green-like 3	Sobic.001G104900.1	Sobic.001G104900.1.p	ACF87643.1	CA123041	5prime_partial	402	2	-	N/A	N/A	0.252561	N/A	N/A	N/A	N/A	N/A	N/A	N/A
c2346/f3p1/1161	1166	1	Sobic.003G030800.1	PRA1 (Prenylated rab acceptor) family protein;PRA1 (Prenylated rab acceptor) family protein	Sobic.003G030800.1	Sobic.003G030800.1.p	XP_002455006.1	CA202233	5prime_partial	402	1	-	N/A	Motif:(CCG)n	3.20944	KOG3142	Prenylated rab acceptor 1	U	N/A	N/A	N/A	N/A
c17187/f1p0/1289	1289	1	N/A	N/A	N/A	N/A	N/A	CF575437	complete	402	1	-	N/A	N/A	3.01443	N/A	N/A	N/A	N/A	N/A	N/A	N/A
c24114/f1p1/3598	3582	1	N/A	N/A	N/A	N/A	N/A	CA093842	complete	402	1	-	N/A	Motif:(CCTCTC)n,Motif:(TC)n,Motif:(TA)n,Motif:Helitron-N14_SBi	0.246351	N/A	N/A	N/A	N/A	N/A	N/A	N/A
c7126/f1p0/3706	3704	1	N/A	N/A	N/A	Pavir.Ia02108.1.p	XP_014757944.1	CN609733	complete	402	1	-	N/A	Motif:STOWAWAY14_SB,Motif:STOWAWAY3_SB,Motif:CLOUD-1_SB,Motif:(GGAGGT)n,Motif:STOWAWAY12_SB	0.0656055	N/A	N/A	N/A	N/A	N/A	N/A	N/A
c19854/f1p0/1307	1316	1	GRMZM2G174240_T01	DNA-binding storekeeper protein-related transcriptional regulator	Sobic.004G311300.5	Zm00008a023115_P01	ACG27095.1	N/A	complete	405	2	-	N/A	Motif:(CGCACGC)n,Motif:(CCGCGC)n	1.5307	N/A	N/A	N/A	N/A	N/A	N/A	N/A
c32872/f1p0/1628	1636	1	Sobic.009G161800.2	highly ABA-induced PP2C gene 2;highly ABA-induced PP2C gene 2	Sobic.009G161800.2	Sobic.009G161800.2.p	KXG22151.1	CA078060.1	complete	405	9	PPM-type phosphatase domain;;Protein phosphatase 2C family	N/A	Motif:(CCG)n	2.56365	KOG0698	Serine/threonine protein phosphatase	T	K14497	MAPK signaling pathway - plant ;Plant hormone signal transduction ;Insulin resistance	GO:0003824,GO:0006470,GO:0004722	catalytic activity;protein dephosphorylation;protein serine/threonine phosphatase activity
c41907/f1p0/2380	2378	1	Sobic.003G242200.1	homology to ABI1;homology to ABI1	Sobic.003G242200.3	Sobic.003G242200.3.p	XP_002456073.1	N/A	complete	405	N/A	N/A	CNT0019625	N/A	0.696533	KOG0698	Serine/threonine protein phosphatase	T	K14497	MAPK signaling pathway - plant ;Plant hormone signal transduction ;Insulin resistance	GO:0003824,GO:0006470,GO:0004722	catalytic activity;protein dephosphorylation;protein serine/threonine phosphatase activity
c19748/f1p0/3499	3483	1	Sobic.006G030300.1	Leucine-rich repeat protein kinase family protein;Leucine-rich repeat protein kinase family protein	Sobic.006G030300.1	Sobic.006G030300.1.p	XP_002446181.1	N/A	complete	405	7	-;;Protein kinase domain;;Serine/threonine-protein kinase, active site;;Protein kinase-like domain	N/A	Motif:(AC)n	0.175976	KOG1187	Serine/threonine protein kinase	T	N/A	N/A	GO:0005515,GO:0006468,GO:0004672	protein binding;protein phosphorylation;protein kinase activity
c33684/f1p0/3245	3229	1	Sobic.010G190700.1	Putative glycosyl hydrolase of unknown function (DUF1680);Putative glycosyl hydrolase of unknown function (DUF1680)	Sobic.010G190700.1	Sobic.010G190700.1.p	XP_002438671.1	CA096659	complete	405	3	-;;Beta-L-arabinofuranosidase, GH127	N/A	Motif:(GGAC)n,Motif:(A)n	0.0315072	N/A	N/A	N/A	K09955	Function unknown	N/A	N/A
c24915/f1p0/6150	5842	1	Sevir.9G044300.1	SGNH hydrolase-type esterase superfamily protein	Seita.9G049000.1	Pahal.H00123.1	XP_004986176.1	N/A	complete	405	1	-	N/A	Motif:Copia-124_SB-LTR,Motif:(CT)n	0.153118	N/A	N/A	N/A	N/A	N/A	GO:0016788	hydrolase activity, acting on ester bonds
c28429/f1p0/3738	3740	1	N/A	N/A	N/A	N/A	OAG15096.1	N/A	complete	405	2	-;;Frequency clock protein	N/A	N/A	0.091512	N/A	N/A	N/A	N/A	N/A	N/A	N/A
c34348/f1p0/2390	2390	1	N/A	N/A	N/A	Cre02.g115900.t1.2	XP_013321877.1	N/A	complete	405	5	-;;Tryptophan RNA-binding attenuator protein-like domain;;Mitochondrial biogenesis protein AIM24	N/A	N/A	0	N/A	N/A	N/A	N/A	N/A	N/A	N/A
c40830/f1p0/2505	2508	1	N/A	N/A	N/A	Pp3s42_140V3.1.p	KPI40327.1	N/A	complete	405	6	-;;Haem peroxidase;;Haem peroxidase, plant/fungal/bacterial;;Catalase-peroxidase haem	N/A	N/A	0.0160547	N/A	N/A	N/A	N/A	N/A	N/A	N/A
c7630/f1p0/1635	1635	1	N/A	N/A	N/A	N/A	N/A	CA206513	complete	405	N/A	N/A	N/A	Motif:(CGA)n	0.745262	N/A	N/A	N/A	N/A	N/A	N/A	N/A
c7086/f1p0/3872	3874	1	Sobic.001G335800.8	N/A	Sobic.001G335800.8	Sobic.001G335800.7.p	AGT16623.1	CA071745.1	complete	408	5	-;;Protein LONGIFOLIA 1/2	N/A	Motif:(AGCCCGG)n,Motif:(GGCGG)n,Motif:(CCAGCA)n,Motif:(TTCAGC)n,Motif:LINE1-64_SBi	0.50921	N/A	N/A	N/A	N/A	N/A	N/A	N/A
c28413/f1p0/2825	2771	1	Sobic.003G393200.1	N/A	Sobic.003G393200.1	Sobic.003G393200.1.p	NP_001308931.1	CA093790	complete	408	2	-	N/A	Motif:EnSpm-16_SBi	0.463789	N/A	N/A	N/A	N/A	N/A	N/A	N/A
c30289/f1p1/2324	2330	1	Sobic.006G192332.1	N/A	Zm00008a015559_T01	Sobic.007G045900.1.p	KXG24465.1	TC121077	complete	408	4	WAT1-related protein	N/A	N/A	0.50622	KOG0156	Cytochrome P450 CYP2 subfamily	Q	N/A	N/A	GO:0055114,GO:0020037,GO:0016705,GO:0005506	oxidation-reduction process;heme binding;oxidoreductase activity, acting on paired donors, with incorporation or reduction of molecular oxygen;iron ion binding
c5322/f1p0/1287	1287	1	GRMZM2G389768_T01	cold shock domain protein 1	Pahal.A00096.1	Sevir.1G110800.1.p	XP_002453214.1	TC144435	complete	408	12	Zinc finger, CCHC-type	N/A	Motif:(GGC)n,Motif:Copia-15_BD-I,Motif:(CGGAGG)n,Motif:(GCG)n	3.36154	N/A	N/A	N/A	K09250	Transcription factors	GO:0006355,GO:0003677,GO:0008270,GO:0003676	regulation of transcription, DNA-templated;DNA binding;zinc ion binding;nucleic acid binding
c7647/f1p0/5988	5996	1	Sobic.003G315000.4	homeobox protein 54;homeobox protein 54	N/A	N/A	N/A	N/A	complete	408	N/A	N/A	N/A	N/A	0.247719	N/A	N/A	N/A	N/A	N/A	N/A	N/A
c6388/f1p1/3794	3849	1	Sevir.4G057100.1	Leucine-rich repeat protein kinase family protein	Sevir.4G057100.1	Sobic.010G054400.1.p	XP_004966696.1	CA254757	complete	408	7	Protein kinase domain;;Serine/threonine-protein kinase, active site;;Protein kinase-like domain	N/A	Motif:(A)n	0.0334969	KOG1187	Serine/threonine protein kinase	T	N/A	N/A	GO:0005515,GO:0006468,GO:0005524,GO:0004672	protein binding;protein phosphorylation;ATP binding;protein kinase activity
c26819/f1p0/1265	1340	1	Sobic.004G347200.1	Metallo-hydrolase/oxidoreductase superfamily protein;Metallo-hydrolase/oxidoreductase superfamily protein	Sobic.004G347200.1	Zm00008a012032_P01	NP_001144090.1	CF570657	complete	408	2	-	N/A	N/A	0.979952	N/A	N/A	N/A	N/A	N/A	N/A	N/A
c17614/f1p0/2171	2190	1	Sobic.004G106300.1	myb-like HTH transcriptional regulator family protein;myb-like HTH transcriptional regulator family protein	Sobic.004G106300.1	Sobic.004G106300.1.p	XP_002451851.1	CA198056	complete	408	3	-	N/A	Motif:(TCTCCT)n,Motif:(GCA)n	7.11537	N/A	N/A	N/A	N/A	N/A	N/A	N/A
c11622/f1p0/2927	2919	1	Sobic.009G214900.1	Protein of unknown function (DUF1639);Protein of unknown function (DUF1639)	Sobic.009G214900.1	Sobic.009G214900.1.p	XP_002440162.1	CF576681	complete	408	4	-;;Protein of unknown function DUF1639	CNT0018525	Motif:(GAAGA)n,Motif:(CGC)n	3.70942	N/A	N/A	N/A	N/A	N/A	N/A	N/A
c2644/f1p0/1182	1172	1	Sobic.003G317400.2	sphingosine kinase 1;sphingosine kinase 1	Sobic.003G317400.2	Pavir.J40410.1.p	XP_004970188.1	N/A	complete	408	3	-;;NAD kinase/diacylglycerol kinase-like domain	CNT0018685	N/A	1.44503	N/A	N/A	N/A	K04718	Sphingolipid metabolism ;VEGF signaling pathway ;Apelin signaling pathway ;Calcium signaling pathway ;Phospholipase D signaling pathway ;Sphingolipid signaling pathway ;Fc gamma R-mediated phagocytosis ;Tuberculosis	GO:0016301	kinase activity
c31525/f1p0/1361	1377	1	Sevir.3G390500.1	Transducin/WD40 repeat-like superfamily protein	GRMZM2G088613_T01	Pavir.Cb00309.1.p	KXG23866.1	N/A	5prime_partial	408	7	WD40/YVTN repeat-like-containing domain;;WD40-repeat-containing domain;;WD40 repeat	N/A	Motif:(GAC)n,Motif:Copia-20_BD-I	1.49222	N/A	N/A	N/A	N/A	N/A	GO:0005515	protein binding
c9663/f1p0/4981	4662	1	GRMZM2G175661_T01	zinc finger protein-related	Zm00008a014109_T01	LOC_Os01g49470.1	NP_001105098.1	CA245094.1	complete	408	N/A	N/A	N/A	N/A	0.01408	N/A	N/A	N/A	K16276	Ubiquitin system	GO:0008270	zinc ion binding
c16324/f1p0/2619	2619	1	N/A	N/A	N/A	N/A	OBS27708.1	N/A	complete	408	8	PTP type protein phosphatase;;Tyrosine specific protein phosphatases domain;;Protein-tyrosine phosphatase-like;;Protein-tyrosine phosphatase, active site	N/A	N/A	0	N/A	N/A	N/A	N/A	N/A	N/A	N/A
c46970/f1p0/2589	2481	1	N/A	N/A	N/A	Seita.2G004400.1.p	XP_004955337.1	N/A	complete	408	1	-	N/A	Motif:Copia-124_SB-LTR	0.236101	N/A	N/A	N/A	N/A	N/A	N/A	N/A
c9480/f1p0/2153	2156	1	N/A	N/A	N/A	N/A	N/A	DN193655	5prime_partial	408	1	-	N/A	Motif:(TC)n,Motif:(CT)n,Motif:EnSpm-29_SBi	0.962969	N/A	N/A	N/A	N/A	N/A	N/A	N/A
c39836/f1p0/5545	5545	0	N/A	N/A	N/A	N/A	N/A	N/A	complete	408	1	-	N/A	Motif:(TCCTAC)n,Motif:(GCCGCA)n,Motif:(GCATCCT)n	0	N/A	N/A	N/A	N/A	N/A	N/A	N/A
c29114/f1p0/1079	1083	1	Sobic.005G122500.1	BCL-2-associated athanogene 5;BCL-2-associated athanogene 5	Sobic.005G122500.1	Sobic.005G122500.1.p	AGT16969.1	CA135056.1	complete	411	5	-	N/A	N/A	0.387062	N/A	N/A	N/A	N/A	N/A	GO:0051087	chaperone binding
c7637/f1p0/5142	5122	1	Sobic.008G067800.3	NB-ARC domain-containing disease resistance protein;NB-ARC domain-containing disease resistance protein	Sobic.008G067800.3	Sobic.008G067800.3.p	N/A	N/A	complete	411	N/A	N/A	N/A	N/A	0	KOG4658	Apoptotic ATPase	T	N/A	N/A	N/A	N/A
c38010/f1p0/4114	4111	1	LOC_Os06g46770.6	polyubiquitin 10	LOC_Os06g46770.6	Carubv10007326m	XP_002023314.1	N/A	complete	411	1	-	CNT0028514	Motif:(T)n	0	KOG0005,KOG0001	Ubiquitin-like protein;Ubiquitin-like protein;Ubiquitin and ubiquitin-like proteins;Ubiquitin and ubiquitin-like proteins	O;D;O;R	K08770	Ubiquitin system ;PPAR signaling pathway	N/A	N/A
c4324/f1p0/3194	3147	1	Seita.3G240600.1	S-locus lectin protein kinase family protein	Seita.3G240600.1	Pahal.C02999.1	XP_004963767.2	CA074358	complete	411	8	Protein kinase domain;;Serine/threonine-protein kinase, active site;;Protein kinase-like domain	N/A	N/A	0.0959364	KOG1187	Serine/threonine protein kinase	T	N/A	N/A	GO:0048544,GO:0006468,GO:0005524,GO:0004672	recognition of pollen;protein phosphorylation;ATP binding;protein kinase activity
c37218/f1p0/3439	3420	1	Sobic.003G384100.1	Tetratricopeptide repeat (TPR)-like superfamily protein;Tetratricopeptide repeat (TPR)-like superfamily protein	Sobic.003G384100.1	Sobic.003G384100.1.p	KXG33862.1	N/A	complete	411	3	-;;Meiosis specific protein Spo22/ZIP4/TEX11	N/A	Motif:(CCG)n,Motif:(CTC)n	1.52467	N/A	N/A	N/A	N/A	N/A	GO:0051321	meiotic cell cycle
c28903/f1p0/1651	1653	1	Sobic.001G475800.1	Zinc-binding alcohol dehydrogenase family protein;Zinc-binding alcohol dehydrogenase family protein	Sobic.001G475800.1	Sobic.001G475800.1.p	KXG39999.1	TC140133	complete	411	5	NAD(P)-binding domain;;Alcohol dehydrogenase, C-terminal	N/A	N/A	0.211257	N/A	N/A	N/A	K00121	Glycolysis / Gluconeogenesis ;Methane metabolism ;Fatty acid degradation ;Tyrosine metabolism ;Retinol metabolism ;Chloroalkane and chloroalkene degradation ;Naphthalene degradation ;Metabolism of xenobiotics by cytochrome P450 ;Drug metabolism - cytochrome P450 ;Chemical carcinogenesis	GO:0055114,GO:0016491,GO:0008270	oxidation-reduction process;oxidoreductase activity;zinc ion binding
c21949/f1p0/1659	1541	1	N/A	N/A	N/A	N/A	N/A	CA111112	complete	411	N/A	N/A	N/A	Motif:Gypsy59-ZM_I-int	0.212297	N/A	N/A	N/A	N/A	N/A	N/A	N/A
c44483/f1p0/2445	2440	1	N/A	N/A	N/A	Sobic.005G110472.5.p	N/A	CA224417	5prime_partial	411	1	-	N/A	Motif:(TCTCTAG)n,Motif:Gypsy-122B_SBi-I	0.316627	N/A	N/A	N/A	N/A	N/A	N/A	N/A
c25179/f1p0/3619	3611	1	Sevir.4G285900.4	N/A	Sobic.010G257500.1	Zm00008a020535_P01	XP_008645058.1	CA064984	complete	414	1	-	N/A	Motif:(TATC)n	0.289877	N/A	N/A	N/A	N/A	N/A	N/A	N/A
c12346/f1p0/870	872	1	Sobic.009G027900.1	CRINKLY4 related 3;CRINKLY4 related 3	Sobic.009G027900.1	Sobic.009G027900.1.p	XP_002439213.1	TC137535	complete	414	5	-;;Protein kinase-like domain	N/A	Motif:(CGC)n,Motif:(CGAGGT)n,Motif:(GCG)n,Motif:(TTCTTCA)n	1.47941	KOG1187	Serine/threonine protein kinase	T	N/A	N/A	GO:0006468,GO:0004672	protein phosphorylation;protein kinase activity
c11341/f1p0/2557	2552	1	Pavir.J23052.1	Tudor/PWWP/MBT superfamily protein	N/A	N/A	N/A	CA090561.1	complete	414	N/A	N/A	N/A	Motif:(T)n,Motif:MuDR-7_SBi,Motif:MuDR-N4_SBi,Motif:Helitron-N14_SBi	1.28294	N/A	N/A	N/A	N/A	N/A	N/A	N/A
c11397/f1p0/5806	5806	1	N/A	N/A	N/A	Lus10014076	KXT02682.1	N/A	complete	414	7	-;;Zinc finger, RING-CH-type;;Zinc finger, RING/FYVE/PHD-type	N/A	Motif:(GCGAGG)n	0	N/A	N/A	N/A	N/A	N/A	N/A	N/A
c4464/f1p0/6153	6153	1	N/A	N/A	N/A	Pp3c4_27650V3.4.p	XP_013772634.1	N/A	complete	414	6	-;;ABC transporter-like;;P-loop containing nucleoside triphosphate hydrolase;;ABC transporter A, ABCA	N/A	Motif:(CCA)n,Motif:(CAA)n,Motif:(GAGCGC)n,Motif:(ACA)n,Motif:(AAC)n	0	N/A	N/A	N/A	N/A	N/A	N/A	N/A
c8720/f1p0/3684	3679	1	N/A	N/A	N/A	Pavir.J05687.1.p	XP_008663244.1	CA069823	5prime_partial	414	N/A	N/A	N/A	N/A	0.532248	N/A	N/A	N/A	N/A	N/A	N/A	N/A
c17041/f1p0/1193	1206	0	N/A	N/A	N/A	N/A	N/A	N/A	5prime_partial	414	1	-	N/A	N/A	0.333875	N/A	N/A	N/A	N/A	N/A	N/A	N/A
c31429/f1p0/2342	2402	1	Sobic.002G161100.1	N/A	Sobic.002G161100.1	Sobic.002G161100.1.p	XP_002436743.1	N/A	complete	417	2	-	N/A	Motif:Helitron-6_ZM,Motif:Helitron-3_ZM	0.331631	N/A	N/A	N/A	N/A	N/A	N/A	N/A
c38543/f1p0/1151	1150	1	Sobic.003G107700.1	N/A	Sobic.003G107700.1	Sobic.003G107700.1.p	XP_002457539.1	TC146293	5prime_partial	417	1	-	N/A	N/A	1.57989	N/A	N/A	N/A	N/A	N/A	N/A	N/A
c18100/f1p0/3226	3294	1	Sobic.009G055000.5	N/A	Seita.9G049000.1	Seita.2G004200.1.p	XP_002450932.1	N/A	complete	417	3	-;;Reverse transcriptase domain	N/A	Motif:LINE1-16_SBi	0.307069	N/A	N/A	N/A	N/A	N/A	GO:0016788	hydrolase activity, acting on ester bonds
c30173/f1p0/2726	2698	1	Sobic.010G257500.1	N/A	Sobic.010G257500.1	Zm00008a020535_P01	XP_008645058.1	CA064984	complete	417	2	-	N/A	Motif:(ATCTAT)n	0.411017	N/A	N/A	N/A	N/A	N/A	N/A	N/A
c17244/f1p0/1276	1277	1	Sobic.007G113800.2	early-responsive to dehydration stress protein (ERD4);early-responsive to dehydration stress protein (ERD4)	N/A	Sobic.002G249650.1.p	N/A	CA150437	5prime_partial	417	2	-	N/A	Motif:LINE1-45_SBi	0.14384	N/A	N/A	N/A	N/A	N/A	N/A	N/A
c3151/f1p0/3792	3795	1	Sobic.010G093100.1	galactosyltransferase1;galactosyltransferase1	Sobic.010G093100.2	Sobic.010G093100.2.p	EMT13044.1	TC139059	complete	417	3	Glycosyl transferase, family 31	CNT0017598	Motif:(GCG)n,Motif:MuDR-N2_SB	0.150333	KOG2287	Galactosyltransferases	G	K14413	Glycosyltransferases ;Various types of N-glycan biosynthesis	GO:0030246,GO:0016020,GO:0008378,GO:0006486	carbohydrate binding;membrane;galactosyltransferase activity;protein glycosylation
c29404/f1p0/4209	4208	1	Sobic.003G155300.1	lipoamide dehydrogenase 1;lipoamide dehydrogenase 1	Sobic.003G210200.1	Sobic.003G210200.1.p	KXG32831.1	CA128517	5prime_partial	417	2	FERM/acyl-CoA-binding protein, 3-helical bundle	N/A	Motif:(CCTC)n,Motif:(TGAATAAG)n	0.340184	N/A	N/A	N/A	N/A	N/A	N/A	N/A
c7713/f1p0/2825	2835	1	Pavir.Gb02159.1	NB-ARC domain-containing disease resistance protein	Pavir.Gb02159.3	Pavir.Gb02159.3.p	XP_004963180.1	BQ534152	5prime_partial	417	5	NB-ARC;;P-loop containing nucleoside triphosphate hydrolase	N/A	N/A	0.333769	KOG4658	Apoptotic ATPase	T	N/A	N/A	GO:0043531	ADP binding
c35351/f1p0/3096	2914	1	Sobic.010G190700.1	Putative glycosyl hydrolase of unknown function (DUF1680);Putative glycosyl hydrolase of unknown function (DUF1680)	Sobic.010G190700.1	Sobic.010G190700.1.p	XP_002438671.1	CA096659	complete	417	4	-;;Beta-L-arabinofuranosidase, GH127	N/A	Motif:(GTGGCG)n,Motif:(CGG)n	0.279546	N/A	N/A	N/A	K09955	Function unknown	N/A	N/A
c22862/f1p0/942	942	1	Sevir.3G390500.1	Transducin/WD40 repeat-like superfamily protein	Sevir.3G390500.1	Sobic.008G150400.1.p	XP_002442434.1	N/A	5prime_partial	417	10	WD40 repeat;;WD40-repeat-containing domain;;WD40/YVTN repeat-like-containing domain	N/A	Motif:(GCCGTC)n,Motif:(GGA)n,Motif:(TG)n	1.8368	KOG0271	Notchless-like WD40 repeat-containing protein	S	N/A	N/A	GO:0005515	protein binding
c44618/f1p0/4488	4506	1	Sobic.005G045000.1	UDP-Glycosyltransferase superfamily protein;UDP-Glycosyltransferase superfamily protein	Sobic.005G045000.1	LOC_Os11g05990.2	EMT30406.1	CA206152	complete	417	3	-	N/A	Motif:(T)n,Motif:G-rich	0.155738	N/A	N/A	N/A	K09480	Glycerolipid metabolism ;Glycosyltransferases	N/A	N/A
c20662/f1p0/2510	2506	1	N/A	N/A	N/A	N/A	N/A	CA162234	complete	417	N/A	N/A	N/A	N/A	0.37493	N/A	N/A	N/A	N/A	N/A	N/A	N/A
c21294/f1p0/3864	3864	1	N/A	N/A	N/A	N/A	XP_011255069.1	N/A	complete	417	3	Organic anion transporter polypeptide OATP	N/A	N/A	0	N/A	N/A	N/A	N/A	N/A	N/A	N/A
c32883/f1p0/2745	2674	1	N/A	N/A	N/A	N/A	N/A	CA095241.1	5prime_partial	417	1	-	N/A	Motif:(C)n	0.353865	N/A	N/A	N/A	N/A	N/A	N/A	N/A
c44701/f1p0/2782	2782	1	N/A	N/A	N/A	N/A	N/A	CA206513	complete	417	N/A	N/A	N/A	Motif:(CGA)n	0.353478	N/A	N/A	N/A	N/A	N/A	N/A	N/A
c4903/f1p0/3100	3100	1	N/A	N/A	N/A	N/A	XP_003295590.1	N/A	complete	417	2	-	N/A	N/A	0.032472	N/A	N/A	N/A	N/A	N/A	N/A	N/A
c1703/f4p1/3482	3482	0	N/A	N/A	N/A	N/A	N/A	N/A	complete	417	1	-	N/A	Motif:ATHILA-6_SBi-I,Motif:RLG_scTat_2_1-I,Motif:(GAAGA)n	1.23648	N/A	N/A	N/A	N/A	N/A	N/A	N/A
c3114/f1p0/2696	2700	0	N/A	N/A	N/A	N/A	N/A	N/A	complete	417	1	-	N/A	Motif:ATHILA-6_SBi-I,Motif:RLG_scTat_2_1-I,Motif:(GAAGA)n	0.726457	N/A	N/A	N/A	N/A	N/A	N/A	N/A
c23602/f1p1/2422	2422	1	Sobic.010G226000.1	N/A	Sobic.010G226000.1	Sobic.010G226000.1.p	KXG20605.1	CA099722	complete	420	2	-	N/A	N/A	0.473931	N/A	N/A	N/A	N/A	N/A	N/A	N/A
c17943/f1p0/3471	3496	1	Sobic.002G030400.1	FAR1-related sequence 4;FAR1-related sequence 4	Sobic.002G030400.1	Sobic.002G030400.1.p	KXG34374.1	CA168691	complete	420	4	FHY3/FAR1 family;;FAR1 DNA binding domain	N/A	Motif:(CGC)n,Motif:MuDR-18_SBi	0.125574	N/A	N/A	N/A	N/A	N/A	GO:0008270,GO:0006355	zinc ion binding;regulation of transcription, DNA-templated
c14823/f1p0/1816	1839	1	Sobic.001G124500.1	GNS1/SUR4 membrane protein family;GNS1/SUR4 membrane protein family	Sobic.001G124500.1	Sobic.001G124500.1.p	XP_002464035.1	N/A	complete	420	3	ELO family	N/A	Motif:(T)n	0.461861	N/A	N/A	N/A	N/A	N/A	GO:0016021	integral component of membrane
c44728/f1p0/2637	2535	1	Sobic.002G311200.1	MATE efflux family protein;MATE efflux family protein	Sobic.002G311200.1	Sobic.002G311200.1.p	XP_002462900.1	N/A	complete	420	3	Multi antimicrobial extrusion protein	N/A	Motif:LINE1-21_SBi,Motif:STOWAWAY14_SB	0.313872	KOG1347	Uncharacterized membrane protein, predicted efflux pump	R	K03327	Transporters	GO:0055085,GO:0016020,GO:0015297,GO:0015238,GO:0006855	transmembrane transport;membrane;antiporter activity;drug transmembrane transporter activity;drug transmembrane transport
c37399/f1p0/1490	1493	1	Sobic.002G367400.1	methyl esterase 11;methyl esterase 11	Sobic.002G367400.1	GRMZM2G151801_P01	XP_008653330.1	TC121289	complete	420	3	-;;Alpha/Beta hydrolase fold	N/A	Motif:(CTGCTGC)n,Motif:(GCG)n,Motif:Gypsy36-ZM_I-int	1.99573	KOG1454	Predicted hydrolase/acyltransferase (alpha/beta hydrolase superfamily)	R	N/A	N/A	N/A	N/A
c19425/f1p0/3745	3678	1	Sobic.007G218100.1	P-loop containing nucleoside triphosphate hydrolases superfamily protein;P-loop containing nucleoside triphosphate hydrolases superfamily protein	Sobic.007G218100.1	Pahal.F01546.1	XP_004973813.1	CA103282	complete	420	2	-	N/A	Motif:(CGT)n,Motif:Copia28-ZM_I-int	0.848439	N/A	N/A	N/A	N/A	N/A	N/A	N/A
c12177/f1p0/2377	2357	1	Sobic.002G038200.1	TatD related DNase;TatD related DNase	Sobic.002G038200.1	N/A	N/A	CA096023	5prime_partial	420	N/A	N/A	N/A	N/A	1.52041	KOG3020	TatD-related DNase	L	K03424	Replication	GO:0016888	endodeoxyribonuclease activity, producing 5'-phosphomonoesters
c11379/f1p0/3559	3559	1	N/A	N/A	N/A	N/A	KXL50912.1	N/A	complete	420	N/A	N/A	N/A	N/A	0	N/A	N/A	N/A	N/A	N/A	N/A	N/A
c11958/f1p0/5375	5375	1	N/A	N/A	N/A	Potri.016G043100.1	XP_016629506.1	N/A	complete	420	8	-;;HAD-like domain	N/A	Motif:(CAG)n	0	N/A	N/A	N/A	N/A	N/A	N/A	N/A
c18992/f1p0/1333	1332	1	N/A	N/A	N/A	Pahal.F01401.1	CDM80952.1	CA152824	complete	420	6	-;;SKP1/BTB/POZ domain;;BPM, C-terminal;;BTB/POZ domain	N/A	Motif:LINE1-38_SBi	4.08094	N/A	N/A	N/A	N/A	N/A	N/A	N/A
c36485/f1p0/4390	4380	0	N/A	N/A	N/A	N/A	N/A	N/A	complete	420	1	-	N/A	N/A	0	N/A	N/A	N/A	N/A	N/A	N/A	N/A
c19291/f1p1/3825	3817	1	Sobic.003G078000.1	N/A	N/A	GRMZM2G136344_P02	XP_008663244.1	CA069823	5prime_partial	423	2	-	N/A	Motif:(CCT)n,Motif:(GCG)n	1.17458	N/A	N/A	N/A	N/A	N/A	N/A	N/A
c37653/f1p0/3614	3613	1	Sobic.007G174900.1	Arabidopsis protein of unknown function (DUF241);Arabidopsis protein of unknown function (DUF241)	Sobic.007G174900.1	Sobic.007G174900.1.p	KXG25427.1	CA071767	complete	423	4	-;;Protein of unknown function DUF241, plant	CNT0026433	Motif:L1-7_SBi,Motif:(AT)n	0.44021	N/A	N/A	N/A	N/A	N/A	N/A	N/A
c33766/f1p2/3995	4003	1	Sobic.001G298400.3	CONSTANS-like 1;CONSTANS-like 1	Zm00008a002045_T01	Sevir.9G329600.1.p	XP_004983660.1	CA088274.1	complete	423	6	-;;CCT domain	N/A	Motif:(T)n,Motif:(AAGA)n,Motif:(TTTC)n,Motif:(GCG)n	0.442289	N/A	N/A	N/A	N/A	N/A	GO:0005515	protein binding
c28212/f1p0/1193	1183	1	Sobic.005G134600.7	NRAMP metal ion transporter 6;NRAMP metal ion transporter 6	Sobic.005G134600.7	GRMZM2G322844_P01	DAA42050.1	CA265282	complete	423	3	NRAMP family	N/A	N/A	0.136146	KOG1291	Mn2+ and Fe2+ transporters of the NRAMP family	P	K12347	Transporters ;Lysosome	GO:0016020,GO:0006810,GO:0005215	membrane;transport;transporter activity
c36670/f1p0/1123	1118	1	Pavir.Ha00607.1	RAB GTPase homolog B1C	Pavir.Ha00607.1	Pavir.Hb01233.1.p	XP_010530090.1	N/A	5prime_partial	423	12	-;;P-loop containing nucleoside triphosphate hydrolase;;Small GTPase superfamily;;Small GTP-binding protein domain	N/A	Motif:LINE1-33_SBi	0.79234	KOG0098	GTPase Rab2, small G protein superfamily	U	N/A	N/A	GO:0005525	GTP binding
c11242/f1p0/1581	1563	1	GRMZM5G815665_T01	UDP-Glycosyltransferase superfamily protein	GRMZM5G815665_T01	Pavir.Ba03402.1.p	XP_015645243.1	CA198553.1	complete	423	1	-	N/A	N/A	1.47858	KOG1192	UDP-glucuronosyl and UDP-glucosyl transferase;UDP-glucuronosyl and UDP-glucosyl transferase	C;G	N/A	N/A	GO:0016758,GO:0008152	transferase activity, transferring hexosyl groups;metabolic process
c19472/f1p0/3425	3420	1	Sobic.003G264800.1	Uncharacterised conserved protein UCP031088, alpha/beta hydrolase;Uncharacterised conserved protein UCP031088, alpha/beta hydrolase	Sobic.003G264800.1	GRMZM2G109976_P01	DAA58014.2	CA267057.1	complete	423	4	-;;Alpha/Beta hydrolase fold	CNT0019596	Motif:(CGCCTC)n,Motif:LINE1-38_SBi,Motif:CACTAN1_ZM,Motif:Helitron-N11_SBi	0.575707	N/A	N/A	N/A	N/A	N/A	N/A	N/A
c10614/f1p0/2139	2137	1	N/A	N/A	N/A	106467	OBT56895.1	N/A	complete	423	8	Fumarate reductase/succinate dehydrogenase flavoprotein-like, C-terminal	N/A	N/A	0.122473	N/A	N/A	N/A	N/A	N/A	N/A	N/A
c15831/f1p0/3676	3676	1	N/A	N/A	N/A	Cagra.0917s0010.1.p	XP_016590076.1	N/A	complete	423	4	Thiamin diphosphate-binding fold;;2-oxoglutarate dehydrogenase E1 component	N/A	N/A	0.0383375	N/A	N/A	N/A	N/A	N/A	N/A	N/A
c18199/f1p0/2622	2622	1	N/A	N/A	N/A	Zm00008a000697_P01	XP_008654531.1	CA121965	complete	423	3	Reverse transcriptase zinc-binding domain	N/A	Motif:LINE1-8_ZM,Motif:(TCTC)n	0.69873	N/A	N/A	N/A	N/A	N/A	N/A	N/A
c24149/f1p0/7323	7324	1	N/A	N/A	N/A	N/A	XP_007839764.1	N/A	5prime_partial	423	1	-	N/A	Motif:(T)n	0.0137443	N/A	N/A	N/A	N/A	N/A	N/A	N/A
c37561/f1p0/2442	2434	1	N/A	N/A	N/A	Sobic.010G165700.1.p	KXG24585.1	N/A	complete	423	6	Domain of unknown function DUF223;;Nucleic acid-binding, OB-fold	N/A	Motif:Helitron-N4_SBi	0.0734452	N/A	N/A	N/A	N/A	N/A	N/A	N/A
c18504/f1p0/1393	1392	1	Sobic.002G184800.1	N/A	Sobic.002G184800.1	Sobic.002G184800.1.p	XP_002460141.1	CA146958	5prime_partial	426	3	-	N/A	Motif:(GCGCCA)n,Motif:(CGCCAA)n	0.0144631	N/A	N/A	N/A	N/A	N/A	N/A	N/A
c25849/f1p0/922	922	1	Sobic.003G366100.2	N/A	Sobic.003G366100.3	Sobic.003G366100.3.p	XP_002456683.1	N/A	5prime_partial	426	2	Luciferase-like domain	N/A	Motif:(CGG)n	1.68136	N/A	N/A	N/A	N/A	N/A	N/A	N/A
c13478/f1p0/2385	2386	1	Sobic.004G067900.1	N/A	Sobic.004G067900.1	Sobic.004G067900.1.p	XP_002451673.1	CA100746	complete	426	1	-	N/A	Motif:Copia-97_SB-I,Motif:(GCT)n,Motif:hAT-N3_SBi,Motif:(GCC)n	0.204658	N/A	N/A	N/A	N/A	N/A	N/A	N/A
c12473/f2p2/1566	1565	1	Sobic.006G215100.1	N/A	Sobic.006G215100.1	Sobic.006G215100.1.p	XP_002448528.1	PUT-157a-Saccharum_officinarum-109760	3prime_partial	426	2	-	N/A	Motif:(CGG)n,Motif:(CGACGC)n	2.10388	N/A	N/A	N/A	N/A	N/A	GO:0022857,GO:0016021	transmembrane transporter activity;integral component of membrane
c21788/f1p0/3655	3765	1	Sobic.010G027400.1	N/A	Sobic.010G027400.1	Sobic.010G027400.1.p	XP_002437783.1	CA067443.1	complete	426	3	-	N/A	Motif:(ATAT)n	0.44173	N/A	N/A	N/A	N/A	N/A	N/A	N/A
c35567/f1p0/2814	2814	1	Sobic.002G184500.1	alpha-amylase-like;alpha-amylase-like	Sobic.010G017400.1	AC234164.1_FGP004	NP_001308989.1	CA250294	complete	426	1	-	N/A	Motif:(CCCCGG)n,Motif:HARB-6_SBi,Motif:RLG_scDEL_1_3-LTR,Motif:hAT-N19_SBi	0.713316	N/A	N/A	N/A	N/A	N/A	N/A	N/A
c18984/f1p0/1081	1079	1	Sobic.010G104600.1	Caleosin-related family protein;Caleosin-related family protein	Sobic.010G104600.1	Sobic.010G104600.1.p	XP_002438174.1	N/A	complete	426	3	Caleosin-related	N/A	N/A	1.03168	N/A	N/A	N/A	K17991	Cutin	N/A	N/A
c15997/f1p0/4143	4156	1	Pavir.J09168.1	FAR1-related sequence 5	Pavir.J09168.4	Pavir.J04444.1.p	XP_002462721.1	TC147824	complete	426	2	FHY3/FAR1 family	CNT0032257	Motif:MuDR-10_SBi,Motif:MUTRIM1,Motif:MuDR-18_SBi	0.529337	N/A	N/A	N/A	N/A	N/A	GO:0008270,GO:0006355	zinc ion binding;regulation of transcription, DNA-templated
c36633/f1p0/3313	3407	1	Sobic.005G091300.1	Leucine-rich receptor-like protein kinase family protein;Leucine-rich receptor-like protein kinase family protein	Sobic.005G091300.1	Sobic.005G091300.1.p	XP_002449308.1	TC145434	complete	426	6	-;;Leucine-rich repeat domain, L domain-like	CNT0019158	Motif:(GCTGGT)n,Motif:(GGC)n	0.0796929	KOG1187	Serine/threonine protein kinase	T	N/A	N/A	GO:0005515,GO:0006468,GO:0005524,GO:0004672	protein binding;protein phosphorylation;ATP binding;protein kinase activity
c11185/f1p0/2579	2584	1	Sobic.005G030000.1	NB-ARC domain-containing disease resistance protein;NB-ARC domain-containing disease resistance protein	Sobic.005G030000.1	Sobic.005G030000.2.p	KXG27699.1	N/A	complete	426	3	-	N/A	N/A	0.109078	KOG4658	Apoptotic ATPase	T	N/A	N/A	GO:0043531	ADP binding
c7538/f1p0/2474	2478	1	Sobic.007G090400.1	proton gradient regulation 7;proton gradient regulation 7	Pavir.Fa01310.3	Sobic.007G090400.1.p	XP_002445290.1	N/A	5prime_partial	426	4	-;;FMN-binding split barrel	N/A	N/A	0.667811	N/A	N/A	N/A	N/A	N/A	N/A	N/A
c17534/f1p0/6023	6023	1	Pavir.Ea01409.1	wall associated kinase-like 6	Pavir.Ea01518.1	Pavir.Eb01441.1.p	BAS72126.1	N/A	complete	426	9	Protein kinase domain;;Protein kinase-like domain;;Serine/threonine-protein kinase, active site;;Serine-threonine/tyrosine-protein kinase catalytic domain	CNT0031782	Motif:(CT)n,Motif:Gypsy-133_SBi-LTR,Motif:(TG)n	0.142893	KOG1187	Serine/threonine protein kinase	T	N/A	N/A	GO:0030247,GO:0006468,GO:0005524,GO:0004672	polysaccharide binding;protein phosphorylation;ATP binding;protein kinase activity
c31474/f1p0/3914	3914	1	N/A	N/A	N/A	N/A	OAG24645.1	N/A	complete	426	2	-	N/A	Motif:GA-rich,Motif:(GTGTTT)n	0	N/A	N/A	N/A	N/A	N/A	N/A	N/A
c35411/f1p0/2167	2169	1	N/A	N/A	N/A	N/A	N/A	PUT-157a-Saccharum_officinarum-445133727	complete	426	N/A	N/A	N/A	Motif:(GCC)n,Motif:(T)n	0.418173	N/A	N/A	N/A	N/A	N/A	N/A	N/A
c39686/f1p0/2398	2398	1	N/A	N/A	N/A	Sobic.003G335601.1.p	KXG28581.1	CA083148	complete	426	1	-	N/A	N/A	0.803208	N/A	N/A	N/A	N/A	N/A	N/A	N/A
c5919/f1p0/5210	5272	1	N/A	N/A	N/A	Zm00008a033536_P01	AAM94327.1	CA170477	complete	426	N/A	N/A	N/A	Motif:LINE1-21_ZM,Motif:LINE1-51_SBi,Motif:LINE1-13_SBi	0.118382	N/A	N/A	N/A	N/A	N/A	N/A	N/A
c22247/f1p0/3304	3304	0	N/A	N/A	N/A	N/A	N/A	N/A	complete	426	1	-	N/A	N/A	0	N/A	N/A	N/A	N/A	N/A	N/A	N/A
c22523/f1p0/3885	3869	1	Pavir.J38706.1	ARM repeat superfamily protein	Pavir.J38706.1	Pavir.J38706.1.p	XP_002453486.1	N/A	complete	429	N/A	N/A	N/A	Motif:HARB-N20_SBi,Motif:LADON_TA,Motif:EnSpm-N1_SB	0.0229399	N/A	N/A	N/A	N/A	N/A	N/A	N/A
c1519/f4p1/1399	1401	1	Sobic.006G125800.1	beta-ketoacyl reductase 1;beta-ketoacyl reductase 1	Sobic.006G125800.1	Sobic.006G125800.1.p	XP_002446687.1	TC152997	complete	429	8	-;;Short-chain dehydrogenase/reductase SDR;;NAD(P)-binding domain	N/A	Motif:(CGGCCT)n,Motif:LINE1-52_SBi	5.86264	KOG1014	17 beta-hydroxysteroid dehydrogenase type 3, HSD17B3	I	K10251	Fatty acid elongation ;Steroid hormone biosynthesis ;Biosynthesis of unsaturated fatty acids ;Lipid biosynthesis proteins	GO:0016491,GO:0008152	oxidoreductase activity;metabolic process
c27453/f1p0/2649	2582	1	Sobic.001G241900.1	BTB-POZ and MATH domain 2;BTB-POZ and MATH domain 2	Sobic.001G241900.1	Sobic.001G241900.1.p	KXG38484.1	CA149546	complete	429	6	-;;BTB/POZ domain;;SKP1/BTB/POZ domain	N/A	Motif:(T)n,Motif:(CTCT)n	0.0749189	N/A	N/A	N/A	K10523	Ubiquitin system ;Hedgehog signaling pathway ;Hedgehog signaling pathway - fly	GO:0005515	protein binding
c40259/f1p0/3343	3359	1	Sobic.006G205400.1	villin 4;villin 4	Sobic.006G205400.1	Brast03G063200.1.p	XP_010234504.1	CA169361	complete	429	4	Villin/Gelsolin;;ADF-H/Gelsolin-like domain	N/A	N/A	0.3301	N/A	N/A	N/A	N/A	N/A	GO:0007010,GO:0003779	cytoskeleton organization;actin binding
c17926/f1p0/2969	2969	1	N/A	N/A	N/A	Sobic.002G265700.2.p	XP_002438705.1	N/A	complete	429	N/A	N/A	N/A	Motif:LINE1-13_SBi	0	N/A	N/A	N/A	N/A	N/A	N/A	N/A
c28139/f1p1/2356	2359	1	N/A	N/A	N/A	N/A	N/A	PUT-157a-Saccharum_officinarum-74094	5prime_partial	429	2	-	N/A	Motif:(TC)n,Motif:(CGG)n,Motif:(CCTCTC)n	2.32289	N/A	N/A	N/A	N/A	N/A	N/A	N/A
c39664/f1p0/3634	3634	1	N/A	N/A	N/A	N/A	OAG10105.1	N/A	complete	429	N/A	N/A	N/A	N/A	0	N/A	N/A	N/A	N/A	N/A	N/A	N/A
c22491/f1p0/3683	3621	1	LOC_Os11g47030.1	Leucine-rich repeat protein kinase family protein	LOC_Os11g47030.1	Bradi4g30827.2.p	XP_010238187.1	N/A	complete	432	8	Protein kinase domain;;Serine-threonine/tyrosine-protein kinase catalytic domain;;Protein kinase-like domain	N/A	N/A	0.0122171	KOG1187	Serine/threonine protein kinase	T	N/A	N/A	GO:0006468,GO:0004672,GO:0005515	protein phosphorylation;protein kinase activity;protein binding
c25856/f1p0/1421	1423	1	Sobic.003G335300.2	Protein of unknown function (DUF607);Protein of unknown function (DUF607)	GRMZM2G130764_T01	Sobic.003G335300.3.p	XP_002458678.1	CA168388	complete	432	3	-;;Coiled-coil domain containing protein 109, C-terminal	N/A	Motif:(GCGC)n	5.68751	KOG2966	Uncharacterized conserved protein	R	N/A	N/A	N/A	N/A
c23271/f1p0/3704	3662	1	Sobic.001G184800.1	SAUR-like auxin-responsive protein family ;SAUR-like auxin-responsive protein family	Sobic.001G184800.1	Sevir.2G306900.1.p	XP_002462781.1	CA152417	complete	432	3	-;;Small auxin-up RNA	N/A	Motif:(TCC)n,Motif:Copia-73_SB-LTR,Motif:STOWAWAY13_SB,Motif:DNA-8-1N_SBi	0.326854	N/A	N/A	N/A	N/A	N/A	GO:0009733	response to auxin
c15247/f1p1/2307	2298	1	N/A	N/A	N/A	N/A	N/A	CA270175	complete	432	1	-	N/A	Motif:EnSpm-N21_SBi	2.27542	N/A	N/A	N/A	N/A	N/A	N/A	N/A
c27456/f1p0/2545	2538	1	N/A	N/A	N/A	Sobic.005G218300.1.p	EES08987.2	N/A	complete	432	1	-	N/A	Motif:(CGC)n,Motif:(CCCCCTC)n,Motif:L1-4_SBi	0.499747	N/A	N/A	N/A	N/A	N/A	N/A	N/A
c27899/f1p0/2780	2781	1	N/A	N/A	N/A	LOC_Os01g16130.1	EEC77075.1	CF575716	complete	432	5	-;;DNA helicase;;P-loop containing nucleoside triphosphate hydrolase	N/A	Motif:Helitron-5_ZM,Motif:Helitron2_ZM,Motif:Helitron1_ZM,Motif:TSB1	0.131287	N/A	N/A	N/A	N/A	N/A	N/A	N/A
c43187/f1p0/2390	2390	1	N/A	N/A	N/A	N/A	XP_013332224.1	N/A	complete	432	1	-	N/A	N/A	0.0168474	N/A	N/A	N/A	N/A	N/A	N/A	N/A
c37896/f1p0/616	616	1	Sobic.001G521200.1	N/A	Sobic.001G521200.1	Sobic.001G521200.1.p	XP_002465941.1	CF570030	5prime_partial	435	1	-	N/A	N/A	24.4236	N/A	N/A	N/A	N/A	N/A	N/A	N/A
c44672/f1p0/2428	2420	1	Sobic.006G004400.2	CONSTANS-like 4;CONSTANS-like 4	Sobic.006G004400.2	Sobic.006G004400.2.p	EES10346.2	N/A	5prime_partial	435	3	-	N/A	Motif:(TCTCTG)n,Motif:(ATAGTAT)n	0.540753	N/A	N/A	N/A	N/A	N/A	GO:0005515	protein binding
c16639/f1p0/3441	3433	1	N/A	N/A	N/A	Manes.18G144400.1.p	OAL04093.1	N/A	complete	435	5	-;;THIF-type NAD/FAD binding fold;;Ubiquitin-activating enzyme, catalytic cysteine domain	N/A	N/A	0.0762378	N/A	N/A	N/A	N/A	N/A	N/A	N/A
c18095/f1p0/5923	5932	1	N/A	N/A	N/A	Bradi4g33632.1.p	XP_002454941.1	N/A	complete	435	4	Domain of unknown function DUF4283;;Zinc knuckle CX2CX4HX4C	N/A	Motif:(TCCA)n,Motif:L1-7_ZM	0.0610903	N/A	N/A	N/A	N/A	N/A	N/A	N/A
c18765/f1p0/4137	4043	1	N/A	N/A	N/A	Pavir.Ha00922.1.p	AAX92873.1	DV636752	complete	435	N/A	N/A	N/A	Motif:(ATG)n,Motif:MuDR1_TD	0.0230145	N/A	N/A	N/A	N/A	N/A	N/A	N/A
c23259/f1p0/3672	3672	1	N/A	N/A	N/A	N/A	KJZ71075.1	N/A	complete	435	5	Transcription regulator HTH, APSES-type DNA-binding domain	N/A	N/A	0	N/A	N/A	N/A	N/A	N/A	N/A	N/A
c26125/f1p0/1228	1229	1	N/A	N/A	N/A	Tp57577_TGAC_v2_mRNA38034	XP_002454941.1	CF573175	complete	435	2	-;;Zinc finger, GRF-type	N/A	Motif:L1-7_ZM,Motif:MuDR-19_SBi,Motif:(GCG)n	0.0707348	N/A	N/A	N/A	N/A	N/A	N/A	N/A
c6704/f1p0/3667	3665	1	N/A	N/A	N/A	N/A	KNG49815.1	N/A	complete	435	N/A	N/A	N/A	Motif:(CAG)n,Motif:CACTA_LP	0	N/A	N/A	N/A	N/A	N/A	N/A	N/A
c29469/f1p1/1160	1165	1	Sobic.001G146100.1	N/A	Sobic.001G146100.1	Zm00008a019697_P01	NP_001308395.1	CA214776	complete	438	1	-	N/A	Motif:(CGC)n,Motif:(AGC)n,Motif:(GCG)n	1.26598	N/A	N/A	N/A	N/A	N/A	N/A	N/A
c9081/f1p0/1152	1157	1	Sobic.002G341300.6	N/A	GRMZM2G103276_T01	Oropetium_20150105_16543A	XP_002463033.1	TC143121	3prime_partial	438	3	-	N/A	Motif:(CGG)n	3.8178	N/A	N/A	N/A	N/A	N/A	N/A	N/A
c17661/f1p0/2625	2633	1	Sobic.006G100266.1	N/A	Sobic.006G100266.1	GRMZM2G171254_P03	DAA37548.1	CA176700	5prime_partial	438	1	-	N/A	N/A	0.367021	N/A	N/A	N/A	N/A	N/A	N/A	N/A
c21599/f1p0/4484	4279	1	Sobic.009G128300.2	N/A	Sobic.009G128300.2	Sobic.009G128300.2.p	XP_002441053.1	CA093759.1	complete	438	3	-	N/A	Motif:STOWAWAY25_SB	0.0771791	N/A	N/A	N/A	N/A	N/A	N/A	N/A
c31562/f1p0/3762	3768	1	Sobic.003G214700.1	LisH dimerisation motif;WD40/YVTN repeat-like-containing domain;LisH dimerisation motif;WD40/YVTN repeat-like-containing domain	Sobic.003G214700.1	Sobic.003G214700.1.p	KXG32855.1	TC132700	complete	438	5	LIS1 homology motif	CNT0032680	Motif:(AGCAAC)n,Motif:(CAG)n,Motif:Helitron-N13_SBi,Motif:STOWAWAY1_SB	1.35007	KOG0266	WD40 repeat-containing protein	R	N/A	N/A	GO:0005515	protein binding
c10389/f1p0/1847	1830	1	Sobic.002G119100.1	Major facilitator superfamily protein;Major facilitator superfamily protein	Sobic.002G119100.1	GRMZM2G177539_P01	DAA60395.1	TC142893	complete	438	2	Folate-biopterin transporter	N/A	Motif:(CCCG)n,Motif:(CCGCGC)n,Motif:(CGGTG)n,Motif:(TCTAGC)n	0.328051	N/A	N/A	N/A	N/A	N/A	GO:0016021,GO:0006810	integral component of membrane;transport
c2788/f1p0/5355	5473	1	Pavir.J35742.1	nucleic acid binding;zinc ion binding	N/A	Prupe.6G123900.1.p	AAG13524.1	CA252758	complete	438	3	-	N/A	Motif:LINE1-60_SBi,Motif:LINE1-66_SBi,Motif:LINE1-54_SBi	0.0322108	N/A	N/A	N/A	N/A	N/A	N/A	N/A
c32059/f1p3/1185	1184	1	Zm00008a033932_T01	Phosphoglycerate mutase family protein	Zm00008a033932_T01	GRMZM2G367638_P01	AFW86181.1	N/A	complete	438	4	-;;Histidine phosphatase superfamily	N/A	Motif:(GGCCCC)n	18.766	KOG0235	Phosphoglycerate mutase	G	N/A	N/A	N/A	N/A
c23164/f1p0/1372	1373	1	Sobic.006G221500.1	Phospholipid/glycerol acyltransferase family protein;Phospholipid/glycerol acyltransferase family protein	Sobic.006G221500.1	Sobic.006G221500.1.p	XP_002447126.1	N/A	complete	438	4	-;;Phospholipid/glycerol acyltransferase	N/A	Motif:(CTCCT)n,Motif:(GGC)n,Motif:(GCGTCC)n,Motif:(TGCC)n	1.23514	KOG2848	1-acyl-sn-glycerol-3-phosphate acyltransferase	I	N/A	N/A	GO:0008152,GO:0016746	metabolic process;transferase activity, transferring acyl groups
c23331/f1p0/977	977	1	Zm00008a009760_T01	S-adenosyl-L-methionine-dependent methyltransferases superfamily protein	Sobic.003G266600.1	Sobic.003G325900.3.p	XP_002456488.1	CA171183	complete	438	3	-	N/A	N/A	1.99688	KOG1269	SAM-dependent methyltransferases;SAM-dependent methyltransferases	I;R	K05929	Glycerophospholipid metabolism	GO:0008168,GO:0008152	methyltransferase activity;metabolic process
c30685/f1p0/1618	1621	1	Zm00008a009906_T01	tubby like protein 3	Zm00008a009906_T01	N/A	N/A	CA097344	complete	438	N/A	N/A	N/A	Motif:(GCCCCC)n,Motif:(GGCGG)n	2.35978	KOG2502	Tub family proteins	R	N/A	N/A	GO:0005515	protein binding
c16795/f1p0/8434	8431	1	N/A	N/A	N/A	N/A	N/A	CA089393.1	complete	438	1	-	N/A	Motif:(CGGC)n,Motif:G-rich,Motif:A-rich,Motif:GA-rich	0	N/A	N/A	N/A	N/A	N/A	N/A	N/A
c10576/f1p0/2614	2618	1	Sobic.009G116832.1	N/A	Pavir.J22105.1	Bradi4g09250.1.p	XP_002453763.1	N/A	complete	441	2	-	N/A	Motif:(CATTT)n,Motif:LINE1-28_SBi,Motif:LINE1-65_SBi	0.89205	N/A	N/A	N/A	N/A	N/A	N/A	N/A
c32639/f1p0/1197	1204	1	Sobic.001G261448.1	basic helix-loop-helix (bHLH) DNA-binding superfamily protein;basic helix-loop-helix (bHLH) DNA-binding superfamily protein	Sobic.001G261448.1	Sobic.001G261448.1.p	KXG18952.1	CA247787	complete	441	4	-	N/A	Motif:(ACG)n	0.334429	N/A	N/A	N/A	N/A	N/A	GO:0046983	protein dimerization activity
c6866/f1p0/5194	5206	1	Seita.8G102700.1	PIF1 helicase	Seita.8G102700.1	Seita.7G026900.1.p	KQJ84318.1	N/A	complete	441	4	DNA helicase Pif1-like;;P-loop containing nucleoside triphosphate hydrolase	N/A	Motif:Helitron-3_SBi,Motif:(ATTTT)n,Motif:Helitron-2_SBi,Motif:(TCATCA)n	0.0921191	KOG0987	DNA helicase PIF1/RRM3	D	N/A	N/A	GO:0006281,GO:0003678,GO:0000723	DNA repair;DNA helicase activity;telomere maintenance
c25588/f1p0/1387	1415	1	Sobic.005G122700.1	Tetratricopeptide repeat (TPR)-like superfamily protein;Tetratricopeptide repeat (TPR)-like superfamily protein	Sobic.005G122700.1	Sobic.005G122700.1.p	XP_002450782.1	CA208523	5prime_partial	441	8	Pentatricopeptide repeat	N/A	Motif:hAT-N9_SBi	1.24761	N/A	N/A	N/A	N/A	N/A	N/A	N/A
c22373/f1p0/1450	1456	1	N/A	N/A	N/A	Pavir.J27544.1.p	KXG25203.1	PUT-157a-Saccharum_officinarum-84707	complete	441	4	Ulp1 protease family, C-terminal catalytic domain	N/A	N/A	0.636941	N/A	N/A	N/A	N/A	N/A	N/A	N/A
c23848/f1p0/4375	4021	1	N/A	N/A	N/A	Seita.8G179900.1.p	XP_012703701.1	N/A	5prime_partial	441	N/A	N/A	N/A	Motif:(TTTTTGG)n	0.010079	N/A	N/A	N/A	N/A	N/A	N/A	N/A
c26815/f1p0/2259	2259	1	N/A	N/A	N/A	Pavir.J27544.1.p	KXG25203.1	PUT-157a-Saccharum_officinarum-84707	complete	441	4	Ulp1 protease family, C-terminal catalytic domain	N/A	Motif:(TTTTCT)n	0.314607	N/A	N/A	N/A	N/A	N/A	N/A	N/A
c39418/f1p1/2314	2308	1	N/A	N/A	N/A	Pavir.J27544.1.p	KXG25203.1	PUT-157a-Saccharum_officinarum-84707	complete	441	4	Ulp1 protease family, C-terminal catalytic domain	N/A	Motif:(TTTTCT)n,Motif:(GTTT)n	0	N/A	N/A	N/A	N/A	N/A	N/A	N/A
c44499/f1p0/2267	2257	1	N/A	N/A	N/A	Pavir.J27544.1.p	KXG25203.1	PUT-157a-Saccharum_officinarum-84707	complete	441	4	Ulp1 protease family, C-terminal catalytic domain	N/A	Motif:(GTTT)n	0.311223	N/A	N/A	N/A	N/A	N/A	N/A	N/A
c23084/f1p0/1210	1206	1	GRMZM2G166701_T01	N/A	GRMZM2G166701_T01	Sobic.005G007700.2.p	XP_002448874.1	CA207637	5prime_partial	444	2	-	N/A	Motif:(GCC)n,Motif:(TCTCCA)n	0.90261	N/A	N/A	N/A	N/A	N/A	N/A	N/A
c29992/f1p0/1210	1230	1	Sobic.001G146100.1	N/A	Sobic.001G146100.1	Sobic.001G146100.1.p	XP_002464123.1	CA256843	complete	444	3	-	N/A	Motif:(CCTGAG)n,Motif:(CGC)n,Motif:(AGC)n,Motif:(GCG)n,Motif:OLO24_SB	1.32243	N/A	N/A	N/A	N/A	N/A	N/A	N/A
c10093/f1p0/1122	1132	1	Sobic.003G343100.2	N/A	Sobic.003G343100.2	Sobic.003G343100.2.p	XP_002458706.1	CA184145	complete	444	N/A	N/A	N/A	Motif:(ATAGA)n	1.19374	N/A	N/A	N/A	N/A	N/A	N/A	N/A
c32116/f1p0/1576	1579	1	Sobic.006G192332.1	N/A	Zm00008a015559_T01	Sobic.007G045900.1.p	KXG24465.1	CA177690	complete	444	N/A	N/A	N/A	N/A	0.554325	KOG0156	Cytochrome P450 CYP2 subfamily	Q	N/A	N/A	GO:0055114,GO:0020037,GO:0016705,GO:0005506	oxidation-reduction process;heme binding;oxidoreductase activity, acting on paired donors, with incorporation or reduction of molecular oxygen;iron ion binding
c27101/f1p1/1507	1508	1	Sobic.006G215100.1	N/A	Sobic.006G215100.1	Sobic.006G215100.1.p	XP_002448528.1	PUT-157a-Saccharum_officinarum-109760	3prime_partial	444	2	-	N/A	Motif:(CGG)n,Motif:(CGACGC)n	0.615812	N/A	N/A	N/A	N/A	N/A	GO:0022857,GO:0016021	transmembrane transporter activity;integral component of membrane
c12143/f1p0/4702	4452	1	Pavir.Hb01826.1	cysteine-rich RLK (RECEPTOR-like protein kinase) 7	Pavir.Hb01826.1	Seita.8G037900.2.p	KXG27921.1	CA126310	complete	444	7	-;;Protein kinase domain;;Protein kinase-like domain	N/A	Motif:LINE1-50_SBi	0.119421	KOG1187	Serine/threonine protein kinase	T	K04733	Protein kinases ;MAPK signaling pathway ;NF-kappa B signaling pathway ;Toll-like receptor signaling pathway ;Toll and Imd signaling pathway ;NOD-like receptor signaling pathway ;Neurotrophin signaling pathway ;Pertussis ;Tuberculosis ;Measles ;Influenza A ;Toxoplasmosis ;Leishmaniasis ;Chagas disease (American trypanosomiasis)	GO:0006468,GO:0005524,GO:0004672	protein phosphorylation;ATP binding;protein kinase activity
c32762/f1p0/2574	2578	1	Sobic.010G168900.1	K+ efflux antiporter 4;K+ efflux antiporter 4	Sobic.010G168900.1	Medtr1g016450.1	XP_008649145.1	TC146587	complete	444	3	-;;Cation/H+ exchanger	N/A	Motif:(TCTGCG)n,Motif:(GCGTGA)n,Motif:(CTC)n,Motif:(CCGCCGG)n,Motif:RLG_scAle_1_3-LTR	0.799686	N/A	N/A	N/A	N/A	N/A	GO:0055085,GO:0016021,GO:0015299,GO:0006812	transmembrane transport;integral component of membrane;solute:proton antiporter activity;cation transport
c37237/f1p0/1214	1211	1	Sobic.001G455500.1	pentatricopeptide (PPR) repeat-containing protein;pentatricopeptide (PPR) repeat-containing protein	Sobic.001G455500.1	Sobic.001G455500.1.p	XP_002465641.1	CN608477.1	5prime_partial	444	7	-;;Pentatricopeptide repeat	N/A	N/A	0.363752	N/A	N/A	N/A	N/A	N/A	N/A	N/A
c41973/f1p0/2205	2213	1	Sobic.006G139000.1	Phosphoenolpyruvate carboxylase family protein;Phosphoenolpyruvate carboxylase family protein	Sobic.006G139000.1	GRMZM2G164714_P02	NP_001308844.1	TC134866	complete	444	6	-;;Pyruvate/Phosphoenolpyruvate kinase-like domain	CNT0029756	N/A	3.53006	KOG1260	Isocitrate lyase	C	N/A	N/A	GO:0019752,GO:0004451	carboxylic acid metabolic process;isocitrate lyase activity
c19349/f1p0/638	638	1	Sobic.002G242000.1	photosystem I subunit G;photosystem I subunit G	Sobic.002G242000.1	Sobic.002G242000.1.p	XP_002460427.1	PUT-177a-Saccharum_hybrid_cultivar__mixed_-41060	5prime_partial	444	6	Photosystem I PsaG/PsaK protein;;Photosystem I PsaG/PsaK domain;;Photosystem I PsaG, plant	N/A	Motif:(GGCGC)n	450.205	N/A	N/A	N/A	K08905	Photosynthesis ;Photosynthesis proteins	GO:0016020,GO:0015979,GO:0009522	membrane;photosynthesis;photosystem I
c2751/f1p0/1163	1163	1	Sobic.002G116300.1	poly(ADP-ribose) polymerase 2;poly(ADP-ribose) polymerase 2	Sobic.002G116400.1	Sobic.002G116400.1.p	KXG34970.1	N/A	complete	444	2	-	N/A	Motif:Copia-66_SB-I	0.640505	N/A	N/A	N/A	N/A	N/A	N/A	N/A
c26984/f1p0/1487	1503	1	Sobic.002G308000.1	TRICHOME BIREFRINGENCE-LIKE 13;TRICHOME BIREFRINGENCE-LIKE 13	Sobic.002G308000.1	Sobic.002G308000.1.p	XP_002462885.1	N/A	5prime_partial	444	4	Trichome birefringence-like family;;Protein trichome birefringence-like 13;;PMR5 N-terminal domain	N/A	Motif:(CCT)n,Motif:(CCGCC)n	1.8619	N/A	N/A	N/A	N/A	N/A	N/A	N/A
c2744/f1p0/2614	2581	1	N/A	N/A	N/A	N/A	N/A	CA100778	3prime_partial	444	1	-	N/A	Motif:(TCCTCT)n	1.00451	N/A	N/A	N/A	N/A	N/A	N/A	N/A
c7966/f1p0/6077	6065	1	N/A	N/A	N/A	N/A	OAL52466.1	N/A	complete	444	5	-;;Signal transduction histidine kinase, dimerisation/phosphoacceptor domain	N/A	Motif:(AG)n	0	N/A	N/A	N/A	N/A	N/A	N/A	N/A
c8849/f1p0/3796	3786	1	N/A	N/A	N/A	Zm00008a033536_P01	AAM94327.1	N/A	complete	444	N/A	N/A	N/A	Motif:LINE1-9_SBi,Motif:LINE1-5_SBi	0.0106353	N/A	N/A	N/A	N/A	N/A	N/A	N/A
c38109/f1p0/4273	4367	1	Pahal.C04576.1	N/A	Pavir.J11090.1	Pavir.Db00777.1.p	KQL29258.1	PUT-177a-Saccharum_hybrid_cultivar_SP80_3280-69549	complete	447	2	-	N/A	Motif:EnSpm-31_SBi,Motif:MuDR-3_SBi,Motif:MuDR-12_SBi,Motif:MuDR1_ZM,Motif:MuDR-6_ZM	0.202334	N/A	N/A	N/A	N/A	N/A	N/A	N/A
c29962/f1p0/2389	2353	1	Sobic.010G226000.1	N/A	Sobic.010G226000.1	Sobic.010G226000.1.p	KXG20605.1	CA099722	complete	447	3	Stomatal closure-related actin-binding protein, fused Ig-PH domain	N/A	N/A	0.112182	N/A	N/A	N/A	N/A	N/A	N/A	N/A
c12757/f1p0/2609	2608	1	Sobic.002G184500.1	alpha-amylase-like;alpha-amylase-like	Sobic.010G017400.1	AC234164.1_FGP004	NP_001308989.1	CA250294	complete	447	1	-	N/A	Motif:(CCCCGG)n,Motif:HARB-6_SBi,Motif:RLG_scDEL_1_3-LTR,Motif:hAT-N19_SBi	0	N/A	N/A	N/A	N/A	N/A	N/A	N/A
c37339/f1p0/3787	3778	1	Sobic.010G248301.1	choline monooxygenase, putative (CMO-like);choline monooxygenase, putative (CMO-like)	GRMZM2G156162_T06	Zm00008a024486_P01	EMT07994.1	CA131750.1	5prime_partial	447	2	-;;Rieske [2Fe-2S] iron-sulphur domain	CNT0018120	Motif:(CCGCCG)n	0.288045	N/A	N/A	N/A	K00499	Glycine	GO:0055114,GO:0051537,GO:0016491,GO:0019439,GO:0016708,GO:0005506	oxidation-reduction process;2 iron, 2 sulfur cluster binding;oxidoreductase activity;aromatic compound catabolic process;oxidoreductase activity, acting on paired donors, with incorporation or reduction of molecular oxygen, NAD(P)H as one donor, and incorporation of two atoms of oxygen into one donor;iron ion binding
c28366/f1p0/1165	1169	1	Sobic.003G033200.1	F-box/RNI-like superfamily protein;F-box/RNI-like superfamily protein	Sobic.003G033200.1	Sobic.003G033200.1.p	KXG31637.1	N/A	5prime_partial	447	2	Leucine-rich repeat domain, L domain-like	N/A	N/A	3.7281	N/A	N/A	N/A	N/A	N/A	N/A	N/A
c32498/f1p0/5030	4744	1	Sobic.009G247400.1	Phox-associated domain;Phox-like;Sorting nexin, C-terminal;Phox-associated domain;Phox-like;Sorting nexin, C-terminal	Sobic.009G247400.1	Zm00008a026551_P01	XP_002440328.1	CA096783.1	5prime_partial	447	1	-	N/A	N/A	0.164348	KOG2527,KOG2101	Sorting nexin SNX11;Intermediate filament-like protein, sorting nexins, and related proteins containing PX (PhoX) domain(s);Intermediate filament-like protein, sorting nexins, and related proteins containing PX (PhoX) domain(s);Intermediate filament-like protein, sorting nexins, and related proteins containing PX (PhoX) domain(s)	U;U;Z;D	K17925	Membrane and intracellular structural molecules	GO:0035091	phosphatidylinositol binding
c18091/f1p0/2183	2183	1	Sobic.008G080200.4	RNI-like superfamily protein;RNI-like superfamily protein	Sobic.008G080200.4	Sobic.008G080200.3.p	KXG23295.1	TC154599	complete	447	N/A	N/A	N/A	Motif:GA-rich	0.285669	KOG1909	Ran GTPase-activating protein;Ran GTPase-activating protein;Ran GTPase-activating protein	T;Y;A	N/A	N/A	N/A	N/A
c29063/f1p0/1157	1157	1	Sobic.010G136900.1	white-brown complex homolog protein 11;white-brown complex homolog protein 11	Sobic.010G136900.1	Sobic.010G136900.1.p	XP_002438349.1	N/A	complete	447	3	-;;ABC-2 type transporter	N/A	N/A	0.487198	KOG0061	Transporter, ABC superfamily (Breast cancer resistance protein)	Q	N/A	N/A	GO:0016887,GO:0005524,GO:0016020	ATPase activity;ATP binding;membrane
c19038/f1p0/3633	3623	1	N/A	N/A	Lus10013778	Pahal.H01522.1	XP_002450563.1	N/A	5prime_partial	447	N/A	N/A	N/A	Motif:(TGGTCG)n,Motif:Gypsy-95_SB-I	0.0111138	N/A	N/A	N/A	K08916	Photosynthesis - antenna proteins ;Photosynthesis proteins	GO:0016020,GO:0009765	membrane;photosynthesis, light harvesting
c17026/f1p0/5460	5460	1	N/A	N/A	N/A	Zosma224g00310.1	XP_001930705.1	N/A	complete	447	3	-	N/A	Motif:G-rich,Motif:(GGTTT)n	0.0184365	N/A	N/A	N/A	N/A	N/A	N/A	N/A
c30031/f1p0/2386	2376	0	N/A	N/A	N/A	N/A	N/A	N/A	complete	447	1	-	N/A	Motif:EnSpm-18_SBi,Motif:(CGCTCTC)n,Motif:(CT)n	0.449087	N/A	N/A	N/A	N/A	N/A	N/A	N/A
c37563/f1p0/3112	3097	0	N/A	N/A	N/A	N/A	N/A	N/A	complete	447	N/A	N/A	N/A	N/A	0.0650069	N/A	N/A	N/A	N/A	N/A	N/A	N/A
c43950/f1p0/2572	2450	1	Sobic.001G404600.1	N/A	Sobic.001G404600.1	Sobic.001G404600.2.p	XP_002468025.1	PUT-157a-Saccharum_officinarum-55570	complete	450	3	Rab3 GTPase-activating protein catalytic subunit	N/A	N/A	0.265202	N/A	N/A	N/A	K18270	Membrane trafficking ;Exosome	GO:0005096	GTPase activator activity
c26894/f1p0/1273	1273	1	Sobic.004G201900.1	N/A	GRMZM2G029922_T01	Sobic.004G201900.1.p	KXG30547.1	CA202950	complete	450	3	-	N/A	Motif:A-rich,Motif:(GCG)n,Motif:(CTC)n,Motif:STOWAWAY1_SB	2.90998	N/A	N/A	N/A	N/A	N/A	N/A	N/A
c22203/f1p1/2942	2942	1	Sobic.004G215600.3	ATP binding;ATP-dependent helicases;DNA helicases;ATP binding;ATP-dependent helicases;DNA helicases	Sobic.004G215600.3	Sobic.004G326600.1.p	XP_002452962.1	CA299667	5prime_partial	450	3	TCP-1-like chaperonin intermediate domain	N/A	N/A	0.250579	KOG0345	ATP-dependent RNA helicase	A	K15271	DNA repair and recombination proteins	GO:0005524,GO:0003676	ATP binding;nucleic acid binding
c17745/f1p0/1341	1341	1	Sobic.001G098700.1	GRAM domain family protein;GRAM domain family protein	Sobic.001G098700.1	Sobic.001G098700.1.p	CDI66524.1	PUT-157a-Saccharum_officinarum-81715	complete	450	5	GRAM domain;;PH domain-like	N/A	N/A	4.2402	N/A	N/A	N/A	N/A	N/A	N/A	N/A
c12954/f1p0/4106	3918	1	Seita.8G188100.1	Leucine-rich repeat protein kinase family protein	Seita.8G188100.1	Sobic.005G220800.1.p	XP_002450020.1	N/A	complete	450	2	Leucine-rich repeat domain, L domain-like	N/A	Motif:A-rich	0.119966	KOG1187	Serine/threonine protein kinase	T	N/A	N/A	GO:0005515,GO:0006468,GO:0005524,GO:0004672	protein binding;protein phosphorylation;ATP binding;protein kinase activity
c13874/f3p3/1300	1301	1	Sobic.003G235100.1	Metal-dependent phosphohydrolase;Metal-dependent phosphohydrolase	Sobic.003G235100.1	GRMZM2G088397_P01	NP_001151059.2	CA093265.1	complete	450	5	HD domain	CNT0019578	Motif:(GCC)n	12.593	KOG3197	Predicted hydrolases of HD superfamily	R	K07023	General function prediction only	N/A	N/A
c16397/f1p1/1370	1371	1	Sobic.003G235100.1	Metal-dependent phosphohydrolase;Metal-dependent phosphohydrolase	Sobic.003G235100.1	GRMZM2G088397_P01	NP_001151059.2	PUT-157a-Saccharum_officinarum-11793	complete	450	5	HD domain	CNT0019578	Motif:(GCC)n	1.85641	KOG3197	Predicted hydrolases of HD superfamily	R	K07023	General function prediction only	N/A	N/A
c28561/f1p3/2385	2407	1	Sobic.003G362200.1	nucleobase-ascorbate transporter 12;nucleobase-ascorbate transporter 12	Sobic.003G362200.1	Sobic.003G362200.2.p	EES03910.2	CA096675.1	complete	450	3	Nucleobase-ascorbate transporter 12;;Xanthine/uracil/vitamin C permease	CNT0031936	Motif:(CTCCCCA)n,Motif:(CGCCGC)n,Motif:GA-rich	1.32891	N/A	N/A	N/A	K14611	Transporters	GO:0055085,GO:0016020,GO:0006810,GO:0005215	transmembrane transport;membrane;transport;transporter activity
c44611/f1p0/2713	2670	1	Sobic.001G150600.1	NYC1-like;NYC1-like	Sobic.001G150600.1	Zm00008a019722_P01	KQK13926.1	CA250295	5prime_partial	450	6	NAD(P)-binding domain;;Short-chain dehydrogenase/reductase SDR	N/A	N/A	0.524141	KOG0725	Reductases with broad range of substrate specificities	R	K13606	Porphyrin and chlorophyll metabolism	N/A	N/A
c35482/f1p0/2945	2870	1	Sobic.002G425101.1	Protein of unknown function (DUF630 and DUF632);Protein of unknown function (DUF630 and DUF632)	Sobic.002G425101.1	Sevir.2G452000.1.p	XP_006658152.1	TC153409	complete	450	3	-;;Domain of unknown function DUF632	N/A	N/A	1.92889	N/A	N/A	N/A	N/A	N/A	N/A	N/A
c10034/f1p0/5574	5569	1	LOC_Os02g13930.1	TTF-type zinc finger protein with HAT dimerisation domain	LOC_Os02g13930.1	LOC_Os04g15910.1	XP_002450686.1	CA171740	complete	450	2	-	N/A	Motif:(CCCCGG)n,Motif:RLG_scDEL_1_3-LTR,Motif:hAT-N19_SBi,Motif:hAT-4_SBi,Motif:HARB-10_SBi	0.32448	N/A	N/A	N/A	N/A	N/A	N/A	N/A
c21114/f1p0/1019	1022	1	N/A	N/A	N/A	N/A	N/A	CA226794	3prime_partial	450	1	-	N/A	Motif:(GCGAGC)n	0.0210904	N/A	N/A	N/A	N/A	N/A	N/A	N/A
c9431/f1p0/1250	1256	1	N/A	N/A	N/A	N/A	OAG12564.1	N/A	complete	450	1	-	N/A	N/A	0.19235	N/A	N/A	N/A	N/A	N/A	N/A	N/A
c22349/f1p0/1719	1719	0	N/A	N/A	N/A	N/A	N/A	N/A	complete	450	1	-	N/A	Motif:(ACTCTAC)n,Motif:(CCGAC)n	0.0117118	N/A	N/A	N/A	N/A	N/A	N/A	N/A
c41348/f1p0/2513	2511	1	GRMZM2G390432_T01	N/A	Sobic.001G251400.1	GRMZM2G390432_P01	NP_001142183.1	CA279081	5prime_partial	453	2	-	N/A	Motif:(C)n	2.37993	N/A	N/A	N/A	N/A	N/A	N/A	N/A
c8939/f1p0/1595	1601	1	Sobic.001G335800.8	N/A	Sobic.001G335800.8	Sobic.001G335800.7.p	AGT16623.1	CA205953	complete	453	5	-;;Protein LONGIFOLIA 1/2	N/A	Motif:(AGGCCGG)n	0.36514	N/A	N/A	N/A	N/A	N/A	N/A	N/A
c12543/f1p0/1258	1258	1	Sobic.003G435700.1	N/A	Sobic.003G435700.2	Sobic.003G435700.2.p	XP_002456979.1	CA100693	complete	453	4	-	N/A	Motif:(GAGGAC)n,Motif:(CGTGC)n	0.60814	N/A	N/A	N/A	N/A	N/A	N/A	N/A
c12963/f1p0/4212	4210	1	Sobic.004G221400.1	auxin response factor 10;auxin response factor 10	Sobic.004G221400.1	Sobic.004G221400.1.p	XP_002452482.1	TC143395	complete	453	3	-;;PB1 domain	CNT0017202	Motif:(TACTAT)n	0.0637679	N/A	N/A	N/A	N/A	N/A	GO:0003677,GO:0009725,GO:0006355,GO:0005634	DNA binding;response to hormone;regulation of transcription, DNA-templated;nucleus
c21347/f1p0/2321	2303	1	Sobic.003G317400.1	Diacylglycerol kinase family protein;Diacylglycerol kinase family protein	Sobic.003G317400.2	Sobic.003G317400.1.p	KXG33517.1	N/A	complete	453	2	-	CNT0018685	Motif:(CGG)n,Motif:(CCCA)n	0.69026	N/A	N/A	N/A	K04718	Sphingolipid metabolism ;VEGF signaling pathway ;Apelin signaling pathway ;Calcium signaling pathway ;Phospholipase D signaling pathway ;Sphingolipid signaling pathway ;Fc gamma R-mediated phagocytosis ;Tuberculosis	GO:0016301	kinase activity
c34563/f1p0/3581	3509	1	Sobic.005G022200.3	exoribonuclease 4;exoribonuclease 4	Sobic.005G022200.3	Sevir.7G323800.2.p	XP_012703198.1	CA291582	complete	453	2	5'-3' exoribonuclease	N/A	Motif:(GCA)n	0.256819	N/A	N/A	N/A	K12619	Transcription machinery ;Transfer RNA biogenesis ;Messenger RNA Biogenesis ;Ribosome biogenesis in eukaryotes ;Ribosome biogenesis ;RNA degradation	GO:0004527,GO:0003676	exonuclease activity;nucleic acid binding
c31162/f1p0/3979	3979	1	N/A	N/A	N/A	N/A	KXL47098.1	N/A	complete	453	1	-	N/A	Motif:MuDR1_ZM,Motif:(GAC)n,Motif:(GTG)n	0	N/A	N/A	N/A	N/A	N/A	N/A	N/A
c19290/f1p0/3505	3510	0	N/A	N/A	N/A	N/A	N/A	N/A	complete	453	N/A	N/A	N/A	Motif:(TTTTG)n	0.0263306	N/A	N/A	N/A	N/A	N/A	N/A	N/A
c3640/f1p0/3223	3426	1	Sobic.002G042500.1	ATP binding;valine-tRNA ligases;aminoacyl-tRNA ligases;nucleotide binding;ATP binding;aminoacyl-tRNA ligases;ATP binding;valine-tRNA ligases;aminoacyl-tRNA ligases;nucleotide binding;ATP binding;aminoacyl-tRNA ligases	Sobic.002G042500.1	Sobic.002G042500.1.p	KXG34446.1	TC143546	complete	456	6	Aminoacyl-tRNA synthetase, class Ia;;Valyl/Leucyl/Isoleucyl-tRNA synthetase, editing domain;;Rossmann-like alpha/beta/alpha sandwich fold	N/A	Motif:(CCCT)n,Motif:(CGCCG)n	0.404252	N/A	N/A	N/A	K01873	Amino acid related enzymes ;Transfer RNA biogenesis ;Aminoacyl-tRNA biosynthesis	GO:0006438,GO:0005737,GO:0005524,GO:0004832,GO:0000166,GO:0006418,GO:0004812	valyl-tRNA aminoacylation;cytoplasm;ATP binding;valine-tRNA ligase activity;nucleotide binding;tRNA aminoacylation for protein translation;aminoacyl-tRNA ligase activity
c35147/f1p0/2471	2470	1	Sobic.003G046400.2	LisH dimerisation motif;WD40/YVTN repeat-like-containing domain;LisH dimerisation motif;WD40/YVTN repeat-like-containing domain	Sobic.003G046400.2	Sobic.003G046400.2.p	KXG31721.1	TC123235	complete	456	19	WD40-repeat-containing domain;;WD40 repeat;;WD40 repeat, conserved site;;WD40/YVTN repeat-like-containing domain;;G-protein beta WD-40 repeat	CNT0031796	N/A	1.11827	KOG0266	WD40 repeat-containing protein	R	N/A	N/A	GO:0005515	protein binding
c34704/f1p1/1470	1469	1	Sobic.001G150600.1	NYC1-like;NYC1-like	Sobic.001G150600.1	Pahal.I02373.1	KXG37915.1	CA250295	5prime_partial	456	5	NAD(P)-binding domain	N/A	N/A	0.817635	KOG0725	Reductases with broad range of substrate specificities	R	K13606	Porphyrin and chlorophyll metabolism	N/A	N/A
c2786/f1p0/2430	2430	1	N/A	N/A	N/A	Spipo1G0013800	KJX95586.1	N/A	complete	456	3	S-adenosylmethionine decarboxylase;;S-adenosylmethionine decarboxylase, core	N/A	N/A	0	N/A	N/A	N/A	N/A	N/A	N/A	N/A
c3623/f1p0/1283	1280	1	N/A	N/A	N/A	N/A	AGM32716.1	N/A	5prime_partial	456	N/A	N/A	N/A	Motif:(ATAC)n,Motif:(AC)n	0.0314573	N/A	N/A	N/A	N/A	N/A	N/A	N/A
c38088/f1p0/1103	1110	1	N/A	N/A	N/A	N/A	N/A	CF573416	5prime_partial	456	1	-	N/A	N/A	2.17697	N/A	N/A	N/A	N/A	N/A	N/A	N/A
c10086/f1p0/2339	2347	0	N/A	N/A	N/A	N/A	N/A	N/A	complete	456	2	-	N/A	Motif:(GCC)n	0.240185	N/A	N/A	N/A	N/A	N/A	N/A	N/A
c7551/f1p0/3382	3409	1	Sobic.002G014200.1	N/A	Sobic.002G014700.1	Pavir.J19014.1.p	AAT42179.1	N/A	complete	459	N/A	N/A	N/A	Motif:Copia12-ZM_I-int,Motif:(GAT)n	0.0344313	N/A	N/A	N/A	N/A	N/A	GO:0005515	protein binding
c36919/f1p1/3778	3780	1	Sobic.002G100000.1	N/A	Sobic.002G100000.1	Brast03G275700.1.p	XP_002439202.1	N/A	complete	459	2	-	N/A	Motif:L1-17_BDi	0.292935	N/A	N/A	N/A	N/A	N/A	GO:0005515	protein binding
c38451/f1p0/2181	2207	1	Sobic.009G008400.1	N/A	Zm00008a007152_T01	Sobic.006G109850.1.p	N/A	BQ534296	5prime_partial	459	1	-	N/A	Motif:(CCCCGA)n	1.334	N/A	N/A	N/A	N/A	N/A	N/A	N/A
c39944/f1p0/2689	2437	1	Sobic.004G027800.1	beta-amylase 2;beta-amylase 2	Sobic.004G027800.1	Sobic.004G027800.1.p	KXG29378.1	TC149608	complete	459	6	-;;Glycoside hydrolase superfamily;;Glycoside hydrolase, catalytic domain;;Glycoside hydrolase, family 14	N/A	Motif:(CCCGCG)n	0.13077	N/A	N/A	N/A	N/A	N/A	GO:0016161,GO:0000272	beta-amylase activity;polysaccharide catabolic process
c11537/f1p0/2215	2227	1	Sobic.002G039900.2	Lateral organ boundaries (LOB) domain family protein;Lateral organ boundaries (LOB) domain family protein	Sobic.002G039900.2	Sobic.002G039900.2.p	KXG34437.1	N/A	complete	459	1	-	N/A	N/A	0.117523	N/A	N/A	N/A	N/A	N/A	N/A	N/A
c39726/f1p0/2526	2540	1	Sobic.008G141600.2	Plant calmodulin-binding protein-related;Plant calmodulin-binding protein-related	Sobic.008G141600.2	Sevir.3G381800.1.p	AGT16414.1	CA273669	complete	459	1	-	N/A	Motif:(CGG)n	0.475574	N/A	N/A	N/A	N/A	N/A	GO:0005516	calmodulin binding
c7752/f1p0/3148	3341	1	Sobic.004G107500.3	potassium channel in Arabidopsis thaliana 1;potassium channel in Arabidopsis thaliana 1	Sobic.004G107500.1	Sobic.004G107500.3.p	XP_002453600.1	N/A	complete	459	6	-;;RmlC-like jelly roll fold;;Cyclic nucleotide-binding-like;;Cyclic nucleotide-binding domain	CNT0030199	N/A	0.083925	N/A	N/A	N/A	N/A	N/A	N/A	N/A
c38375/f1p0/1396	1396	1	Sobic.003G361900.1	Undecaprenyl pyrophosphate synthetase family protein;Undecaprenyl pyrophosphate synthetase family protein	Sobic.003G361900.1	Sobic.003G361900.1.p	XP_002458791.1	CA299188.1	complete	459	9	-;;Decaprenyl diphosphate synthase-like;;Di-trans-poly-cis-decaprenylcistransferase-like, conserved site	N/A	N/A	1.12407	KOG1602	Cis-prenyltransferase	I	K11778	Prenyltransferases ;Terpenoid backbone biosynthesis	GO:0016765	transferase activity, transferring alkyl or aryl (other than methyl) groups
c11964/f1p0/6196	6199	1	N/A	N/A	N/A	N/A	AMD39096.1	N/A	complete	459	6	Beta-ketoacyl synthase, N-terminal;;Thiolase-like;;Beta-ketoacyl synthase, active site	N/A	N/A	0.0487159	N/A	N/A	N/A	N/A	N/A	N/A	N/A
c39731/f1p0/3417	3413	1	N/A	N/A	N/A	Sobic.003G021300.1.p	EES01887.2	CA222094.1	complete	459	5	Zinc finger, CCHC-type	N/A	Motif:(CCG)n,Motif:LINE1-21_SBi,Motif:RLG_scMaximus_1_1-LTR	0.436512	N/A	N/A	N/A	N/A	N/A	N/A	N/A
c32758/f1p0/3613	3616	1	GRMZM2G070302_T01	N/A	Pavir.Gb01304.1	Sobic.006G137400.1.p	KXG26652.1	N/A	complete	462	2	-	CNT0020158	Motif:G-rich,Motif:(TTTC)n,Motif:STOWAWAY13_SB	0.0612442	N/A	N/A	N/A	N/A	N/A	N/A	N/A
c7518/f1p0/1417	1297	1	Sobic.009G114900.1	N/A	Sobic.009G114900.1	Sobic.009G114900.1.p	XP_002439667.1	CA093090.1	complete	462	4	-	N/A	Motif:Helitron-N3_ZM	6.82989	N/A	N/A	N/A	N/A	N/A	N/A	N/A
c27803/f1p0/3702	3662	1	Sobic.004G089300.2	ABC2 homolog 6;ABC2 homolog 6	Sobic.004G089300.2	Sobic.004G089300.2.p	XP_002451762.1	N/A	complete	462	2	ABC transporter A, ABCA	N/A	Motif:Gypsy-63_SB-I	0.0989979	KOG0059	Lipid exporter ABCA1 and related proteins, ABC superfamily;Lipid exporter ABCA1 and related proteins, ABC superfamily	I;R	N/A	N/A	GO:0016887,GO:0005524,GO:0016021,GO:0006810,GO:0005215	ATPase activity;ATP binding;integral component of membrane;transport;transporter activity
c42066/f1p0/833	834	1	Sobic.002G042300.1	alpha/beta-Hydrolases superfamily protein;alpha/beta-Hydrolases superfamily protein	N/A	N/A	N/A	CA101098	complete	462	2	-	N/A	Motif:Tourist1c_SB	0.362098	N/A	N/A	N/A	N/A	N/A	N/A	N/A
c18432/f1p0/1294	1297	1	Sobic.001G506000.1	Core-2/I-branching beta-1,6-N-acetylglucosaminyltransferase family protein;Core-2/I-branching beta-1,6-N-acetylglucosaminyltransferase family protein	Sobic.001G506000.1	Sobic.001G506000.1.p	XP_002468516.1	CA205217	complete	462	3	Glycosyl transferase, family 14	N/A	Motif:(CCT)n	2.26129	KOG0799	Branching enzyme	G	N/A	N/A	GO:0016020,GO:0008375	membrane;acetylglucosaminyltransferase activity
c35789/f1p0/2268	2280	1	Sevir.3G104700.1	DNA binding	Sevir.3G102800.1	Sevir.3G102800.1.p	XP_002439252.1	CA154447	complete	462	3	No apical meristem-associated, C-terminal domain	N/A	Motif:HARB-1_SBi	0.573957	N/A	N/A	N/A	N/A	N/A	N/A	N/A
c32455/f1p0/1252	1257	1	Sobic.006G221500.1	Phospholipid/glycerol acyltransferase family protein;Phospholipid/glycerol acyltransferase family protein	Sobic.006G221500.1	Sobic.006G221500.1.p	XP_002447126.1	N/A	complete	462	4	-;;Phospholipid/glycerol acyltransferase	N/A	Motif:(CTCCT)n,Motif:(GCGTCC)n	1.58142	KOG2848	1-acyl-sn-glycerol-3-phosphate acyltransferase	I	N/A	N/A	GO:0008152,GO:0016746	metabolic process;transferase activity, transferring acyl groups
c41618/f1p0/2876	2849	1	Sobic.002G187300.2	RNA ligase/cyclic nucleotide phosphodiesterase family protein;RNA ligase/cyclic nucleotide phosphodiesterase family protein	N/A	N/A	N/A	CA182938	complete	462	N/A	N/A	N/A	Motif:(AATATCA)n	0.23153	N/A	N/A	N/A	N/A	N/A	N/A	N/A
c11234/f1p0/4630	4632	0	N/A	N/A	N/A	N/A	N/A	N/A	complete	462	1	-	N/A	Motif:(A)n,Motif:A-rich	0	N/A	N/A	N/A	N/A	N/A	N/A	N/A
c28304/f1p0/1286	1213	1	Sobic.001G146100.1	N/A	Sobic.001G146100.1	Sobic.001G146100.1.p	XP_002464123.1	CA256843	complete	465	2	-	N/A	Motif:(CCT)n,Motif:(CCTGAG)n,Motif:(AGC)n,Motif:(GCG)n	1.88415	N/A	N/A	N/A	N/A	N/A	N/A	N/A
c8552/f1p1/1330	1340	1	Sobic.002G343901.1	N/A	Sobic.002G343901.1	Sobic.002G343901.1.p	XP_002463050.1	N/A	complete	465	1	-	N/A	N/A	0.212749	N/A	N/A	N/A	N/A	N/A	N/A	N/A
c23729/f1p0/2830	2819	1	Sobic.005G022200.3	exoribonuclease 4;exoribonuclease 4	Sobic.005G022200.3	Sobic.005G022200.3.p	KXG27662.1	CA159577.1	complete	465	4	5'-3' exoribonuclease;;Putative 5-3 exonuclease	N/A	N/A	0.625737	N/A	N/A	N/A	K12619	Transcription machinery ;Transfer RNA biogenesis ;Messenger RNA Biogenesis ;Ribosome biogenesis in eukaryotes ;Ribosome biogenesis ;RNA degradation	GO:0004527,GO:0003676	exonuclease activity;nucleic acid binding
c23162/f1p0/1284	1204	1	Sobic.009G075600.1	light-regulated zinc finger protein 1;light-regulated zinc finger protein 1	Zm00008a025436_T01	GRMZM2G415711_P01	XP_008649442.1	N/A	complete	465	2	-	N/A	Motif:TSB2,Motif:(A)n	2.5847	N/A	N/A	N/A	N/A	N/A	N/A	N/A
c27717/f1p0/1402	1404	1	Sobic.009G107300.1	Polynucleotidyl transferase, ribonuclease H-like superfamily protein;Polynucleotidyl transferase, ribonuclease H-like superfamily protein	Sobic.009G107300.1	Sobic.009G107300.1.p	XP_002439630.1	CA092942	complete	465	2	-	N/A	Motif:(CCACCGA)n	0.476042	KOG2207	Predicted 3'-5' exonuclease	L	N/A	N/A	GO:0008408,GO:0006139,GO:0003676	3'-5' exonuclease activity;nucleobase-containing compound metabolic process;nucleic acid binding
c8101/f1p0/2260	2259	1	Sobic.007G106900.1	RNAse II-like 1;RNAse II-like 1	Sobic.007G106900.1	Sobic.007G106900.1.p	XP_002444209.1	CA279377	complete	465	11	-;;Double-stranded RNA-binding domain;;Ribonuclease III domain	N/A	N/A	1.47891	N/A	N/A	N/A	N/A	N/A	GO:0006396,GO:0004525,GO:0003723	RNA processing;ribonuclease III activity;RNA binding
c10477/f1p0/2718	2709	1	Sobic.003G402500.1	x-ray induced transcript 1;x-ray induced transcript 1	Sobic.003G402500.1	Sobic.003G402500.1.p	XP_002458988.1	TC141104	5prime_partial	465	1	-	CNT0018335	N/A	0.450165	N/A	N/A	N/A	N/A	N/A	N/A	N/A
c31570/f1p0/2408	2407	1	N/A	N/A	N/A	LOC_Os02g35820.2	XP_008655231.1	N/A	complete	465	6	Retroviral aspartyl protease;;Aspartic peptidase domain;;Aspartic peptidase, active site	N/A	Motif:Gypsy-43_SB-I,Motif:Gypsy-144_ZM-I	0.710021	N/A	N/A	N/A	N/A	N/A	N/A	N/A
c6342/f1p0/6574	6584	1	N/A	N/A	N/A	Cucsa.031240.1	AAL76001.1	N/A	complete	465	5	Ribonuclease H-like domain;;Integrase, catalytic core	N/A	Motif:Gypsy-104_SB-I,Motif:Gypsy-43_SB-I,Motif:Gypsy-144_ZM-I,Motif:Gypsy-74-LTR_ZM,Motif:RLG_scTat_1_4-LTR	0.431494	N/A	N/A	N/A	N/A	N/A	N/A	N/A
c3693/f1p0/1146	1146	0	N/A	N/A	N/A	N/A	N/A	N/A	complete	465	N/A	N/A	N/A	Motif:hAT-N2_SBi	2.19597	N/A	N/A	N/A	N/A	N/A	N/A	N/A
c9818/f1p0/3958	3958	0	N/A	N/A	N/A	N/A	N/A	N/A	complete	465	1	-	N/A	N/A	0	N/A	N/A	N/A	N/A	N/A	N/A	N/A
c31956/f1p0/1107	1105	1	GRMZM2G082670_T01	N/A	Zm00008a006886_T01	Zm00008a006886_P01	XP_004976197.1	CA210838	complete	468	N/A	N/A	N/A	Motif:(CGG)n	16.2964	N/A	N/A	N/A	N/A	N/A	N/A	N/A
c7550/f1p0/5570	5765	1	Sobic.006G234300.1	N/A	GRMZM5G899080_T01	Pavir.Eb00053.1.p	KXG28277.1	CA161976	complete	468	N/A	N/A	N/A	Motif:(TGCTCC)n,Motif:(GACGAC)n,Motif:MuDR-10_SBi,Motif:L1-7_ZM	0.196988	N/A	N/A	N/A	N/A	N/A	N/A	N/A
c14565/f1p1/5607	5607	1	Sobic.005G057301.1	disease resistance protein (TIR-NBS-LRR class), putative;disease resistance protein (TIR-NBS-LRR class), putative	Sobic.005G057301.1	Seita.8G054800.2.p	XP_004978843.1	N/A	complete	468	4	Leucine-rich repeat domain, L domain-like	N/A	N/A	0.0462417	N/A	N/A	N/A	N/A	N/A	N/A	N/A
c43611/f1p0/942	938	1	Sobic.004G178100.1	NAD(P)-binding Rossmann-fold superfamily protein;NAD(P)-binding Rossmann-fold superfamily protein	Sobic.004G178100.1	Sobic.004G178100.1.p	XP_002453989.1	PUT-157a-Saccharum_officinarum-111758	3prime_partial	468	1	-	N/A	Motif:Helitron-3_ZM	9.78942	KOG0725	Reductases with broad range of substrate specificities	R	N/A	N/A	N/A	N/A
c5640/f1p0/3703	3488	1	Sobic.009G042600.2	RING/FYVE/PHD zinc finger superfamily protein;RING/FYVE/PHD zinc finger superfamily protein	Sobic.009G042600.2	Sobic.009G042600.2.p	XP_002439272.1	CA100281.1	complete	468	3	-	N/A	N/A	0.252876	N/A	N/A	N/A	N/A	N/A	N/A	N/A
c22107/f1p0/2694	2617	1	Sevir.3G390500.1	Transducin/WD40 repeat-like superfamily protein	Sevir.3G390500.1	Sobic.008G150400.1.p	XP_002442434.1	CA066645	complete	468	8	WD40-repeat-containing domain;;WD40 repeat;;WD40/YVTN repeat-like-containing domain	N/A	Motif:(CGA)n,Motif:(ATATA)n,Motif:(GGA)n	0.0257867	KOG0271	Notchless-like WD40 repeat-containing protein	S	N/A	N/A	GO:0005515	protein binding
c15283/f1p0/2481	2468	1	N/A	N/A	N/A	Zm00008a008396_P01	XP_008669925.1	PUT-157a-Saccharum_officinarum-79158	3prime_partial	468	2	-	N/A	Motif:(CTC)n,Motif:(GCG)n,Motif:hAT-N4_SBi	0.962708	N/A	N/A	N/A	N/A	N/A	N/A	N/A
c3220/f1p0/5795	5795	1	N/A	N/A	N/A	N/A	XP_003848780.1	N/A	complete	468	1	-	N/A	Motif:Copia-7_TA-I	0	N/A	N/A	N/A	N/A	N/A	N/A	N/A
c25803/f1p0/1156	1157	1	Sobic.001G043700.3	N/A	Sobic.001G043700.3	Zm00008a005582_P01	XP_002463675.1	TC145923	complete	471	N/A	N/A	N/A	N/A	1.64783	N/A	N/A	N/A	N/A	N/A	N/A	N/A
c17087/f1p0/2505	2500	1	Sobic.008G164700.1	N/A	Sobic.008G164700.1	Sobic.008G164700.1.p	EES16342.2	CA118542	complete	471	N/A	N/A	N/A	N/A	0.145089	N/A	N/A	N/A	N/A	N/A	N/A	N/A
c18087/f1p0/3724	3734	1	Sobic.004G132900.1	IQ-domain 21;IQ-domain 21	N/A	Bradi5g05195.1.p	XP_002440822.1	BQ533074	complete	471	2	-	N/A	Motif:RLG_scDEL_4_1-LTR,Motif:Helitron-N15_SBi,Motif:HARB-N29_SBi,Motif:LINE1-46_SBi	0.134793	N/A	N/A	N/A	N/A	N/A	N/A	N/A
c11060/f1p0/1458	1456	1	Sobic.002G063700.3	NB-ARC domain-containing disease resistance protein;NB-ARC domain-containing disease resistance protein	Sobic.002G063700.3	Sobic.002G063700.3.p	XP_002459479.1	TC147616	5prime_partial	471	2	-	N/A	Motif:(CCTCTC)n,Motif:(TC)n,Motif:(CGG)n	3.2202	KOG4658	Apoptotic ATPase	T	N/A	N/A	GO:0043531	ADP binding
c37322/f1p0/5126	4880	1	Sobic.009G042600.2	RING/FYVE/PHD zinc finger superfamily protein;RING/FYVE/PHD zinc finger superfamily protein	Sobic.009G042600.2	Sobic.009G042600.2.p	XP_002439272.1	CA100281.1	complete	471	N/A	N/A	N/A	Motif:(GCC)n	0.0220869	N/A	N/A	N/A	N/A	N/A	N/A	N/A
c12464/f1p0/2623	2623	1	N/A	N/A	N/A	Sobic.009G041700.2.p	KXG21293.1	N/A	3prime_partial	471	2	-	N/A	N/A	0	N/A	N/A	N/A	N/A	N/A	N/A	N/A
c29713/f1p0/3558	3535	1	N/A	N/A	N/A	N/A	N/A	TC154845	5prime_partial	471	1	-	N/A	Motif:(TC)n,Motif:(TCC)n	1.16934	N/A	N/A	N/A	N/A	N/A	N/A	N/A
c9609/f1p0/2867	2870	1	N/A	N/A	N/A	Pavir.Ba02777.1.p	KQL30507.1	N/A	3prime_partial	471	N/A	N/A	N/A	N/A	0.147312	N/A	N/A	N/A	N/A	N/A	N/A	N/A
c12582/f1p0/1935	1878	1	Sobic.004G026400.1	N/A	Sobic.004G026400.1	GRMZM2G153178_P01	XP_002451462.1	CA285669	complete	474	N/A	N/A	N/A	N/A	1.75549	N/A	N/A	N/A	N/A	N/A	N/A	N/A
c10398/f1p0/1514	1530	1	Sobic.005G122500.1	BCL-2-associated athanogene 5;BCL-2-associated athanogene 5	Sobic.005G122500.1	GRMZM2G097135_P01	AGT16969.1	N/A	complete	474	4	-	N/A	Motif:(T)n	0.145496	N/A	N/A	N/A	N/A	N/A	GO:0051087	chaperone binding
c30934/f1p0/1476	1476	1	Zm00008a023334_T01	CLIP-associated protein	Zm00008a023334_T01	Zm00008a023334_P01	XP_008646422.1	N/A	5prime_partial	474	1	-	CNT0019112	Motif:Helitron-N9_SBi	0.32736	N/A	N/A	N/A	K16578	Chromosome and associated proteins ;Cytoskeleton proteins	N/A	N/A
c2478/f1p0/1596	1592	1	Sobic.002G271100.3	heat shock transcription factor B2A;heat shock transcription factor B2A	Sobic.002G271100.3	Sobic.002G271100.3.p	KXG36039.1	CA128762	complete	474	2	-	N/A	N/A	0.165924	N/A	N/A	N/A	K09419	Transcription factors	GO:0043565,GO:0006355,GO:0005634,GO:0003700	sequence-specific DNA binding;regulation of transcription, DNA-templated;nucleus;DNA binding transcription factor activity
c35444/f1p0/1127	1134	1	Sobic.009G243400.1	NAD(P)-binding Rossmann-fold superfamily protein;NAD(P)-binding Rossmann-fold superfamily protein	Sobic.009G243400.1	Sobic.009G243400.1.p	XP_002440306.1	PUT-157a-Saccharum_officinarum-128205	5prime_partial	474	5	NAD(P)-binding domain;;3-beta hydroxysteroid dehydrogenase/isomerase	N/A	N/A	11.1671	KOG1502	Flavonol reductase/cinnamoyl-CoA reductase	V	N/A	N/A	GO:0055114,GO:0016616,GO:0006694,GO:0003854	oxidation-reduction process;oxidoreductase activity, acting on the CH-OH group of donors, NAD or NADP as acceptor;steroid biosynthetic process;3-beta-hydroxy-delta5-steroid dehydrogenase activity
c29823/f1p0/643	643	1	Sobic.004G028200.1	response to low sulfur 1;response to low sulfur 1	Sobic.004G028200.1	N/A	N/A	N/A	5prime_partial	474	5	-	N/A	N/A	16.7511	N/A	N/A	N/A	N/A	N/A	N/A	N/A
c11919/f1p0/5211	5212	1	N/A	N/A	N/A	Zm00008a029386_P01	KNG51030.1	N/A	complete	474	5	-;;DNA-directed RNA polymerase, phage-type	N/A	Motif:(TCT)n,Motif:Gypsy-173_ZM-I,Motif:(TC)n,Motif:(GT)n	0.0193137	N/A	N/A	N/A	N/A	N/A	N/A	N/A
c12854/f1p3/3654	3652	1	N/A	N/A	N/A	N/A	N/A	TC114698	5prime_partial	474	2	-	N/A	Motif:(CCTCTC)n,Motif:(TC)n,Motif:(CGG)n,Motif:(A)n	0.484975	N/A	N/A	N/A	N/A	N/A	N/A	N/A
c17713/f1p5/3633	3638	1	N/A	N/A	N/A	N/A	N/A	TC114698	5prime_partial	474	2	-	N/A	Motif:(CCTCTC)n,Motif:(TC)n,Motif:(CGG)n	1.09894	N/A	N/A	N/A	N/A	N/A	N/A	N/A
c20710/f1p0/3837	3829	1	N/A	N/A	N/A	Zm00008a039272_P01	ABY77757.1	N/A	complete	474	1	-	N/A	Motif:(GCCGC)n,Motif:EnSpm4_SB,Motif:ENSPM-6_ZM,Motif:EnSpm11_SB,Motif:(TG)n,Motif:(AT)n	0.376187	N/A	N/A	N/A	N/A	N/A	N/A	N/A
c24903/f1p0/2276	2278	1	N/A	N/A	N/A	Migut.H00834.1.p	KXJ87774.1	N/A	complete	474	7	Protein kinase domain;;Protein kinase-like domain	N/A	Motif:(AG)n,Motif:(CGA)n,Motif:(CTCC)n,Motif:(CAC)n	0	N/A	N/A	N/A	N/A	N/A	N/A	N/A
c30899/f1p0/3949	3949	1	N/A	N/A	N/A	Mapoly0079s0050.2.p	KXJ72404.1	N/A	complete	474	6	Protein kinase domain;;Serine-threonine/tyrosine-protein kinase catalytic domain;;Protein kinase-like domain	N/A	N/A	0.0101963	N/A	N/A	N/A	N/A	N/A	N/A	N/A
c35277/f1p1/1188	1192	1	N/A	N/A	N/A	Sevir.4G131500.1.p	XP_004973695.1	N/A	complete	474	1	-	N/A	N/A	0.188732	N/A	N/A	N/A	N/A	N/A	N/A	N/A
c35344/f1p0/1310	1309	1	N/A	N/A	N/A	Sevir.4G131500.1.p	XP_004973695.1	CA265965	complete	474	1	-	N/A	Motif:RLG_scDEL_6_1-LTR	0.99703	N/A	N/A	N/A	N/A	N/A	N/A	N/A
c7925/f1p4/4095	4091	1	N/A	N/A	N/A	N/A	N/A	PUT-157a-Saccharum_officinarum-74094	5prime_partial	474	2	-	N/A	Motif:(TC)n,Motif:(CGG)n,Motif:Helitron-N14_SBi	0.522463	N/A	N/A	N/A	N/A	N/A	N/A	N/A
c20341/f1p0/983	982	0	N/A	N/A	N/A	N/A	N/A	N/A	5prime_partial	474	N/A	N/A	N/A	N/A	1.04559	N/A	N/A	N/A	N/A	N/A	N/A	N/A
c37221/f1p1/3518	3521	1	Sobic.001G102300.1	BEL1-like homeodomain 4;BEL1-like homeodomain 4	Sobic.001G102300.1	Sobic.001G102300.1.p	XP_002466514.1	CA176139.1	complete	477	3	-	N/A	Motif:STOWAWAY25_SB,Motif:(TAGC)n,Motif:(CGG)n,Motif:(CATG)n,Motif:GA-rich	0.573757	KOG0773	Transcription factor MEIS1 and related HOX domain proteins	K	N/A	N/A	GO:0006355,GO:0003677	regulation of transcription, DNA-templated;DNA binding
c19781/f1p0/4073	4106	1	Sobic.003G155300.1	lipoamide dehydrogenase 1;lipoamide dehydrogenase 1	Sobic.003G210200.1	Sobic.003G210200.1.p	KXG32831.1	CA128517	5prime_partial	477	3	FERM/acyl-CoA-binding protein, 3-helical bundle;;Acyl-CoA-binding protein, ACBP	N/A	Motif:(CCG)n,Motif:(TGAATAAG)n	0.222475	N/A	N/A	N/A	N/A	N/A	N/A	N/A
c35421/f1p0/2149	2163	1	Sobic.002G193800.3	Major facilitator superfamily protein;Major facilitator superfamily protein	Sobic.002G193800.3	Sobic.002G193800.1.p	KXG35575.1	CA290363.1	complete	477	5	-;;Major facilitator, sugar transporter-like;;Major facilitator superfamily domain	N/A	N/A	1.05279	KOG0254	Predicted transporter (major facilitator superfamily)	R	N/A	N/A	GO:0055085,GO:0016021	transmembrane transport;integral component of membrane
c19950/f1p0/3649	3547	1	Sobic.003G318300.4	Pentatricopeptide repeat (PPR-like) superfamily protein;Pentatricopeptide repeat (PPR-like) superfamily protein	Sobic.003G318300.4	Sobic.003G318300.9.p	XP_004972201.1	CA104421.1	5prime_partial	477	2	-	CNT0019742	N/A	0.573152	N/A	N/A	N/A	N/A	N/A	N/A	N/A
c14313/f1p0/3966	4131	1	Sobic.004G322400.1	Quinoprotein amine dehydrogenase, beta chain-like; RIC1-like guanyl-nucleotide exchange factor;Quinoprotein amine dehydrogenase, beta chain-like; RIC1-like guanyl-nucleotide exchange factor	Sobic.004G322400.3	Gorai.001G159200.2	XP_008679242.1	PUT-157a-Saccharum_officinarum-80405	complete	477	2	Ribosome control protein 1	N/A	N/A	0.152066	N/A	N/A	N/A	N/A	N/A	N/A	N/A
c16006/f1p1/6867	6841	1	N/A	N/A	N/A	Zm00008a033536_P01	BAC15618.2	N/A	complete	477	1	Reverse transcriptase zinc-binding domain	N/A	Motif:LINE1-27_SBi	0	N/A	N/A	N/A	N/A	N/A	N/A	N/A
c39523/f1p1/2669	2672	1	N/A	N/A	N/A	N/A	N/A	PUT-157a-Saccharum_officinarum-674133733	5prime_partial	477	2	-	N/A	Motif:(CCTCTC)n,Motif:(TC)n,Motif:(CGG)n	1.2574	N/A	N/A	N/A	N/A	N/A	N/A	N/A
c7321/f1p0/3621	3630	1	N/A	N/A	N/A	81632	OCL03763.1	N/A	complete	477	5	-;;Mechanosensitive ion channel MscS;;LSM domain	N/A	Motif:(TCTTCA)n	0.0332771	N/A	N/A	N/A	N/A	N/A	N/A	N/A
c2922/f1p0/1688	1500	1	Sobic.002G077000.1	chloroplast stem-loop binding protein of 41 kDa;chloroplast stem-loop binding protein of 41 kDa	Sobic.002G077000.1	Sobic.002G077000.1.p	XP_002459548.1	CA194278	complete	480	2	-	N/A	Motif:(GCCG)n,Motif:(CGC)n	1.39595	N/A	N/A	N/A	N/A	N/A	GO:0050662,GO:0003824	coenzyme binding;catalytic activity
c14407/f1p0/3496	3327	1	LOC_Os07g28300.1	disease resistance family protein / LRR family protein	LOC_Os07g28300.1	Sevir.8G056300.1.p	XP_002458109.1	N/A	complete	480	5	Leucine-rich repeat domain, L domain-like	N/A	Motif:(A)n	0.072158	KOG0472	Leucine-rich repeat protein	S	N/A	N/A	GO:0005515	protein binding
c28589/f1p0/3565	3560	1	LOC_Os11g47030.1	Leucine-rich repeat protein kinase family protein	LOC_Os11g47030.1	Sobic.008G007400.1.p	XP_006663678.1	N/A	complete	480	7	Protein kinase domain;;Protein kinase-like domain;;Serine-threonine/tyrosine-protein kinase catalytic domain	N/A	Motif:(GGCCGGC)n	0.165002	KOG1187	Serine/threonine protein kinase	T	N/A	N/A	GO:0006468,GO:0004672,GO:0005515	protein phosphorylation;protein kinase activity;protein binding
c19483/f1p0/3451	3468	1	Sobic.003G291700.1	Protein kinase family protein with leucine-rich repeat domain;Protein kinase family protein with leucine-rich repeat domain	Sobic.003G291700.1	Sobic.003G291700.1.p	XP_002456337.1	CA131394	complete	480	7	Protein kinase-like domain;;Protein kinase domain	N/A	Motif:(CTCCTGC)n,Motif:(CTG)n,Motif:MU4_ZM	0.0875914	KOG1187	Serine/threonine protein kinase	T	N/A	N/A	GO:0006468,GO:0004672,GO:0005515	protein phosphorylation;protein kinase activity;protein binding
c29044/f1p0/1350	1348	1	GRMZM2G172451_T01	Ubiquitin carboxyl-terminal hydrolase family protein	Sobic.001G197100.1	Pavir.Ib03734.1.p	XP_008664764.1	TC138095	complete	480	N/A	N/A	N/A	N/A	0.852012	N/A	N/A	N/A	N/A	N/A	N/A	N/A
c17970/f1p0/3317	3317	1	N/A	N/A	N/A	29739.m003634	XP_003719617.1	N/A	complete	480	12	Fungal G-protein, alpha subunit;;Guanine nucleotide binding protein (G-protein), alpha subunit;;P-loop containing nucleoside triphosphate hydrolase	N/A	N/A	0	N/A	N/A	N/A	N/A	N/A	N/A	N/A
c39217/f1p0/3432	3432	1	N/A	N/A	N/A	N/A	XP_007700797.1	N/A	complete	480	N/A	N/A	N/A	Motif:(GTG)n	0	N/A	N/A	N/A	N/A	N/A	N/A	N/A
c44857/f1p0/2357	2357	1	N/A	N/A	N/A	Sobic.003G113800.1.p	XP_007586092.1	N/A	complete	480	6	-;;Protein kinase domain;;Protein kinase-like domain	N/A	Motif:(CAACA)n,Motif:(TCCA)n,Motif:(CAC)n	0.0683331	N/A	N/A	N/A	N/A	N/A	N/A	N/A
c29982/f1p0/4076	4080	0	N/A	N/A	N/A	N/A	N/A	N/A	complete	480	1	-	N/A	Motif:(CTGC)n	0	N/A	N/A	N/A	N/A	N/A	N/A	N/A
c29299/f1p0/1413	1413	1	Sobic.004G184800.1	N/A	Sobic.004G184800.1	N/A	N/A	N/A	complete	483	4	-	N/A	Motif:(AGCTGC)n,Motif:(GCG)n	5.95573	N/A	N/A	N/A	N/A	N/A	N/A	N/A
c23612/f1p0/2282	2285	1	Sobic.003G184400.1	2-oxoglutarate (2OG) and Fe(II)-dependent oxygenase superfamily protein;2-oxoglutarate (2OG) and Fe(II)-dependent oxygenase superfamily protein	Sobic.003G184400.1	Sobic.003G184400.1.p	KXG32686.1	TC144255	complete	483	N/A	N/A	N/A	Motif:(TCCCT)n,Motif:(CCTC)n	2.36962	KOG2131	Uncharacterized conserved protein, contains JmjC domain;Uncharacterized conserved protein, contains JmjC domain	T;B	N/A	N/A	N/A	N/A
c15932/f1p0/626	625	1	Sobic.009G250000.2	basic helix-loop-helix (bHLH) DNA-binding superfamily protein;basic helix-loop-helix (bHLH) DNA-binding superfamily protein	Sobic.009G250000.2	Sobic.009G250000.1.p	KXG22636.1	N/A	5prime_partial	483	N/A	N/A	N/A	Motif:(CCG)n	0.237239	N/A	N/A	N/A	N/A	N/A	GO:0046983	protein dimerization activity
c36006/f1p0/1382	1382	1	Sobic.002G032900.3	D-isomer specific 2-hydroxyacid dehydrogenase family protein;D-isomer specific 2-hydroxyacid dehydrogenase family protein	Sobic.002G032900.3	Sobic.002G032900.3.p	KXG34393.1	CA182025	complete	483	5	D-isomer specific 2-hydroxyacid dehydrogenase, catalytic domain;;NAD(P)-binding domain	N/A	Motif:(TGCCACA)n,Motif:(GCG)n,Motif:(CCGCCG)n	0.313553	KOG0069	Glyoxylate/hydroxypyruvate reductase (D-isomer-specific 2-hydroxy acid dehydrogenase superfamily)	C	K15919	Glyoxylate and dicarboxylate metabolism ;Glycine	GO:0055114,GO:0051287,GO:0016616,GO:0008152	oxidation-reduction process;NAD binding;oxidoreductase activity, acting on the CH-OH group of donors, NAD or NADP as acceptor;metabolic process
c36329/f1p1/3986	3962	1	Sobic.010G093100.1	galactosyltransferase1;galactosyltransferase1	Sobic.010G093100.2	Sobic.010G093100.2.p	XP_002436753.1	TC139059	complete	483	3	Glycosyl transferase, family 31	CNT0017598	Motif:(GCG)n,Motif:MuDR-N2_SB	0.342262	KOG2287	Galactosyltransferases	G	K14413	Glycosyltransferases ;Various types of N-glycan biosynthesis	GO:0030246,GO:0016020,GO:0008378,GO:0006486	carbohydrate binding;membrane;galactosyltransferase activity;protein glycosylation
c13611/f1p0/2321	2312	1	Sobic.002G062000.1	Hydroxyproline-rich glycoprotein family protein;Hydroxyproline-rich glycoprotein family protein	Sobic.002G062000.1	Sobic.002G062000.1.p	XP_002459469.1	N/A	complete	483	4	-	CNT0018251	Motif:(GAA)n,Motif:(CGA)n	1.92533	N/A	N/A	N/A	N/A	N/A	N/A	N/A
c7450/f1p0/1068	1065	1	Sobic.002G032500.1	Leucine-rich receptor-like protein kinase family protein;Leucine-rich receptor-like protein kinase family protein	Sobic.002G032500.1	Sobic.002G032500.1.p	EEE66557.1	PUT-157a-Saccharum_officinarum-110745	complete	483	6	Protein kinase-like domain;;Protein kinase domain	N/A	N/A	2.18744	KOG1187	Serine/threonine protein kinase	T	N/A	N/A	GO:0006468,GO:0004672,GO:0005515	protein phosphorylation;protein kinase activity;protein binding
c23331/f1p0/4283	4133	1	Sobic.006G216800.1	peroxin 6;peroxin 6	Sobic.006G216800.1	Sobic.006G216800.1.p	XP_002448537.1	CA167889.1	complete	483	6	-;;P-loop containing nucleoside triphosphate hydrolase;;ATPase, AAA-type, core	CNT0020313	Motif:(CGG)n,Motif:(AGAAA)n	0.0897328	N/A	N/A	N/A	K13339	Membrane trafficking ;Peroxisome	GO:0009378,GO:0006310,GO:0006281,GO:0005524	four-way junction helicase activity;DNA recombination;DNA repair;ATP binding
c37757/f1p0/1387	1389	1	Sobic.009G246200.1	Plant basic secretory protein (BSP) family protein;Plant basic secretory protein (BSP) family protein	Sobic.009G246200.1	N/A	N/A	CA137027	5prime_partial	483	1	-	N/A	N/A	0.0438366	N/A	N/A	N/A	N/A	N/A	N/A	N/A
c19206/f1p0/3318	3264	1	Sobic.001G497300.1	Protein kinase superfamily protein;Protein kinase superfamily protein	Sobic.001G497300.1	Zm00008a000409_P01	XP_002468469.1	TC133869	complete	483	3	-	CNT0006775	Motif:(GCT)n	0.48488	KOG0192	Tyrosine kinase specific for activated (GTP-bound) p21cdc42Hs	T	N/A	N/A	GO:0006468,GO:0004672	protein phosphorylation;protein kinase activity
c30717/f1p0/9543	9529	1	GRMZM2G150906_T01	Raffinose synthase family protein	GRMZM2G150906_T01	Pahal.E04131.1	XP_015621501.1	CA169960.1	complete	483	1	-	N/A	Motif:(A)n,Motif:A-rich,Motif:(T)n,Motif:(CA)n,Motif:(CCGC)n,Motif:(ACAAAA)n,Motif:(ACAA)n	0	N/A	N/A	N/A	K06617	Galactose metabolism	N/A	N/A
c40630/f1p0/2739	2633	1	Sobic.003G256100.2	two-pore channel 1;two-pore channel 1	Sobic.003G256100.2	Bradi2g46510.3.p	XP_003569558.1	PUT-157a-Saccharum_officinarum-93980	complete	483	N/A	N/A	CNT0018439	N/A	0.245953	N/A	N/A	N/A	K16900	Ion channels	GO:0055085,GO:0016020,GO:0006811,GO:0005216	transmembrane transport;membrane;ion transport;ion channel activity
c20639/f1p1/2497	2455	1	N/A	N/A	N/A	Sobic.008G046000.2.p	XP_002446373.1	PUT-181a-Saccharum_hybrid_cultivar_CoS_767-11108	complete	483	1	-	N/A	Motif:(A)n	0.485246	N/A	N/A	N/A	N/A	N/A	N/A	N/A
c41216/f1p0/2531	2543	1	N/A	N/A	N/A	N/A	N/A	TC154845	5prime_partial	483	2	-	N/A	Motif:(TCC)n,Motif:(CGCGGCC)n	1.76529	N/A	N/A	N/A	N/A	N/A	N/A	N/A
c4817/f1p0/5277	5277	1	N/A	N/A	N/A	N/A	OAF99283.1	N/A	complete	483	1	-	N/A	N/A	0	N/A	N/A	N/A	N/A	N/A	N/A	N/A
c9957/f1p0/1608	1608	1	N/A	N/A	N/A	N/A	KFH45127.1	N/A	5prime_partial	483	3	P-loop containing nucleoside triphosphate hydrolase;;Signal recognition particle receptor, beta subunit	N/A	Motif:(TCC)n	0	N/A	N/A	N/A	N/A	N/A	N/A	N/A
c33472/f1p0/4768	4481	1	Sobic.001G308400.1	N/A	Sobic.001G308400.2	Sobic.001G308400.2.p	XP_009385413.1	PUT-177a-Saccharum_hybrid_cultivar__mixed_-41248	complete	486	1	-	N/A	Motif:(GGC)n	0.0286692	KOG2939	Uncharacterized conserved protein	S	N/A	N/A	N/A	N/A
c38665/f1p1/1464	1472	1	Sobic.010G248301.1	choline monooxygenase, putative (CMO-like);choline monooxygenase, putative (CMO-like)	Sobic.010G248301.1	Sobic.010G248301.1.p	XP_002437525.1	CA104083.1	3prime_partial	486	N/A	N/A	CNT0017924	N/A	1.18065	N/A	N/A	N/A	K00499	Glycine	GO:0055114,GO:0051537,GO:0016491,GO:0019439,GO:0016708,GO:0005506	oxidation-reduction process;2 iron, 2 sulfur cluster binding;oxidoreductase activity;aromatic compound catabolic process;oxidoreductase activity, acting on paired donors, with incorporation or reduction of molecular oxygen, NAD(P)H as one donor, and incorporation of two atoms of oxygen into one donor;iron ion binding
c19227/f2p0/1324	1328	1	Sobic.006G083100.2	Formyl transferase;Formyl transferase	Sobic.006G083100.2	Sobic.006G083100.2.p	KXG26329.1	CA111727.1	complete	486	5	Formyl transferase, N-terminal	N/A	Motif:(GCGGCC)n	2.94106	KOG3076	5'-phosphoribosylglycinamide formyltransferase	G	K00601	Purine metabolism ;One carbon pool by folate	GO:0016742,GO:0009058	hydroxymethyl-, formyl- and related transferase activity;biosynthetic process
c37842/f1p0/3652	3581	1	Sobic.004G242500.1	Glycosyl hydrolase family 47 protein;Glycosyl hydrolase family 47 protein	Sobic.004G242500.1	Sobic.004G242500.1.p	EES05547.2	CA221079	complete	486	5	Glycoside hydrolase family 47	N/A	N/A	0	N/A	N/A	N/A	K10084	Protein processing in endoplasmic reticulum ;Lectins	GO:0016020,GO:0005509,GO:0004571	membrane;calcium ion binding;mannosyl-oligosaccharide 1,2-alpha-mannosidase activity
c36114/f1p0/5331	5403	1	Sobic.010G103000.1	histone-lysine N-methyltransferases;histone-lysine N-methyltransferases	Sobic.010G103000.1	Sobic.010G103000.1.p	XP_008645057.1	PUT-157a-Saccharum_officinarum-42718	complete	486	2	-	N/A	Motif:(TCC)n,Motif:(CCA)n,Motif:ATHILA-6_SBi-I,Motif:RLG_scTat_2_1-I,Motif:(GAAGA)n	0.261446	N/A	N/A	N/A	N/A	N/A	N/A	N/A
c22343/f1p0/1418	1418	1	Sobic.009G243400.1	NAD(P)-binding Rossmann-fold superfamily protein;NAD(P)-binding Rossmann-fold superfamily protein	Sobic.009G243400.1	Zm00008a030848_P01	NP_001146745.1	PUT-157a-Saccharum_officinarum-128205	complete	486	5	-;;NAD(P)-binding domain;;NAD-dependent epimerase/dehydratase	N/A	Motif:(AGGCGG)n	7.4255	KOG1502	Flavonol reductase/cinnamoyl-CoA reductase	V	N/A	N/A	GO:0055114,GO:0016616,GO:0006694,GO:0003854	oxidation-reduction process;oxidoreductase activity, acting on the CH-OH group of donors, NAD or NADP as acceptor;steroid biosynthetic process;3-beta-hydroxy-delta5-steroid dehydrogenase activity
c11812/f1p1/586	587	1	Sobic.002G242000.1	photosystem I subunit G;photosystem I subunit G	Sobic.002G242000.1	Sobic.002G242000.1.p	XP_002460427.1	TC120093	5prime_partial	486	6	Photosystem I PsaG, plant;;Photosystem I PsaG/PsaK protein;;Photosystem I PsaG/PsaK domain	N/A	Motif:(GGCGC)n	352.032	N/A	N/A	N/A	K08905	Photosynthesis ;Photosynthesis proteins	GO:0016020,GO:0015979,GO:0009522	membrane;photosynthesis;photosystem I
c17185/f1p0/2675	2640	1	N/A	N/A	N/A	N/A	KXG36737.1	N/A	5prime_partial	486	2	-	N/A	N/A	0.312666	N/A	N/A	N/A	N/A	N/A	N/A	N/A
c17603/f1p0/5571	5733	1	N/A	N/A	N/A	N/A	N/A	DV641301	5prime_partial	486	1	-	N/A	Motif:(CCGCTC)n,Motif:(CCCTG)n	0.308065	N/A	N/A	N/A	N/A	N/A	N/A	N/A
c28074/f1p2/1524	1524	1	N/A	N/A	N/A	N/A	N/A	CA209656.1	5prime_partial	486	N/A	N/A	N/A	N/A	0.7399	N/A	N/A	N/A	N/A	N/A	N/A	N/A
c34892/f1p0/3476	3476	1	N/A	N/A	N/A	N/A	KXL50889.1	N/A	complete	486	4	Transcription factor domain, fungi	N/A	N/A	0	N/A	N/A	N/A	N/A	N/A	N/A	N/A
c38194/f1p0/1426	1426	1	N/A	N/A	N/A	Vocar.0022s0034.1.p	XP_003705403.1	N/A	complete	486	8	-;;Cytochrome P450;;Cytochrome P450, E-class, group I	N/A	N/A	0.0141183	N/A	N/A	N/A	N/A	N/A	N/A	N/A
c38344/f1p0/2412	2414	1	N/A	N/A	N/A	Pahal.B02216.1	XP_002462405.1	N/A	complete	486	1	-	N/A	Motif:(TTGT)n,Motif:STOWAWAY14_SB,Motif:LINE1-66_SBi	0.0724732	N/A	N/A	N/A	N/A	N/A	N/A	N/A
c12425/f1p0/4848	4846	0	N/A	N/A	N/A	N/A	N/A	N/A	5prime_partial	486	1	-	N/A	Motif:(A)n,Motif:A-rich	0	N/A	N/A	N/A	N/A	N/A	N/A	N/A
c6274/f1p0/15827	15815	0	N/A	N/A	N/A	N/A	N/A	N/A	complete	486	N/A	N/A	N/A	Motif:Tourist1a_SB,Motif:A-rich	0	N/A	N/A	N/A	N/A	N/A	N/A	N/A
c3980/f1p0/2778	2703	1	Sobic.010G226000.1	N/A	Sobic.010G226000.1	Sobic.010G226000.1.p	XP_008644721.1	CA099722	complete	489	4	-	N/A	N/A	0.317226	N/A	N/A	N/A	N/A	N/A	N/A	N/A
c37775/f1p0/2722	2578	1	Sobic.006G170300.1	carotenoid cleavage dioxygenase 7;carotenoid cleavage dioxygenase 7	Sobic.006G170300.1	Pahal.G01836.1	XP_002446902.1	N/A	complete	489	3	Carotenoid oxygenase	N/A	N/A	0.141796	KOG1285	Beta, beta-carotene 15,15'-dioxygenase and related enzymes	Q	K17912	Carotenoid biosynthesis	N/A	N/A
c41778/f1p0/2440	2418	1	Sobic.003G255700.2	Ubiquitin-conjugating enzyme family protein;Ubiquitin-conjugating enzyme family protein	Sobic.003G255700.2	Sobic.003G255700.1.p	KXG33109.1	TC141173	complete	489	4	Ubiquitin-conjugating enzyme/RWD-like	N/A	Motif:(TGA)n	2.3176	KOG0417	Ubiquitin-protein ligase	O	N/A	N/A	N/A	N/A
c23699/f1p0/2426	2424	1	N/A	N/A	N/A	N/A	N/A	CA093831	complete	489	1	-	N/A	Motif:(TCTCCC)n,Motif:(TCTC)n,Motif:(TATT)n	0.476686	N/A	N/A	N/A	N/A	N/A	N/A	N/A
c17042/f1p0/1079	1083	1	GRMZM2G132095_T01	N/A	Sobic.004G084100.1	Sobic.004G084100.1.p	XP_002453501.1	CA142768	complete	492	4	-	N/A	Motif:(TCG)n,Motif:(CGGAGC)n,Motif:(GCGAG)n,Motif:(CCG)n,Motif:(CGGCCG)n	3.26978	N/A	N/A	N/A	N/A	N/A	N/A	N/A
c24768/f1p1/3524	3523	1	Sevir.5G220800.1	N/A	Sevir.5G220800.1	Pavir.J14948.1.p	XP_008675229.1	N/A	complete	492	2	-	N/A	Motif:HARB-6_SBi,Motif:(TTCC)n,Motif:(GGTGCT)n	0.7029	N/A	N/A	N/A	N/A	N/A	N/A	N/A
c38675/f1p0/1239	1236	1	Sobic.006G234601.1	N/A	N/A	N/A	N/A	N/A	complete	492	2	-	N/A	N/A	1.17109	N/A	N/A	N/A	N/A	N/A	N/A	N/A
c20232/f1p1/1681	1681	1	Sobic.007G180050.1	N/A	Sobic.007G180050.1	N/A	N/A	CA140771	3prime_partial	492	2	-	N/A	Motif:(GCACC)n,Motif:EnSpm-30_SBi	3.03008	N/A	N/A	N/A	N/A	N/A	N/A	N/A
c11932/f1p1/3521	3524	1	Sobic.009G128300.1	N/A	Sobic.009G128300.1	Sobic.009G128300.1.p	XP_002441053.1	CA093759.1	complete	492	6	-	N/A	Motif:STOWAWAY25_SB	0.373571	N/A	N/A	N/A	N/A	N/A	N/A	N/A
c42090/f1p0/2703	2706	1	Sobic.004G221400.1	auxin response factor 10;auxin response factor 10	Sobic.004G221400.1	Sobic.004G221400.1.p	XP_002452482.1	TC143395	complete	492	4	-;;Auxin response factor	CNT0017202	Motif:(T)n,Motif:TSB1,Motif:(AGTAAT)n,Motif:(TACTAT)n	0.148095	N/A	N/A	N/A	N/A	N/A	GO:0003677,GO:0009725,GO:0006355,GO:0005634	DNA binding;response to hormone;regulation of transcription, DNA-templated;nucleus
c35712/f1p0/1344	1338	1	Seita.8G004700.2	Peroxisomal membrane 22 kDa (Mpv17/PMP22) family protein	Seita.8G004700.2	Pavir.Bb02646.1.p	XP_004978451.1	CA155618	5prime_partial	492	2	Mpv17/PMP22	N/A	Motif:(CCG)n	0.327988	KOG1944	Peroxisomal membrane protein MPV17 and related proteins	R	K13347	Peroxisome	GO:0016021	integral component of membrane
c40466/f1p0/2156	2162	1	Sobic.005G036500.1	Protein kinase superfamily protein;Protein kinase superfamily protein	Sobic.005G036500.1	Sobic.005G036500.1.p	XP_002448999.1	CA178063	complete	492	8	Protein kinase domain;;Protein kinase-like domain	N/A	Motif:(CCTCCA)n,Motif:(CCGGCG)n	0.160314	N/A	N/A	N/A	N/A	N/A	GO:0006468,GO:0004672,GO:0005524	protein phosphorylation;protein kinase activity;ATP binding
c35036/f1p1/3487	3495	1	Seita.5G000800.1	SLAC1 homologue 1	Pahal.B01540.1	Pahal.H02465.1	XP_012703729.1	CA261250	complete	492	2	MULE transposase domain;;FHY3/FAR1 family	N/A	Motif:MuDR-11_SBi,Motif:RTE2_ZM	0.206244	N/A	N/A	N/A	N/A	N/A	GO:0006355	regulation of transcription, DNA-templated
c22486/f1p0/1447	1446	1	N/A	N/A	N/A	Bol032070	AAL76001.1	N/A	5prime_partial	492	6	Integrase, catalytic core;;Ribonuclease H-like domain	N/A	Motif:Gypsy-72_SB-I,Motif:Gypsy-72_SB-LTR	0.464109	N/A	N/A	N/A	N/A	N/A	N/A	N/A
c23782/f1p0/2766	2765	1	N/A	N/A	N/A	Dusal.0090s00020.1.p	XP_013240915.1	N/A	complete	492	6	-;;Aconitase A/isopropylmalate dehydratase small subunit, swivel domain;;Aconitase/3-isopropylmalate dehydratase, swivel	N/A	N/A	0	N/A	N/A	N/A	N/A	N/A	N/A	N/A
c26130/f1p0/1199	1199	1	N/A	N/A	N/A	Pp3c4_9450V3.2.p	KDN65713.1	N/A	complete	492	5	NADP-dependent oxidoreductase domain;;Aldo/keto reductase	N/A	N/A	0.083956	N/A	N/A	N/A	N/A	N/A	N/A	N/A
c31718/f1p0/4099	4102	1	N/A	N/A	N/A	LOC_Os11g05030.1	XP_002440822.1	N/A	complete	492	5	-;;Reverse transcriptase domain	N/A	Motif:LINE1-12_SBi,Motif:LINE1-34_SBi	0.029448	N/A	N/A	N/A	N/A	N/A	N/A	N/A
c32980/f1p0/2291	2261	1	N/A	N/A	N/A	N/A	N/A	CA100778	complete	492	1	-	N/A	Motif:(TCCTCT)n	0.259767	N/A	N/A	N/A	N/A	N/A	N/A	N/A
c34427/f1p0/2523	2478	1	N/A	N/A	N/A	N/A	N/A	CA093831	5prime_partial	492	1	-	N/A	Motif:(TCTCCC)n,Motif:(TATT)n	0.0168787	N/A	N/A	N/A	N/A	N/A	N/A	N/A
c32166/f1p0/1105	1105	0	N/A	N/A	N/A	N/A	N/A	N/A	5prime_partial	492	1	-	N/A	N/A	0.491929	N/A	N/A	N/A	N/A	N/A	N/A	N/A
c5514/f1p0/4079	4074	1	Sobic.010G128900.2	beta-galactosidase 8;beta-galactosidase 8	N/A	LOC_Os11g05030.1	ABA91475.1	CA174801	complete	495	2	-	N/A	Motif:LINE1-8_ZM	0.118602	N/A	N/A	N/A	N/A	N/A	N/A	N/A
c27245/f1p0/1119	1119	1	Seita.8G237800.1	disease resistance family protein / LRR family protein	Seita.8G237800.1	Pavir.Ca00631.2.p	KQK95870.1	N/A	5prime_partial	495	5	-;;Leucine-rich repeat domain, L domain-like;;Leucine-rich repeat-containing N-terminal, plant-type	N/A	N/A	5.65721	KOG0472	Leucine-rich repeat protein	S	N/A	N/A	GO:0005515	protein binding
c3018/f1p1/1275	1278	1	Sobic.007G172900.3	multipolar spindle 1;multipolar spindle 1	Sobic.007G172900.3	Sobic.007G172900.3.p	XP_002445708.1	TC123253	5prime_partial	495	1	-	N/A	Motif:(CGCCAA)n	2.01351	N/A	N/A	N/A	N/A	N/A	N/A	N/A
c39530/f1p0/2519	2516	1	Sobic.003G017400.1	phosphoglucosamine mutase-related;phosphoglucosamine mutase-related	Sobic.003G017400.1	Sobic.003G017400.1.p	XP_002454937.1	TC120011	complete	495	9	-;;Alpha-D-phosphohexomutase, alpha/beta/alpha I/II/III;;Alpha-D-phosphohexomutase, alpha/beta/alpha domain I;;Alpha-D-phosphohexomutase, conserved site	N/A	Motif:LINE1-29_SBi,Motif:(GCCCTC)n,Motif:(AGTGAA)n	0.826226	N/A	N/A	N/A	K01836	Amino sugar and nucleotide sugar metabolism	GO:0016868,GO:0005975,GO:0071704	intramolecular transferase activity, phosphotransferases;carbohydrate metabolic process;organic substance metabolic process
c31306/f1p0/4007	3735	1	Sobic.002G058700.4	RNA-binding (RRM/RBD/RNP motifs) family protein with retrovirus zinc finger-like domain;RNA-binding (RRM/RBD/RNP motifs) family protein with retrovirus zinc finger-like domain	N/A	Brast07G160800.1.p	XP_002439202.1	DV730202.1	3prime_partial	495	2	-	N/A	Motif:(TTTGCAT)n,Motif:LINE1-59_SBi	0.886543	N/A	N/A	N/A	N/A	N/A	N/A	N/A
c37979/f1p0/3602	3621	1	GRMZM2G169280_T01	Tetratricopeptide repeat (TPR)-like superfamily protein	GRMZM2G169280_T01	Sobic.001G494200.1.p	XP_002465809.1	TC152754	complete	495	15	Pentatricopeptide repeat	N/A	Motif:(CCCG)n,Motif:(GCCTCC)n	0.172866	N/A	N/A	N/A	N/A	N/A	N/A	N/A
c34127/f1p0/2739	2717	1	Sobic.005G122700.1	Tetratricopeptide repeat (TPR)-like superfamily protein;Tetratricopeptide repeat (TPR)-like superfamily protein	Sobic.005G122700.1	GSMUA_Achr9P01230_001	XP_006660086.1	CA240207	complete	495	9	Pentatricopeptide repeat	N/A	N/A	0.0821836	N/A	N/A	N/A	N/A	N/A	N/A	N/A
c13648/f1p1/3353	3355	1	N/A	N/A	N/A	N/A	N/A	CA093842	complete	495	1	-	N/A	Motif:(CCTCTC)n,Motif:(TC)n,Motif:(TA)n,Motif:Helitron-N14_SBi	0.619784	N/A	N/A	N/A	N/A	N/A	N/A	N/A
c24740/f1p0/3502	3499	1	N/A	N/A	N/A	N/A	KXJ96536.1	N/A	complete	495	N/A	N/A	N/A	Motif:(A)n	0.0172615	N/A	N/A	N/A	N/A	N/A	N/A	N/A
c33273/f1p0/3504	3504	1	N/A	N/A	N/A	LOC_Os10g36210.1	XP_003839022.1	N/A	complete	495	7	-;;Valyl/Leucyl/Isoleucyl-tRNA synthetase, editing domain;;Rossmann-like alpha/beta/alpha sandwich fold;;Aminoacyl-tRNA synthetase, class Ia	N/A	N/A	0.0287281	N/A	N/A	N/A	N/A	N/A	N/A	N/A
c6182/f1p2/1266	1265	1	N/A	N/A	N/A	N/A	N/A	CA185865	5prime_partial	495	1	-	N/A	N/A	5.88409	N/A	N/A	N/A	N/A	N/A	N/A	N/A
c31629/f1p0/1376	1377	1	Sobic.003G375700.1	N/A	Sobic.003G375700.1	Sobic.003G375700.1.p	XP_002458855.1	TC118525	complete	498	4	-	N/A	Motif:(GCGGC)n,Motif:(GCC)n	0.21931	N/A	N/A	N/A	N/A	N/A	N/A	N/A
c27537/f1p0/1662	1555	1	Seita.4G292500.1	ascorbic acid mannose pathway regulator 1	Seita.4G292500.1	Seita.4G292500.1.p	XP_004967313.1	CA205999.1	complete	498	2	-	N/A	N/A	0.263686	N/A	N/A	N/A	N/A	N/A	N/A	N/A
c26911/f1p0/2115	2182	1	Sobic.007G061100.2	bZIP transcription factor family protein;bZIP transcription factor family protein	Sobic.007G061100.3	Sobic.007G061100.3.p	XP_002445151.1	TC137070	complete	498	3	-	N/A	N/A	0.150133	N/A	N/A	N/A	K14431	Transcription factors ;Plant hormone signal transduction	GO:0043565,GO:0006355,GO:0003700,GO:0006351	sequence-specific DNA binding;regulation of transcription, DNA-templated;DNA binding transcription factor activity;transcription, DNA-templated
c32858/f1p0/2540	2539	1	Sobic.006G193100.1	DHHC-type zinc finger family protein;DHHC-type zinc finger family protein	Sobic.006G193100.1	Sobic.006G193100.1.p	XP_002448401.1	TC137327	complete	498	1	-	CNT0029513	Motif:(CCGCCT)n,Motif:(CCCCT)n,Motif:(CCG)n	0.0317174	KOG1311	DHHC-type Zn-finger proteins	R	K18932	Signal transduction mechanisms	GO:0008270	zinc ion binding
c38069/f1p0/1215	1215	1	Sobic.001G104300.3	methyltransferases;methyltransferases	Sobic.001G104300.1	Sobic.001G104300.1.p	XP_002466524.1	CA262906.1	5prime_partial	498	6	-;;PUA-like domain;;Ribosomal RNA small subunit methyltransferase E	CNT0017464	Motif:(GC)n	2.75063	N/A	N/A	N/A	K09761	Ribosome biogenesis	GO:0008168,GO:0006364	methyltransferase activity;rRNA processing
c14042/f1p1/5231	5228	1	Sobic.009G042600.2	RING/FYVE/PHD zinc finger superfamily protein;RING/FYVE/PHD zinc finger superfamily protein	Sobic.009G042600.2	Sobic.009G042600.1.p	EES17702.2	CA100281.1	complete	498	2	-	N/A	Motif:(GCC)n	0.102853	N/A	N/A	N/A	N/A	N/A	N/A	N/A
c15285/f1p0/1101	1101	1	N/A	N/A	N/A	Pavir.Ea02747.1.p	XP_002459627.1	PUT-157a-Saccharum_officinarum-113353	complete	498	3	-;;Zinc finger, GRF-type	N/A	Motif:(C)n	7.01521	N/A	N/A	N/A	N/A	N/A	N/A	N/A
c19084/f1p0/4223	4223	1	N/A	N/A	N/A	AHYPO_001374-RA	XP_007835486.1	N/A	complete	498	2	-	N/A	Motif:(GCGCGG)n,Motif:A-rich	0	N/A	N/A	N/A	N/A	N/A	N/A	N/A
c27271/f1p1/2872	2882	1	N/A	N/A	N/A	Seita.7G303200.1.p	XP_002461462.1	N/A	complete	498	2	-	N/A	Motif:(TCCCC)n	1.2155	N/A	N/A	N/A	N/A	N/A	N/A	N/A
c7314/f2p0/1521	1521	1	N/A	N/A	N/A	Pavir.Ea02747.1.p	XP_002468286.1	PUT-157a-Saccharum_officinarum-113353	complete	498	3	-;;Zinc finger, GRF-type	N/A	Motif:(C)n	1.37873	N/A	N/A	N/A	N/A	N/A	N/A	N/A
c5384/f1p0/1715	1715	1	Sobic.006G013800.1	N/A	Sobic.006G013800.1	Sobic.006G013800.1.p	XP_002447456.1	DN193813	complete	501	7	CBS domain	lincRNA566_PMID_24635777	Motif:(CCG)n,Motif:(GGCGC)n	5.36165	N/A	N/A	N/A	N/A	N/A	N/A	N/A
c20753/f1p0/1983	2156	1	Sobic.004G027800.2	beta-amylase 2;beta-amylase 2	Sobic.004G027800.2	Sobic.004G027800.2.p	KXG29378.1	TC149608	complete	501	8	Glycoside hydrolase superfamily;;Glycoside hydrolase, family 14;;Glycoside hydrolase, catalytic domain	N/A	Motif:(CCCGCG)n	0.26049	N/A	N/A	N/A	N/A	N/A	GO:0016161,GO:0000272	beta-amylase activity;polysaccharide catabolic process
c18257/f1p0/1030	1030	1	GRMZM2G070780_T01	Erythronate-4-phosphate dehydrogenase family protein	GRMZM2G070780_T01	Zm00008a037330_P01	AFW57371.1	CA268724	5prime_partial	501	2	-	N/A	Motif:(GGTGTC)n	2.18918	N/A	N/A	N/A	N/A	N/A	N/A	N/A
c30545/f1p0/2238	2230	1	GRMZM2G049349_T01	ethylene-dependent gravitropism-deficient and yellow-green-like 3	Sobic.001G104900.1	Aco009652.1	OAY77269.1	CA122958.1	complete	501	2	-	N/A	Motif:GA-rich	4.29662	N/A	N/A	N/A	N/A	N/A	N/A	N/A
c18627/f1p0/3569	3546	1	Sobic.005G092700.3	Leucine-rich repeat protein kinase family protein;Leucine-rich repeat protein kinase family protein	Sobic.005G092700.3	Pavir.J37188.1.p	EMT02742.1	TC154310	complete	501	7	Protein kinase-like domain;;Serine-threonine/tyrosine-protein kinase catalytic domain;;Protein kinase domain;;Concanavalin A-like lectin/glucanase domain	N/A	Motif:GA-rich	0.212308	KOG1187	Serine/threonine protein kinase	T	N/A	N/A	GO:0005515,GO:0006468,GO:0004672	protein binding;protein phosphorylation;protein kinase activity
c13699/f1p0/5267	5266	1	Pavir.Ia02246.1	LRR and NB-ARC domains-containing disease resistance protein	Pavir.Ia02246.1	LOC_Os08g20000.1	EMT02161.1	TC147365	complete	501	3	Leucine-rich repeat domain, L domain-like	N/A	N/A	0.107048	KOG4658	Apoptotic ATPase	T	N/A	N/A	N/A	N/A
c3544/f1p0/3531	3527	1	Sobic.002G119100.1	Major facilitator superfamily protein;Major facilitator superfamily protein	Sobic.002G119100.1	Sobic.002G119100.1.p	XP_002461900.1	TC142893	complete	501	3	Folate-biopterin transporter	N/A	Motif:(CGCCCG)n,Motif:(TCTAGC)n	1.44623	N/A	N/A	N/A	N/A	N/A	GO:0016021,GO:0006810	integral component of membrane;transport
c29806/f1p0/2352	2352	1	Sobic.006G105400.1	myosin heavy chain-related;myosin heavy chain-related	Sobic.006G105400.1	Sobic.001G326100.1.p	XP_002465071.1	CA266010.1	5prime_partial	501	4	-	N/A	N/A	0.382719	N/A	N/A	N/A	N/A	N/A	N/A	N/A
c10899/f1p0/3623	3522	1	Sevir.1G025000.1	nucleic acid binding;RNA binding	Sevir.9G398300.1	N/A	N/A	CF573106	complete	501	1	-	N/A	Motif:MuDR-N7_SBi,Motif:(GCGCGG)n	0.954614	N/A	N/A	N/A	N/A	N/A	N/A	N/A
c40618/f1p0/2501	2564	1	Sobic.007G137400.1	Nucleotide-diphospho-sugar transferases superfamily protein;Nucleotide-diphospho-sugar transferases superfamily protein	Sobic.007G137400.1	Aco014689.1	EMT15170.1	TC119705	complete	501	4	Nucleotide-diphospho-sugar transferases	N/A	N/A	1.53115	N/A	N/A	N/A	K13680	Glycosyltransferases ;Transporters	N/A	N/A
c21994/f1p0/1170	1170	1	Sobic.001G385300.2	O-fucosyltransferase family protein;O-fucosyltransferase family protein	Sobic.001G385300.2	Sobic.001G385300.2.p	XP_008655269.1	CA267347.1	5prime_partial	501	3	GDP-fucose protein O-fucosyltransferase	N/A	N/A	0.58787	N/A	N/A	N/A	N/A	N/A	N/A	N/A
c39988/f1p0/2662	2664	1	Sobic.008G063300.2	Polynucleotidyl transferase, ribonuclease H-like superfamily protein;Polynucleotidyl transferase, ribonuclease H-like superfamily protein	Sobic.008G063300.2	Potri.005G186600.1	XP_008795226.1	CA132737	complete	501	2	-	CNT0019623	Motif:(CCGGCA)n	0.514497	KOG2248	3'-5' exonuclease	L	K14570	Ribosome biogenesis in eukaryotes ;Ribosome biogenesis	N/A	N/A
c3025/f1p0/2671	2365	1	Sobic.010G190700.1	Putative glycosyl hydrolase of unknown function (DUF1680);Putative glycosyl hydrolase of unknown function (DUF1680)	Sobic.010G190700.1	Zm00008a034778_P01	XP_004965891.1	CA096659	5prime_partial	501	1	-	N/A	Motif:(GGC)n	0.134159	N/A	N/A	N/A	K09955	Function unknown	N/A	N/A
c9505/f1p0/5513	5513	1	N/A	N/A	N/A	evm_27.model.AmTr_v1.0_scaffold00062.156	XP_008209600.1	N/A	complete	501	2	Nucleolar pre-ribosomal-associated protein 1, C-terminal domain	N/A	Motif:A-rich	0	N/A	N/A	N/A	N/A	N/A	N/A	N/A
c34934/f1p0/1232	1236	1	Sobic.008G008300.1	N/A	Sobic.008G008300.1	Sobic.005G007700.2.p	XP_002448874.1	CA207637	complete	504	3	-	N/A	N/A	1.26256	N/A	N/A	N/A	N/A	N/A	N/A	N/A
c26391/f1p0/4059	3922	1	Sobic.001G179900.1	dicer-like 2;dicer-like 2	Sobic.001G179900.1	Sobic.001G179900.1.p	XP_008644676.1	PUT-157a-Saccharum_officinarum-951133729	complete	504	6	Ribonuclease III domain	CNT0024308	Motif:(GTG)n,Motif:EnSpm-N15_SBi,Motif:LINE1-40_SBi	0.122345	N/A	N/A	N/A	K11592	Chromosome and associated proteins ;MicroRNAs in cancer	GO:0006396,GO:0004525,GO:0003723	RNA processing;ribonuclease III activity;RNA binding
c17783/f1p0/4014	4025	1	Sobic.010G093100.1	galactosyltransferase1;galactosyltransferase1	Sobic.010G093100.2	Zm00008a033327_P01	XP_008659091.1	TC139059	complete	504	6	Galectin, carbohydrate recognition domain;;Concanavalin A-like lectin/glucanase domain;;Glycosyl transferase, family 31	CNT0017598	Motif:(GCG)n,Motif:MuDR-N2_SB	0.463003	KOG2287	Galactosyltransferases	G	K14413	Glycosyltransferases ;Various types of N-glycan biosynthesis	GO:0030246,GO:0016020,GO:0008378,GO:0006486	carbohydrate binding;membrane;galactosyltransferase activity;protein glycosylation
c19044/f1p1/2444	2436	1	Sobic.010G086200.3	GRAM domain family protein;GRAM domain family protein	Sobic.010G086200.3	Sobic.010G086200.3.p	XP_008659114.1	CA272100	complete	504	5	GRAM domain	CNT0028485	Motif:(GCC)n	9.22588	N/A	N/A	N/A	N/A	N/A	N/A	N/A
c20171/f1p0/2455	2313	1	GRMZM5G835542_T01	isoprenoid F	Sobic.004G281900.2	Sobic.004G281900.2.p	KXG31010.1	CA287554	5prime_partial	504	5	-;;2-C-methyl-D-erythritol 2,4-cyclodiphosphate synthase;;2-C-methyl-D-erythritol 2,4-cyclodiphosphate synthase, conserved site	N/A	N/A	1.73212	N/A	N/A	N/A	K01770	Terpenoid backbone biosynthesis	GO:0016114,GO:0008685	terpenoid biosynthetic process;2-C-methyl-D-erythritol 2,4-cyclodiphosphate synthase activity
c17760/f1p0/1516	1484	1	Sobic.002G119100.1	Major facilitator superfamily protein;Major facilitator superfamily protein	Sobic.002G119100.1	Zm00008a027344_P01	XP_002461900.1	TC142893	5prime_partial	504	5	Major facilitator superfamily domain;;Folate-biopterin transporter	N/A	Motif:(TCTAGC)n	0.152882	N/A	N/A	N/A	N/A	N/A	GO:0016021,GO:0006810	integral component of membrane;transport
c16951/f1p0/2139	2145	1	Sobic.002G193800.3	Major facilitator superfamily protein;Major facilitator superfamily protein	Sobic.002G193800.3	Sobic.002G193800.1.p	KXG35575.1	CA290363.1	complete	504	4	Major facilitator, sugar transporter-like;;Major facilitator superfamily domain	N/A	Motif:(CCGCGCT)n	0.379139	KOG0254	Predicted transporter (major facilitator superfamily)	R	N/A	N/A	GO:0055085,GO:0016021	transmembrane transport;integral component of membrane
c16711/f1p0/5556	5557	1	N/A	N/A	N/A	Potri.010G092000.1	OAG24247.1	N/A	complete	504	8	Protein kinase-like domain;;Protein kinase domain;;Serine/threonine-protein kinase, active site	N/A	N/A	0	N/A	N/A	N/A	N/A	N/A	N/A	N/A
c6483/f1p0/5673	5684	1	N/A	N/A	N/A	N/A	XP_003295836.1	N/A	complete	504	3	-;;Protein of unknown function DUF3659	N/A	Motif:(CGA)n	0.0389618	N/A	N/A	N/A	N/A	N/A	N/A	N/A
c18014/f1p0/3567	3446	1	Sobic.003G047200.1	N/A	Sobic.003G047200.1	Sobic.003G047200.1.p	XP_002455085.1	TC150639	complete	507	3	-	N/A	Motif:(GA)n,Motif:(TCC)n,Motif:(GCTCCC)n	0.323717	N/A	N/A	N/A	N/A	N/A	N/A	N/A
c26034/f1p0/1239	1247	1	Sobic.004G353500.1	2-oxoglutarate (2OG) and Fe(II)-dependent oxygenase superfamily protein;2-oxoglutarate (2OG) and Fe(II)-dependent oxygenase superfamily protein	Sobic.004G353500.2	Pavir.J38896.1.p	XP_016560431.1	PUT-177a-Saccharum_hybrid_cultivar_SP80_3280-62780	5prime_partial	507	3	-	N/A	Motif:(GCCGTC)n	1.58617	N/A	N/A	N/A	K00472	Arginine and proline metabolism	GO:0055114,GO:0016491	oxidation-reduction process;oxidoreductase activity
c38057/f1p0/1293	1293	1	N/A	N/A	N/A	Pp3c13_1900V3.3.p	XP_016761386.1	N/A	complete	507	8	-;;Fructose-1,6-bisphosphatase, active site;;Fructose-1,6-bisphosphatase class 1;;Fructose-1,6-bisphosphatase	N/A	N/A	0	N/A	N/A	N/A	N/A	N/A	N/A	N/A
c40092/f1p0/3428	3428	1	N/A	N/A	N/A	Glyma.10G269700.1.p	GAD96874.1	N/A	complete	507	3	-;;Amino acid/polyamine transporter I	N/A	N/A	0.017619	N/A	N/A	N/A	N/A	N/A	N/A	N/A
c44025/f1p0/2181	2181	1	N/A	N/A	N/A	N/A	EME47127.1	N/A	complete	507	5	NAD(P)-binding domain;;Aspartate/homoserine dehydrogenase, NAD-binding	N/A	N/A	0.0184618	N/A	N/A	N/A	N/A	N/A	N/A	N/A
c44109/f1p0/2323	2321	1	N/A	N/A	N/A	Pavir.J34715.1.p	XP_002462309.1	DV730344	complete	507	2	-	N/A	Motif:MuDR-6_SBi	0.728627	N/A	N/A	N/A	N/A	N/A	N/A	N/A
c17792/f1p2/3747	3748	1	Sobic.009G055000.5	N/A	Pavir.J37031.1	Tp57577_TGAC_v2_mRNA28437	XP_002450932.1	N/A	complete	510	3	-;;Reverse transcriptase domain	N/A	Motif:Copia-124_SB-LTR,Motif:LINE1-16_SBi	0.143689	N/A	N/A	N/A	N/A	N/A	GO:0016788	hydrolase activity, acting on ester bonds
c32516/f1p0/2728	2727	1	Sobic.009G055000.5	N/A	Pavir.J37031.1	Tp57577_TGAC_v2_mRNA28437	XP_002450932.1	N/A	complete	510	3	-;;Reverse transcriptase domain	N/A	Motif:LINE1-16_SBi,Motif:DNA-8-2_SBi,Motif:HARB-N2_SB,Motif:STOWAWAY1_SB	0	N/A	N/A	N/A	N/A	N/A	GO:0016788	hydrolase activity, acting on ester bonds
c34320/f1p1/3284	3290	1	Sobic.009G055000.5	N/A	Seita.9G049000.1	Seita.2G004200.1.p	XP_002450932.1	N/A	complete	510	3	-;;Reverse transcriptase domain	N/A	Motif:LINE1-16_SBi	3.76416	N/A	N/A	N/A	N/A	N/A	GO:0016788	hydrolase activity, acting on ester bonds
c3570/f1p0/5902	5903	1	Sobic.009G055000.5	N/A	Seita.9G049000.1	Seita.2G004200.1.p	XP_002450932.1	N/A	complete	510	3	-;;Reverse transcriptase domain	CNT0025399	Motif:Copia-124_SB-LTR,Motif:LINE1-16_SBi,Motif:(T)n,Motif:DNA-8-2_SBi,Motif:HARB-N2_SB,Motif:STOWAWAY1_SB,Motif:STOWAWAY21_SB,Motif:EnSpm-36_SBi	0.268961	N/A	N/A	N/A	N/A	N/A	GO:0016788	hydrolase activity, acting on ester bonds
c5454/f1p1/5443	5441	1	Sobic.009G055000.5	N/A	Seita.9G049000.1	Seita.2G004200.1.p	XP_002450932.1	N/A	complete	510	3	-;;Reverse transcriptase domain	N/A	Motif:Copia-124_SB-LTR,Motif:LINE1-16_SBi	0.510113	N/A	N/A	N/A	N/A	N/A	GO:0016788	hydrolase activity, acting on ester bonds
c34792/f2p1/1375	1379	1	Sobic.002G103900.1	Late embryogenesis abundant protein, group 2;Late embryogenesis abundant protein, group 2	Sobic.002G103900.1	Sevir.2G108100.1.p	XP_004959142.1	N/A	5prime_partial	510	7	-;;Late embryogenesis abundant protein, LEA-14;;Immunoglobulin-like fold	N/A	Motif:(GAC)n	1.19691	N/A	N/A	N/A	N/A	N/A	N/A	N/A
c17835/f1p0/4177	4147	1	Sobic.003G042100.5	MAR binding filament-like protein 1;MAR binding filament-like protein 1	Sobic.003G042100.5	Sobic.003G042100.2.p	KXG31687.1	CA248120	complete	510	2	-	N/A	N/A	0.141544	KOG0978	E3 ubiquitin ligase involved in syntaxin degradation	O	N/A	N/A	N/A	N/A
c32061/f1p0/3542	3519	1	Pavir.Ca01854.1	PDI-like 1-3	Pavir.Ca01854.1	Pahal.E03714.1	KQK93587.1	N/A	complete	510	4	-;;Domain of unknown function DUF4220	N/A	Motif:RLG_scMaximus_1_6-LTR	0.379932	N/A	N/A	N/A	N/A	N/A	N/A	N/A
c14798/f1p0/1115	1115	1	Sobic.002G038200.1	TatD related DNase;TatD related DNase	Sobic.002G038200.1	Sobic.002G038200.1.p	XP_008663079.1	CF575320.1	complete	510	6	-;;Deoxyribonuclease, TatD-related, conserved site;;Metal-dependent hydrolase;;TatD family	N/A	Motif:(TATT)n	1.17721	KOG3020	TatD-related DNase	L	K03424	Replication	GO:0016888	endodeoxyribonuclease activity, producing 5'-phosphomonoesters
c4147/f1p0/2630	2624	1	N/A	N/A	N/A	Pavir.J16435.1.p	XP_012701411.1	N/A	5prime_partial	510	1	-	N/A	Motif:(CCA)n,Motif:MuDR-15_SBi,Motif:MuDR-14_SBi	4.76425	N/A	N/A	N/A	N/A	N/A	N/A	N/A
c4939/f1p0/9046	9030	1	N/A	N/A	N/A	N/A	N/A	PUT-177a-Saccharum_hybrid_cultivar_SP70_1143-1345	complete	510	1	-	N/A	Motif:(T)n	0	N/A	N/A	N/A	N/A	N/A	N/A	N/A
c16273/f1p1/2788	2794	0	N/A	N/A	N/A	N/A	N/A	N/A	3prime_partial	510	1	-	N/A	Motif:(CT)n,Motif:(TC)n,Motif:(A)n	0.783873	N/A	N/A	N/A	N/A	N/A	N/A	N/A
c32942/f1p0/5669	5669	0	N/A	N/A	N/A	N/A	N/A	N/A	complete	510	1	-	N/A	Motif:(GCGCA)n,Motif:(ACGCGC)n	0	N/A	N/A	N/A	N/A	N/A	N/A	N/A
c37831/f1p0/2251	2252	1	Zm00008a012906_T01	exocyst subunit exo70 family protein F1	Zm00008a012906_T01	Sevir.5G438100.1.p	KQL08364.1	N/A	complete	513	4	Cullin repeat-like-containing domain;;Exocyst complex component Exo70	N/A	N/A	0.0625793	N/A	N/A	N/A	N/A	N/A	GO:0006887,GO:0000145	exocytosis;exocyst
c14379/f1p0/3535	3528	1	Sobic.008G022500.1	galacturonosyltransferase 7;galacturonosyltransferase 7	Sobic.008G022500.1	Sobic.008G022500.1.p	XP_002441763.1	CA222920	complete	513	5	-;;Nucleotide-diphospho-sugar transferases;;Glycosyl transferase, family 8;;Plant galacturonosyltransferase GAUT	N/A	N/A	0.286168	N/A	N/A	N/A	K13648	Amino sugar and nucleotide sugar metabolism ;Glycosyltransferases	GO:0016757,GO:0047262	transferase activity, transferring glycosyl groups;polygalacturonate 4-alpha-galacturonosyltransferase activity
c16807/f1p0/3432	3434	1	Sobic.006G179100.1	Protein of unknown function (DUF300);Protein of unknown function (DUF300)	Sobic.006G179100.1	Zm00008a006546_P01	DAA36442.1	CA114831	complete	513	3	Organic solute transporter subunit alpha/Transmembrane protein 184	N/A	Motif:G-rich	0.802335	KOG2641	Predicted seven transmembrane receptor - rhodopsin family	T	N/A	N/A	N/A	N/A
c32662/f1p0/3581	3533	1	Sobic.004G322400.2	Quinoprotein amine dehydrogenase, beta chain-like; RIC1-like guanyl-nucleotide exchange factor;Quinoprotein amine dehydrogenase, beta chain-like; RIC1-like guanyl-nucleotide exchange factor	Sobic.004G322400.3	LOC_Os02g54500.1	EEE57940.1	PUT-157a-Saccharum_officinarum-80405	5prime_partial	513	3	WD40-repeat-containing domain;;WD40/YVTN repeat-like-containing domain	N/A	N/A	0.365729	N/A	N/A	N/A	N/A	N/A	N/A	N/A
c23445/f1p0/1156	1157	1	Sobic.008G153600.1	WRKY DNA-binding protein 74;WRKY DNA-binding protein 74	Sobic.008G153600.1	Sobic.008G153600.1.p	XP_002443483.1	CA209698.1	5prime_partial	513	9	WRKY domain;;Zn-cluster domain	N/A	Motif:(CTCT)n,Motif:(CCG)n	0.539863	N/A	N/A	N/A	N/A	N/A	GO:0043565,GO:0006355,GO:0003700	sequence-specific DNA binding;regulation of transcription, DNA-templated;DNA binding transcription factor activity
c10209/f1p0/5738	5731	1	N/A	N/A	N/A	N/A	N/A	DV641301	5prime_partial	513	2	-	N/A	Motif:(CCCGAC)n,Motif:(TCCCTC)n	0.695185	N/A	N/A	N/A	N/A	N/A	N/A	N/A
c32717/f1p0/2273	2293	1	N/A	N/A	N/A	N/A	N/A	CA149246	5prime_partial	513	1	-	N/A	N/A	0.342422	N/A	N/A	N/A	N/A	N/A	N/A	N/A
c38146/f1p0/4092	4090	1	N/A	N/A	N/A	N/A	CDR87889.1	N/A	complete	513	2	-	N/A	Motif:GA-rich	0	N/A	N/A	N/A	N/A	N/A	N/A	N/A
c38627/f1p0/1164	1164	1	N/A	N/A	N/A	orange1.1g027414m	OAL56205.1	N/A	complete	513	4	-;;CDP-alcohol phosphatidyltransferase	N/A	N/A	0.0172961	N/A	N/A	N/A	N/A	N/A	N/A	N/A
c4555/f1p0/1142	1141	1	N/A	N/A	N/A	N/A	N/A	CA148008	5prime_partial	513	1	-	N/A	Motif:(GCG)n,Motif:(CCG)n	0.480098	N/A	N/A	N/A	N/A	N/A	N/A	N/A
c16396/f1p0/3316	3291	1	Sobic.001G104800.1	N/A	Sobic.001G104800.1	Sobic.001G104800.1.p	XP_002463943.1	CA100697	5prime_partial	516	1	-	N/A	N/A	0.142236	N/A	N/A	N/A	N/A	N/A	N/A	N/A
c27933/f1p0/1111	1113	1	Sobic.001G261581.1	N/A	N/A	N/A	N/A	CA111035	complete	516	1	-	N/A	N/A	3.45493	N/A	N/A	N/A	N/A	N/A	N/A	N/A
c14332/f1p0/5779	5669	1	Sobic.001G308400.1	N/A	Sobic.001G308400.2	Sobic.001G308400.2.p	XP_002467550.1	PUT-177a-Saccharum_hybrid_cultivar__mixed_-41248	complete	516	3	-;;Protein of unknown function DUF2451, C-terminal	N/A	N/A	0.142304	KOG2939	Uncharacterized conserved protein	S	N/A	N/A	N/A	N/A
c7203/f1p0/3582	3438	1	GRMZM2G350793_T01	Leucine-rich repeat protein kinase family protein	GRMZM2G350793_T01	GRMZM2G350793_P01	XP_008661829.1	CA277972	complete	516	N/A	N/A	N/A	N/A	0.115246	KOG1187	Serine/threonine protein kinase	T	N/A	N/A	GO:0006468,GO:0004672,GO:0005515	protein phosphorylation;protein kinase activity;protein binding
c4589/f1p0/4005	3996	1	Zm00008a014906_T01	LRR and NB-ARC domains-containing disease resistance protein	Zm00008a014906_T01	Zm00008a014906_P01	XP_008657510.1	N/A	complete	516	N/A	N/A	N/A	Motif:(A)n	0.0545224	N/A	N/A	N/A	N/A	N/A	GO:0043531	ADP binding
c9545/f1p0/2349	2369	1	Sobic.006G105400.1	myosin heavy chain-related;myosin heavy chain-related	Sobic.006G105400.1	Sevir.9G359600.2.p	XP_012698395.1	CA266010.1	5prime_partial	516	4	-	N/A	N/A	0.248647	N/A	N/A	N/A	N/A	N/A	N/A	N/A
c20092/f1p0/2296	2290	1	Sobic.004G294700.2	RNI-like superfamily protein;RNI-like superfamily protein	Sobic.004G294700.2	GRMZM2G119490_P01	NP_001288547.1	CN611028.1	complete	516	2	-;;Leucine-rich repeat domain, L domain-like	N/A	Motif:(GCC)n,Motif:(GCCGCG)n	4.82668	KOG1947	Leucine rich repeat proteins, some proteins contain F-box	R	K10268	Ubiquitin system	GO:0005515	protein binding
c14786/f1p0/892	892	1	Sobic.002G247800.1	squamosa promoter binding protein-like 9;squamosa promoter binding protein-like 9	Sobic.002G247800.1	Sobic.002G247800.1.p	XP_002462571.1	CA091338.1	5prime_partial	516	3	-	N/A	N/A	0.293413	N/A	N/A	N/A	N/A	N/A	GO:0005634,GO:0003677	nucleus;DNA binding
c12647/f1p0/5543	5545	1	N/A	N/A	N/A	N/A	XP_008193036.1	N/A	complete	516	1	-	N/A	Motif:(CAA)n,Motif:(GCAACA)n,Motif:(T)n,Motif:(TTATA)n	0	N/A	N/A	N/A	N/A	N/A	N/A	N/A
c31803/f1p0/2576	2576	1	N/A	N/A	N/A	GSMUA_Achr8P25340_001	OAG06375.1	N/A	complete	516	7	-;;Armadillo-type fold;;Armadillo-like helical;;HEAT, type 2	N/A	N/A	0.0859702	N/A	N/A	N/A	N/A	N/A	N/A	N/A
c38027/f1p0/1638	1603	0	N/A	N/A	N/A	N/A	N/A	N/A	complete	516	1	-	N/A	Motif:(GCC)n,Motif:(CCGCTCC)n	0.0739207	N/A	N/A	N/A	N/A	N/A	N/A	N/A
c16406/f1p0/2293	2292	1	Sobic.009G057600.1	AP2/B3-like transcriptional factor family protein;AP2/B3-like transcriptional factor family protein	Sobic.009G057600.1	Sobic.009G057600.1.p	XP_002439346.1	CA200507	complete	519	8	-;;B3 DNA binding domain;;DNA-binding pseudobarrel domain	N/A	Motif:HARB-N13_SBi,Motif:(TC)n	0.333787	N/A	N/A	N/A	N/A	N/A	GO:0003677	DNA binding
c32031/f1p0/1353	1398	1	Sobic.003G428900.1	Calcium-dependent lipid-binding (CaLB domain) family protein;Calcium-dependent lipid-binding (CaLB domain) family protein	Sobic.003G428900.1	Sobic.003G428900.1.p	KXG34134.1	CA241563	complete	519	1	-	N/A	N/A	1.87213	N/A	N/A	N/A	N/A	N/A	N/A	N/A
c7413/f1p1/1207	1220	1	Sobic.001G367700.1	Haloacid dehalogenase-like hydrolase (HAD) superfamily protein;Haloacid dehalogenase-like hydrolase (HAD) superfamily protein	Sobic.001G367700.1	Sobic.001G367700.1.p	XP_002467841.1	BQ478965	5prime_partial	519	5	HAD-like domain	N/A	Motif:(CGCTG)n,Motif:HARB-N2_SB	0.91602	KOG3085	Predicted hydrolase (HAD superfamily)	R	N/A	N/A	N/A	N/A
c25862/f1p0/3832	3840	1	Sobic.002G406000.2	Nucleic acid-binding, OB-fold-like protein;Nucleic acid-binding, OB-fold-like protein	Sobic.002G406000.2	Sobic.002G406000.2.p	KXG36870.1	CA267811	complete	519	4	Nucleic acid-binding, OB-fold	N/A	Motif:(ATGAAT)n,Motif:Helitron2_ZM	0.188744	N/A	N/A	N/A	K07466	Transcription factors ;DNA replication ;DNA replication proteins ;Nucleotide excision repair ;Mismatch repair ;Homologous recombination ;Fanconi anemia pathway ;DNA repair and recombination proteins	N/A	N/A
c8679/f1p0/2434	2423	1	Sobic.006G106700.1	Transmembrane amino acid transporter family protein;Transmembrane amino acid transporter family protein	Sobic.006G106700.1	Sobic.006G106700.1.p	XP_002446615.1	CA096476	complete	519	3	-;;Amino acid transporter, transmembrane domain	N/A	N/A	0.693219	KOG1303	Amino acid transporters	E	K15015	Transporters ;GABAergic synapse ;Retrograde endocannabinoid signaling ;Synaptic vesicle cycle ;Morphine addiction ;Nicotine addiction	N/A	N/A
c35217/f1p0/2418	2418	1	N/A	N/A	N/A	Vocar.0019s0005.1.p	CDR87960.1	N/A	complete	519	6	-;;UmuC domain	N/A	N/A	0	N/A	N/A	N/A	N/A	N/A	N/A	N/A
c6269/f1p0/1470	1469	1	N/A	N/A	N/A	N/A	XP_001797847.1	N/A	complete	519	10	Signal transduction histidine kinase, phosphotransfer (Hpt) domain	N/A	Motif:(CCTC)n,Motif:(C)n,Motif:(ACC)n	0.232985	N/A	N/A	N/A	N/A	N/A	N/A	N/A
c37664/f1p0/1517	1523	0	N/A	N/A	N/A	N/A	N/A	N/A	complete	519	1	-	N/A	Motif:ZhAT6_ZM,Motif:(TAAT)n,Motif:(ATT)n,Motif:(T)n	0.237943	N/A	N/A	N/A	N/A	N/A	N/A	N/A
c28903/f1p0/4614	4490	1	Sobic.003G207100.3	N/A	N/A	Bol005562	XP_015611101.1	CA262031	complete	522	3	Transposon, En/Spm-like	N/A	Motif:(GCGCCTC)n,Motif:(GAGT)n,Motif:(GAGTGA)n,Motif:EnSpm-29_SBi	0	N/A	N/A	N/A	N/A	N/A	N/A	N/A
c17023/f1p0/2927	2905	1	Sobic.003G217000.1	N/A	Sobic.003G217000.1	Sobic.003G217000.1.p	KXG32876.1	N/A	complete	522	3	-	N/A	Motif:EnSpm-N14_SBi	0.554427	N/A	N/A	N/A	N/A	N/A	N/A	N/A
c29472/f1p0/746	751	1	Sobic.009G210200.2	Acid phosphatase/vanadium-dependent haloperoxidase-related protein;Acid phosphatase/vanadium-dependent haloperoxidase-related protein	Sobic.009G210200.2	Pahal.C02185.1	BAF18061.2	CA279155.1	5prime_partial	522	3	-;;Acid phosphatase/vanadium-dependent haloperoxidase-related	N/A	N/A	73.5338	N/A	N/A	N/A	N/A	N/A	N/A	N/A
c7152/f1p0/1123	1123	1	Sobic.006G113000.1	Copper transport protein family;Copper transport protein family	Sobic.006G113000.1	Sobic.006G113000.1.p	XP_002447996.1	N/A	complete	522	2	-	N/A	N/A	1.81068	N/A	N/A	N/A	N/A	N/A	N/A	N/A
c34757/f1p0/1215	1202	1	Zm00008a003402_T01	exocyst subunit exo70 family protein F1	Zm00008a003402_T01	GRMZM2G353483_P01	DAA48296.1	CA158198	complete	522	2	-;;Exocyst complex component Exo70	N/A	N/A	1.13895	N/A	N/A	N/A	N/A	N/A	GO:0006887,GO:0000145	exocytosis;exocyst
c9261/f1p1/1718	1715	1	Sobic.009G161800.3	highly ABA-induced PP2C gene 2;highly ABA-induced PP2C gene 2	Sobic.009G161800.2	Sobic.009G161800.2.p	KXG22151.1	TC146672	complete	522	8	PPM-type phosphatase, divalent cation binding;;PPM-type phosphatase domain;;Protein phosphatase 2C family	N/A	Motif:(CCG)n	2.79504	KOG0698	Serine/threonine protein phosphatase	T	K14497	MAPK signaling pathway - plant ;Plant hormone signal transduction ;Insulin resistance	GO:0004722,GO:0006470,GO:0003824	protein serine/threonine phosphatase activity;protein dephosphorylation;catalytic activity
c23226/f1p0/1366	1363	1	Sobic.005G016400.1	Protein of unknown function (DUF567);Protein of unknown function (DUF567)	Sobic.005G016400.1	Sobic.005G016400.1.p	XP_002450164.1	CA108611	5prime_partial	522	1	-	N/A	Motif:(GCG)n,Motif:(CCTCGC)n	1.22836	N/A	N/A	N/A	N/A	N/A	N/A	N/A
c3447/f1p0/1538	1548	1	Sobic.002G276700.1	Putative adipose-regulatory protein (Seipin);Putative adipose-regulatory protein (Seipin)	Sobic.002G276700.1	Pavir.Bb02665.1.p	XP_006660888.1	CA170093	complete	522	1	-	N/A	Motif:(CGCCTT)n,Motif:(GAG)n,Motif:(CGGATG)n	1.41763	KOG4200	Uncharacterized conserved protein	S	N/A	N/A	N/A	N/A
c38816/f1p0/1054	1054	1	Sobic.003G214800.1	Tetratricopeptide repeat (TPR)-like superfamily protein;Tetratricopeptide repeat (TPR)-like superfamily protein	Sobic.003G214800.1	Sobic.003G214800.1.p	KXG32856.1	N/A	5prime_partial	522	11	-;;Pentatricopeptide repeat;;Tetratricopeptide-like helical domain	N/A	N/A	0.113796	N/A	N/A	N/A	N/A	N/A	N/A	N/A
c35359/f1p0/2369	2384	1	Sobic.007G217700.6	WRKY DNA-binding protein 33;WRKY DNA-binding protein 33	Sobic.007G217700.6	Pahal.F01542.1	XP_012702098.2	CA134209	complete	522	4	-	N/A	N/A	0.196051	N/A	N/A	N/A	K18835	Transcription factors ;Plant-pathogen interaction	GO:0043565,GO:0006355,GO:0003700	sequence-specific DNA binding;regulation of transcription, DNA-templated;DNA binding transcription factor activity
c16304/f1p0/3381	3378	1	N/A	N/A	N/A	N/A	XP_003854603.1	N/A	complete	522	5	Six-hairpin glycosidase-like;;Six-hairpin glycosidase;;Glycoside hydrolase, family 65, central catalytic	N/A	Motif:(CTG)n	0.0357596	N/A	N/A	N/A	N/A	N/A	N/A	N/A
c19107/f1p0/1527	1515	1	N/A	N/A	N/A	Sobic.008G046000.2.p	XP_002446373.1	PUT-181a-Saccharum_hybrid_cultivar_CoS_767-11108	complete	522	1	-	N/A	N/A	0.381875	N/A	N/A	N/A	N/A	N/A	N/A	N/A
c28261/f1p0/2874	2874	1	N/A	N/A	N/A	N/A	OAG21110.1	N/A	5prime_partial	522	3	-	N/A	N/A	0.0140102	N/A	N/A	N/A	N/A	N/A	N/A	N/A
c9909/f1p0/1454	1454	1	N/A	N/A	N/A	Sobic.004G230300.1.p	KXG28581.1	CA083148	complete	522	2	-	N/A	N/A	3.80033	N/A	N/A	N/A	N/A	N/A	N/A	N/A
c22221/f1p0/1385	1385	1	Sobic.006G013600.5	N/A	Sobic.006G013600.4	Sobic.006G013600.4.p	KXG25796.1	CA135338	5prime_partial	525	5	F-box domain	N/A	N/A	0.479695	N/A	N/A	N/A	N/A	N/A	N/A	N/A
c17003/f1p0/3452	3444	1	Sobic.009G128300.2	N/A	Sobic.009G128300.2	Sobic.009G128300.1.p	EES18177.2	TC142885	complete	525	3	-	N/A	Motif:STOWAWAY25_SB	0.348734	N/A	N/A	N/A	N/A	N/A	N/A	N/A
c23474/f1p2/1614	1614	1	Sobic.001G104900.1	ethylene-dependent gravitropism-deficient and yellow-green-like 3;ethylene-dependent gravitropism-deficient and yellow-green-like 3	Sobic.001G104900.1	Cucsa.298490.1	XP_008454418.1	CA123041	complete	525	2	-	N/A	N/A	0	N/A	N/A	N/A	N/A	N/A	N/A	N/A
c3968/f1p0/2375	2375	1	Sobic.001G104900.1	ethylene-dependent gravitropism-deficient and yellow-green-like 3;ethylene-dependent gravitropism-deficient and yellow-green-like 3	Sobic.001G104900.1	Cucsa.298490.1	XP_004150265.1	CA123041	complete	525	2	-	N/A	Motif:GA-rich	2.52119	N/A	N/A	N/A	N/A	N/A	N/A	N/A
c5988/f1p0/3875	3877	1	LOC_Os01g52430.1	hAT dimerisation domain-containing protein	LOC_Os01g52430.1	PGSC0003DMP400056291	XP_014755945.1	CA247885.1	complete	525	2	-	N/A	Motif:Copia-69_SB-LTR,Motif:hAT-10_SBi,Motif:hAT-11_SBi,Motif:L1-13_BDi,Motif:LINE1-25_ZM,Motif:LINE1-30_ZM,Motif:LINE1-7_SBi,Motif:LINE1-53_SBi	0.275221	KOG1121	Tam3-transposase (Ac family)	L	N/A	N/A	GO:0003677,GO:0046983	DNA binding;protein dimerization activity
c14527/f1p0/1610	1562	1	Sobic.007G172900.3	multipolar spindle 1;multipolar spindle 1	Sobic.007G172900.3	Sobic.007G172900.3.p	KXG25415.1	CA129397	5prime_partial	525	2	-	N/A	Motif:(CGCCAA)n	0.76283	N/A	N/A	N/A	N/A	N/A	N/A	N/A
c7909/f1p2/2374	2376	1	Sobic.006G105400.1	myosin heavy chain-related;myosin heavy chain-related	Sobic.006G105400.1	Sobic.001G326100.1.p	XP_002465071.1	TC147924	5prime_partial	525	5	-;;Protein of unknown function DUF2046	N/A	N/A	1.10206	N/A	N/A	N/A	N/A	N/A	N/A	N/A
c5144/f1p0/2403	2401	1	GRMZM2G404043_T01	Pentatricopeptide repeat (PPR-like) superfamily protein	Sobic.003G318300.9	Sobic.003G318300.9.p	XP_002456450.1	CA104421.1	5prime_partial	525	18	Pentatricopeptide repeat;;Tetratricopeptide-like helical domain	CNT0019742	N/A	0.124019	N/A	N/A	N/A	N/A	N/A	N/A	N/A
c29094/f1p0/2526	2526	1	Sobic.005G114400.1	Ypt/Rab-GAP domain of gyp1p superfamily protein;Ypt/Rab-GAP domain of gyp1p superfamily protein	Sobic.005G114400.1	GRMZM2G122935_P01	ACL52898.1	PUT-157a-Saccharum_officinarum-504	complete	525	5	-;;Rab-GTPase-TBC domain	N/A	Motif:(C)n,Motif:(CCGCCG)n,Motif:(GGA)n	1.17215	KOG4567	GTPase-activating protein	R	N/A	N/A	N/A	N/A
c1667/f2p1/5485	5513	1	N/A	N/A	N/A	LOC_Os11g05030.1	XP_002440822.1	N/A	complete	525	4	-;;Reverse transcriptase zinc-binding domain	N/A	Motif:LINE1-46_SBi	0.131539	N/A	N/A	N/A	N/A	N/A	N/A	N/A
c22033/f1p0/1302	1293	1	N/A	N/A	N/A	Pavir.Eb00761.1.p	XP_002438181.1	N/A	3prime_partial	525	2	-	N/A	N/A	0.513826	N/A	N/A	N/A	N/A	N/A	N/A	N/A
c29741/f1p0/2372	2373	1	N/A	N/A	N/A	Pavir.Ea02747.1.p	XP_002468286.1	PUT-157a-Saccharum_officinarum-113353	5prime_partial	525	2	-	N/A	Motif:(C)n	0.802107	N/A	N/A	N/A	N/A	N/A	N/A	N/A
c38216/f1p0/5083	5064	1	N/A	N/A	N/A	GRMZM2G174807_P02	N/A	CA209802.1	complete	525	N/A	N/A	N/A	N/A	0	N/A	N/A	N/A	N/A	N/A	N/A	N/A
c6671/f1p0/1450	1450	1	N/A	N/A	N/A	Sobic.002G034900.1.p	KXG34406.1	CA134167	complete	525	2	-	N/A	Motif:LINE1-67_SBi	0.860844	N/A	N/A	N/A	N/A	N/A	N/A	N/A
c2655/f2p0/1185	1186	1	Sobic.002G341300.6	N/A	Sobic.002G341300.7	Oropetium_20150105_16543A	XP_002463033.1	TC143121	complete	528	3	-	N/A	Motif:(CGG)n	7.75082	N/A	N/A	N/A	N/A	N/A	N/A	N/A
c18998/f1p0/3482	3485	1	Sobic.006G105750.1	N/A	N/A	Sobic.003G021300.1.p	XP_002467209.1	N/A	complete	528	2	-	N/A	Motif:LINE1-21_SBi	0.338628	N/A	N/A	N/A	N/A	N/A	N/A	N/A
c38030/f1p0/2585	2584	1	Sobic.008G127933.1	N/A	N/A	Pavir.J37445.1.p	XP_002455856.1	N/A	complete	528	3	Transposase-associated domain	N/A	Motif:EnSpm-22_SBi,Motif:EnSpm-44_SBi,Motif:Copia22-ZM_LTR	1.326	N/A	N/A	N/A	N/A	N/A	N/A	N/A
c2912/f1p1/1246	1243	1	Sobic.010G163150.1	N/A	Sobic.010G163150.1	Sobic.010G163150.1.p	XP_004965581.1	CA118602	5prime_partial	528	2	-	N/A	Motif:(CTCCT)n,Motif:(GCGGCT)n,Motif:(CGG)n,Motif:(GGC)n,Motif:(T)n	1.74465	N/A	N/A	N/A	N/A	N/A	N/A	N/A
c40410/f1p0/4228	4247	1	Sevir.9G244000.1	cationic amino acid transporter 3	N/A	Zm00008a039455_P01	AAL75999.1	CA157569	complete	528	3	-;;Reverse transcriptase zinc-binding domain	N/A	Motif:LINE1-27_ZM	0.436087	N/A	N/A	N/A	N/A	N/A	N/A	N/A
c13310/f1p0/3678	3703	1	Pahal.H00596.1	NB-ARC domain-containing disease resistance protein	Pahal.H00596.1	Pahal.H00596.1	XP_002440822.1	CA271282	complete	528	N/A	N/A	N/A	Motif:LINE1-34_SBi,Motif:EnSpm-30_SBi,Motif:LINE1-38_SBi	0.254658	N/A	N/A	N/A	N/A	N/A	GO:0043531	ADP binding
c10979/f1p0/3414	3414	1	N/A	N/A	N/A	N/A	XP_007832630.1	N/A	complete	528	2	Frequency clock protein	N/A	N/A	0.0176913	N/A	N/A	N/A	N/A	N/A	N/A	N/A
c22457/f1p0/3723	3747	1	N/A	N/A	N/A	Pavir.Ba03656.3.p	BAJ87767.1	TC122129	complete	528	3	FHY3/FAR1 family;;FAR1 DNA binding domain	N/A	Motif:(CGC)n,Motif:MuDR-5_ZM,Motif:MuDR-6_SBi	0.193428	N/A	N/A	N/A	N/A	N/A	N/A	N/A
c28274/f1p1/2274	2276	1	N/A	N/A	N/A	Pavir.J41110.1.p	XP_008792783.1	CA129182	complete	528	5	-;;hAT-like transposase, RNase-H fold;;Ribonuclease H-like domain;;HAT, C-terminal dimerisation domain	N/A	Motif:hAT-21_ZM,Motif:TEMPINDAS-1_SB,Motif:hAT-1_BDi	0.460058	N/A	N/A	N/A	N/A	N/A	N/A	N/A
c5885/f1p0/1121	1121	1	N/A	N/A	N/A	N/A	CEG47166.1	N/A	complete	528	6	Homocysteine-binding domain	N/A	Motif:Gypsy-143_ZM-I	0	N/A	N/A	N/A	N/A	N/A	N/A	N/A
c27820/f1p0/1151	1153	1	GRMZM2G017031_T01	N/A	GRMZM2G017031_T01	GRMZM2G017031_P01	XP_008676928.1	N/A	5prime_partial	531	2	-	N/A	Motif:(CCG)n	1.32704	N/A	N/A	N/A	N/A	N/A	N/A	N/A
c7873/f1p1/2504	2499	1	Zm00008a010426_T01	N/A	Zm00008a010426_T01	Zm00008a010426_P01	XP_008670945.1	CA158358.1	complete	531	3	-;;Leucine-rich repeat domain, L domain-like	N/A	Motif:(GCC)n,Motif:(CTCCCCG)n,Motif:LINE1-18_SBi,Motif:SINE2-1a_SBi	0.241688	N/A	N/A	N/A	N/A	N/A	N/A	N/A
c11104/f1p0/5672	5702	1	Sobic.004G089300.2	ABC2 homolog 6;ABC2 homolog 6	Sobic.004G089300.2	Sobic.004G089300.2.p	XP_002451762.1	N/A	complete	531	2	ABC transporter A, ABCA	N/A	Motif:STOWAWAY14_SB,Motif:Gypsy-63_SB-I	0	KOG0059	Lipid exporter ABCA1 and related proteins, ABC superfamily;Lipid exporter ABCA1 and related proteins, ABC superfamily	I;R	N/A	N/A	GO:0016887,GO:0005524,GO:0016021,GO:0006810,GO:0005215	ATPase activity;ATP binding;integral component of membrane;transport;transporter activity
c40141/f1p1/2745	2737	1	Sobic.004G027800.2	beta-amylase 2;beta-amylase 2	Sobic.004G027800.2	Sobic.004G027800.1.p	KXG29378.1	TC149608	complete	531	3	BES1/BZR1 plant transcription factor, N-terminal	N/A	Motif:(GAGCGG)n	1.19745	N/A	N/A	N/A	N/A	N/A	GO:0016161,GO:0000272	beta-amylase activity;polysaccharide catabolic process
c16013/f1p4/1331	1331	1	Sobic.001G367700.1	Haloacid dehalogenase-like hydrolase (HAD) superfamily protein;Haloacid dehalogenase-like hydrolase (HAD) superfamily protein	Sobic.001G367700.1	Sobic.001G367700.1.p	KXG39344.1	PUT-157a-Saccharum_officinarum-93633	complete	531	12	HAD hydrolase, subfamily IA;;HAD-like domain;;HAD-superfamily hydrolase, subfamily IA, REG-2-like	N/A	N/A	6.52413	KOG3085	Predicted hydrolase (HAD superfamily)	R	N/A	N/A	N/A	N/A
c36488/f1p0/3986	4002	1	Sobic.001G183300.1	methyl-CPG-binding domain protein 13;methyl-CPG-binding domain protein 13	Sobic.001G183300.1	Sobic.001G183300.1.p	XP_002466890.1	N/A	complete	531	10	-;;Methyl-CpG DNA binding;;DNA-binding domain	N/A	Motif:(GTCACGCC)n	0.0373922	N/A	N/A	N/A	N/A	N/A	GO:0005634,GO:0003677	nucleus;DNA binding
c11487/f1p0/3483	3483	1	N/A	N/A	N/A	N/A	OAL56983.1	N/A	complete	531	4	Protein of unknown function DUF2457	N/A	Motif:(ACCCT)n,Motif:(GATGAA)n	0.0173408	N/A	N/A	N/A	N/A	N/A	N/A	N/A
c29925/f1p1/2499	2517	1	N/A	N/A	N/A	Brast07G166700.1.p	ACN85334.1	CA091147.1	3prime_partial	531	N/A	N/A	N/A	Motif:(CCC)n,Motif:(GAGATG)n	1.98842	N/A	N/A	N/A	N/A	N/A	N/A	N/A
c38320/f1p0/803	803	1	Sobic.004G026400.1	N/A	Sobic.004G026400.1	Sevir.1G100400.1.p	XP_004952027.1	N/A	5prime_partial	534	2	-	N/A	Motif:(GGC)n	16.3421	N/A	N/A	N/A	N/A	N/A	N/A	N/A
c32382/f1p1/1327	1327	1	GRMZM2G121700_T02	2-oxoglutarate (2OG) and Fe(II)-dependent oxygenase superfamily protein	Sobic.006G118400.1	Sobic.006G118400.1.p	XP_002448035.1	TC128309	complete	534	6	-;;Isopenicillin N synthase-like;;Oxoglutarate/iron-dependent dioxygenase	N/A	Motif:(CGC)n	3.52839	KOG0143	Iron/ascorbate family oxidoreductases;Iron/ascorbate family oxidoreductases	Q;R	N/A	N/A	GO:0055114,GO:0016491	oxidation-reduction process;oxidoreductase activity
c12837/f1p0/2689	2587	1	Zm00008a007442_T01	ABC2 homolog 12	Zm00008a007442_T01	Sobic.006G071362.1.p	XP_008669448.1	N/A	complete	534	6	ABC transporter-like;;P-loop containing nucleoside triphosphate hydrolase;;ABC transporter, conserved site	N/A	N/A	0.59145	KOG0057	Mitochondrial Fe/S cluster exporter, ABC superfamily	U	K02021	Transporters	GO:0055085,GO:0042626,GO:0016021,GO:0006810,GO:0005524	transmembrane transport;ATPase activity, coupled to transmembrane movement of substances;integral component of membrane;transport;ATP binding
c23187/f1p0/1381	1302	1	Sobic.001G315800.1	NAD(P)-binding Rossmann-fold superfamily protein;NAD(P)-binding Rossmann-fold superfamily protein	Sobic.001G315800.1	Sobic.001G315800.1.p	XP_002467592.1	CA140893	5prime_partial	534	1	-	N/A	Motif:(GCAGA)n	0.213126	KOG3007	Mu-crystallin	E	N/A	N/A	N/A	N/A
c17600/f1p0/1117	1116	1	N/A	N/A	N/A	N/A	OAL50208.1	N/A	complete	534	1	-	N/A	Motif:(CACACGTT)n,Motif:(GGC)n,Motif:(ACG)n	0.0902	N/A	N/A	N/A	N/A	N/A	N/A	N/A
c37251/f1p0/1150	1150	1	N/A	N/A	N/A	N/A	OAQ64369.1	N/A	5prime_partial	534	N/A	N/A	N/A	Motif:(ACCGCC)n	0	N/A	N/A	N/A	N/A	N/A	N/A	N/A
c3797/f1p0/3711	3711	1	N/A	N/A	N/A	N/A	EME44675.1	N/A	complete	534	1	-	N/A	Motif:GA-rich	0	N/A	N/A	N/A	N/A	N/A	N/A	N/A
c5545/f1p0/1516	1445	1	N/A	N/A	N/A	LOC_Os06g38450.1	XP_015642016.1	N/A	complete	534	7	-;;Cathepsin propeptide inhibitor domain (I29);;Peptidase C1A	N/A	Motif:(GCG)n	0.09208	N/A	N/A	N/A	N/A	N/A	N/A	N/A
c4527/f1p0/2644	2643	0	N/A	N/A	N/A	N/A	N/A	N/A	3prime_partial	534	1	-	N/A	Motif:(CAA)n	0	N/A	N/A	N/A	N/A	N/A	N/A	N/A
c29963/f1p0/1921	1924	1	Sobic.006G050050.1	N/A	Sobic.009G085300.2	Sobic.009G103500.3.p	KXG38268.1	CA259358	5prime_partial	537	1	-	N/A	Motif:(T)n	0.340899	N/A	N/A	N/A	N/A	N/A	N/A	N/A
c16075/f1p2/2223	2237	1	GRMZM2G049349_T01	ethylene-dependent gravitropism-deficient and yellow-green-like 3	Zm00008a005073_T01	GRMZM2G049349_P01	NP_001142102.1	TC154717	complete	537	2	-	N/A	Motif:GA-rich	0.968817	N/A	N/A	N/A	N/A	N/A	N/A	N/A
c41720/f1p0/2619	2612	1	Pavir.J18560.1	F-box and associated interaction domains-containing protein	Pavir.J18560.2	Pavir.Bb00620.1.p	KXG25796.1	TC118997	5prime_partial	537	5	-;;F-box domain	N/A	Motif:(CCGC)n	0.262064	N/A	N/A	N/A	N/A	N/A	GO:0005515	protein binding
c35089/f1p0/4326	4247	1	Sobic.004G322400.1	Quinoprotein amine dehydrogenase, beta chain-like; RIC1-like guanyl-nucleotide exchange factor;Quinoprotein amine dehydrogenase, beta chain-like; RIC1-like guanyl-nucleotide exchange factor	Sobic.004G322400.3	GRMZM2G475867_P01	XP_008646365.1	PUT-157a-Saccharum_officinarum-80405	complete	537	2	Ribosome control protein 1	N/A	Motif:(TCC)n	0.114692	N/A	N/A	N/A	N/A	N/A	N/A	N/A
c26127/f1p0/1211	1193	1	Sobic.001G141600.1	SBP (S-ribonuclease binding protein) family protein;SBP (S-ribonuclease binding protein) family protein	Sobic.001G141600.1	Sobic.001G141600.1.p	XP_002464100.1	CA220783.1	complete	537	3	-	N/A	Motif:(GTGCGCG)n	0.227371	KOG1100	Predicted E3 ubiquitin ligase	O	K19042	Ubiquitin system	N/A	N/A
c11580/f1p0/3424	3546	1	Sobic.002G119100.1	Major facilitator superfamily protein;Major facilitator superfamily protein	Sobic.002G119100.1	Zm00008a027344_P01	NP_001151276.1	TC142893	complete	540	4	Folate-biopterin transporter	N/A	Motif:(CGGTG)n,Motif:(TCTAGC)n	0.341775	N/A	N/A	N/A	N/A	N/A	GO:0016021,GO:0006810	integral component of membrane;transport
c15516/f1p0/1481	1486	1	Sobic.006G050700.1	NB-ARC domain-containing disease resistance protein;NB-ARC domain-containing disease resistance protein	Sobic.006G050700.1	Sobic.006G050700.1.p	KXG26099.1	CA214222	complete	540	2	-;;Leucine-rich repeat domain, L domain-like	N/A	N/A	1.8855	KOG4658	Apoptotic ATPase	T	N/A	N/A	GO:0043531	ADP binding
c38504/f1p0/920	932	1	Sobic.004G338000.1	phosphoenolpyruvate carboxylase kinase 1;phosphoenolpyruvate carboxylase kinase 1	Sobic.004G338000.1	Sobic.004G338000.1.p	ABD39238.1	CA238228	5prime_partial	540	10	-;;Protein kinase-like domain;;Protein kinase domain;;Serine/threonine-protein kinase, active site	N/A	N/A	0.10935	KOG0583,KOG0033	Serine/threonine protein kinase;Ca2+/calmodulin-dependent protein kinase, EF-Hand protein superfamily	T;T	N/A	N/A	GO:0006468,GO:0004672	protein phosphorylation;protein kinase activity
c16924/f1p1/1512	1510	1	Sobic.008G063300.2	Polynucleotidyl transferase, ribonuclease H-like superfamily protein;Polynucleotidyl transferase, ribonuclease H-like superfamily protein	Sobic.008G063300.2	Sobic.008G063300.2.p	KXG23153.1	TC152373	5prime_partial	540	2	Alkaline phosphatase-like, alpha/beta/alpha	CNT0019623	N/A	0	KOG2248	3'-5' exonuclease	L	K14570	Ribosome biogenesis in eukaryotes ;Ribosome biogenesis	N/A	N/A
c8692/f1p0/3350	3357	1	Sobic.010G006300.1	POX (plant homeobox) family protein;POX (plant homeobox) family protein	Sobic.010G006300.1	Seita.4G006100.2.p	XP_004964302.1	N/A	complete	540	5	-;;Homeobox domain-like	N/A	Motif:(CGG)n,Motif:LINE1-44_SBi,Motif:LINE1-9_SBi	0.631646	KOG0773	Transcription factor MEIS1 and related HOX domain proteins	K	N/A	N/A	GO:0006355,GO:0003677	regulation of transcription, DNA-templated;DNA binding
c5372/f1p0/681	680	1	Sobic.010G200800.1	Protein kinase superfamily protein;Protein kinase superfamily protein	Sobic.010G200800.1	Zm00008a024695_P01	XP_002437324.1	N/A	5prime_partial	540	1	-	N/A	N/A	4.06937	KOG0192	Tyrosine kinase specific for activated (GTP-bound) p21cdc42Hs	T	N/A	N/A	N/A	N/A
c44889/f2p0/2761	2735	1	Sobic.010G002700.1	Protein of unknown function (DUF3754);Protein of unknown function (DUF3754)	Sobic.010G002700.1	Sobic.010G002700.1.p	KXG19092.1	TC147080	complete	540	3	-;;Protein of unknown function DUF3754	N/A	N/A	3.58989	N/A	N/A	N/A	N/A	N/A	N/A	N/A
c29818/f1p0/1573	1588	1	Sobic.002G234300.1	S-adenosyl-L-methionine-dependent methyltransferases superfamily protein;S-adenosyl-L-methionine-dependent methyltransferases superfamily protein	Sobic.002G234300.1	GRMZM2G063517_P04	NP_001140449.1	TC147294	5prime_partial	540	5	-;;S-adenosyl-L-methionine-dependent methyltransferase	N/A	N/A	0.426316	KOG2198	tRNA cytosine-5-methylases and related enzymes of the NOL1/NOP2/sun superfamily	J	K15334	Transfer RNA biogenesis	GO:0008168	methyltransferase activity
c33018/f1p0/1040	1041	1	Sevir.5G198800.1	Thioesterase superfamily protein	Sevir.5G198800.1	Sevir.5G198800.1.p	XP_008669700.1	N/A	5prime_partial	540	5	HotDog domain;;MaoC-like domain	CNT0019547	N/A	0.324979	N/A	N/A	N/A	N/A	N/A	N/A	N/A
c16463/f1p0/985	930	1	Sobic.007G195300.3	Thioesterase superfamily protein;Thioesterase superfamily protein	Sobic.007G195300.3	Sobic.007G195300.3.p	KXG25541.1	N/A	5prime_partial	540	4	HotDog domain	N/A	N/A	1.10405	KOG3328	HGG motif-containing thioesterase	R	K17362	Lipid biosynthesis proteins	N/A	N/A
c1640/f2p0/2388	2388	1	N/A	N/A	N/A	N/A	XP_007745555.1	N/A	complete	540	1	-	N/A	N/A	0.1096	N/A	N/A	N/A	N/A	N/A	N/A	N/A
c17122/f1p0/2790	2790	1	N/A	N/A	N/A	Seita.6G065000.1.p	KQL00834.1	TC134509	complete	540	3	-;;Peptidase S1, PA clan	N/A	Motif:(ACCCC)n,Motif:(C)n,Motif:TEMPINDAS-1_SB	0.0196588	N/A	N/A	N/A	N/A	N/A	N/A	N/A
c18181/f1p0/3837	3836	1	N/A	N/A	N/A	Bol007647	KZM27422.1	N/A	5prime_partial	540	3	GPI transamidase component PIG-T	N/A	N/A	0	N/A	N/A	N/A	N/A	N/A	N/A	N/A
c35339/f1p0/1564	1564	1	N/A	N/A	N/A	Vocar.0002s0098.1.p	XP_007828529.1	N/A	complete	540	6	-;;Proteasome, subunit alpha/beta;;Proteasome endopeptidase complex, beta subunit;;Nucleophile aminohydrolases, N-terminal	N/A	Motif:(CATC)n	0	N/A	N/A	N/A	N/A	N/A	N/A	N/A
c20009/f1p0/1396	1396	0	N/A	N/A	N/A	N/A	N/A	N/A	5prime_partial	540	1	-	N/A	N/A	1.09595	N/A	N/A	N/A	N/A	N/A	N/A	N/A
c16683/f1p0/2712	2750	1	Seita.3G285300.1	N/A	N/A	N/A	N/A	CA230960.1	5prime_partial	543	1	-	N/A	N/A	0.0443003	N/A	N/A	N/A	N/A	N/A	N/A	N/A
c29696/f1p0/1263	1246	1	Sobic.001G114200.1	N/A	Sobic.001G114200.1	GSMUA_Achr6P11290_001	XP_010926086.1	CA228519	complete	543	2	Tapt1 family	N/A	N/A	0.118251	N/A	N/A	N/A	N/A	N/A	N/A	N/A
c9282/f1p0/2850	2851	1	Sobic.004G318200.1	Chalcone-flavanone isomerase family protein;Chalcone-flavanone isomerase family protein	Sobic.004G318200.1	Sobic.004G318200.1.p	XP_002452913.1	PUT-157a-Saccharum_officinarum-88263	complete	543	6	-;;Chalcone isomerase;;Chalcone isomerase, orthogonal bundle domain	N/A	N/A	2.62799	N/A	N/A	N/A	N/A	N/A	GO:0016872	intramolecular lyase activity
c25715/f1p0/4383	4042	1	Sevir.9G302900.1	NB-ARC domain-containing disease resistance protein	Sevir.9G302900.1	Sevir.8G135200.2.p	KQK94669.1	CA081632.1	complete	543	5	-;;Leucine-rich repeat domain, L domain-like;;Leucine-rich repeat	N/A	Motif:(CCCA)n	0.0738494	N/A	N/A	N/A	N/A	N/A	GO:0043531	ADP binding
c18313/f1p0/3462	3482	1	Sobic.010G058600.2	N/A	N/A	Seita.6G142800.1.p	EMT32736.1	CA073320	complete	546	4	Leucine-rich repeat domain, L domain-like	N/A	N/A	0.168135	N/A	N/A	N/A	N/A	N/A	N/A	N/A
c35130/f1p0/2362	2389	1	Sobic.001G063300.1	calcium dependent protein kinase 1;calcium dependent protein kinase 1	Sobic.001G063300.1	GRMZM2G027351_P02	AFW67407.1	N/A	complete	546	20	EF-hand domain;;EF-Hand 1, calcium-binding site;;EF-hand domain pair	N/A	N/A	0.0411308	KOG0032	Ca2+/calmodulin-dependent protein kinase, EF-Hand protein superfamily	T	K13412	Protein kinases ;Plant-pathogen interaction ;Toxoplasmosis	GO:0006468,GO:0004672	protein phosphorylation;protein kinase activity
c11718/f1p0/5461	5449	1	Sobic.001G366900.1	F-box and associated interaction domains-containing protein;F-box and associated interaction domains-containing protein	Sobic.001G366900.1	Sobic.001G366900.1.p	XP_002465250.1	N/A	complete	546	3	-	N/A	Motif:EnSpm-N19_SBi	0.140088	N/A	N/A	N/A	N/A	N/A	GO:0005515	protein binding
c35085/f1p0/2218	2312	1	Sobic.009G227800.1	MAC/Perforin domain-containing protein;MAC/Perforin domain-containing protein	Sobic.009G227800.1	Sobic.009G227800.1.p	XP_002441497.1	CA291457	complete	546	5	-;;Membrane attack complex component/perforin (MACPF) domain	N/A	N/A	0.223933	N/A	N/A	N/A	N/A	N/A	N/A	N/A
c11175/f1p0/1889	1884	1	N/A	N/A	N/A	Sobic.010G165700.1.p	KXG24585.1	N/A	complete	546	7	Nucleic acid-binding, OB-fold;;Domain of unknown function DUF223	N/A	Motif:(GCC)n,Motif:Helitron-N4_SBi	0.118836	N/A	N/A	N/A	N/A	N/A	N/A	N/A
c19648/f1p0/3080	3079	1	N/A	N/A	N/A	N/A	XP_007828823.1	N/A	complete	546	4	Cyclin PHO80-like	N/A	Motif:(CACC)n,Motif:(GAC)n	0.0457709	N/A	N/A	N/A	N/A	N/A	N/A	N/A
c32734/f1p0/2458	2459	1	N/A	N/A	N/A	Bradi4g04655.3.p	XP_010237156.1	CA073320	complete	546	4	Leucine-rich repeat domain, L domain-like	N/A	N/A	0.163097	N/A	N/A	N/A	N/A	N/A	N/A	N/A
c17947/f1p0/1225	1222	1	Sobic.004G212800.1	N/A	Sobic.004G212800.1	Sobic.004G212800.1.p	KXG30621.1	CA112441	complete	549	N/A	N/A	N/A	Motif:(GCCGGCG)n,Motif:(GGCG)n	0.659006	N/A	N/A	N/A	N/A	N/A	N/A	N/A
c27032/f1p0/549	549	1	Sobic.010G171400.2	N/A	Sobic.010G171400.2	Zm00008a034292_P01	AGT17192.1	CA191648	internal	549	2	-	N/A	Motif:(CGGAGG)n,Motif:(GAG)n,Motif:(TCCTTC)n	3.84115	N/A	N/A	N/A	N/A	N/A	N/A	N/A
c11870/f1p0/1902	1901	1	Sobic.009G161800.1	highly ABA-induced PP2C gene 2;highly ABA-induced PP2C gene 2	Sobic.009G161800.1	Sobic.009G161800.2.p	KXG22151.1	TC146672	complete	549	7	-;;PPM-type phosphatase domain;;Protein phosphatase 2C family	N/A	Motif:(CCG)n,Motif:(CGG)n	1.63083	KOG0698	Serine/threonine protein phosphatase	T	K14497	MAPK signaling pathway - plant ;Plant hormone signal transduction ;Insulin resistance	GO:0004722,GO:0006470,GO:0003824	protein serine/threonine phosphatase activity;protein dephosphorylation;catalytic activity
c19921/f1p0/2478	2365	1	GRMZM2G172451_T01	Ubiquitin carboxyl-terminal hydrolase family protein	Sobic.001G197100.1	Sobic.001G197100.1.p	XP_002464388.1	TC138095	complete	549	4	-	N/A	Motif:(CCTCCG)n	0.302457	N/A	N/A	N/A	N/A	N/A	N/A	N/A
c33315/f1p0/3535	3574	1	GRMZM2G175661_T01	zinc finger protein-related	GRMZM2G175661_T01	Seita.5G276900.1.p	XP_004969601.1	PUT-157a-Saccharum_officinarum-517133733	complete	549	11	-;;Zinc finger, RING-type;;Zinc finger, CTCHY-type;;Zinc finger, RING/FYVE/PHD-type;;Rubredoxin-type fold	N/A	N/A	0.314919	KOG1940	Zn-finger protein	R	K16276	Ubiquitin system	GO:0008270	zinc ion binding
c34689/f1p0/1403	1407	1	Sobic.001G475800.1	Zinc-binding alcohol dehydrogenase family protein;Zinc-binding alcohol dehydrogenase family protein	Sobic.001G475800.1	Sobic.001G475800.1.p	KXG39999.1	TC154246	complete	549	7	-;;NAD(P)-binding domain;;Alcohol dehydrogenase, C-terminal	N/A	N/A	3.1875	N/A	N/A	N/A	K00121	Glycolysis / Gluconeogenesis ;Methane metabolism ;Fatty acid degradation ;Tyrosine metabolism ;Retinol metabolism ;Chloroalkane and chloroalkene degradation ;Naphthalene degradation ;Metabolism of xenobiotics by cytochrome P450 ;Drug metabolism - cytochrome P450 ;Chemical carcinogenesis	GO:0055114,GO:0016491,GO:0008270	oxidation-reduction process;oxidoreductase activity;zinc ion binding
c28015/f1p0/3895	3895	1	N/A	N/A	N/A	Vocar.0022s0092.2.p	KZF24570.1	N/A	complete	549	4	Armadillo-type fold;;Armadillo-like helical	N/A	Motif:(CACCA)n	0.0155065	N/A	N/A	N/A	N/A	N/A	N/A	N/A
c33827/f1p0/3494	3488	1	N/A	N/A	N/A	Pavir.Ia04100.1.p	XP_010161496.1	CA084957	complete	549	2	-	N/A	Motif:Gypsy-195_ZM-I,Motif:HARB-4A_SBi	0.294371	N/A	N/A	N/A	N/A	N/A	N/A	N/A
c40104/f1p1/2427	2437	1	N/A	N/A	N/A	Brast07G166700.1.p	ACN85334.1	CA091147.1	5prime_partial	549	2	-	N/A	Motif:(C)n,Motif:(GAGATG)n	0.265067	N/A	N/A	N/A	N/A	N/A	N/A	N/A
c28480/f1p0/2529	2420	1	Sobic.003G272700.1	N/A	Sobic.003G272700.1	Pavir.Eb02803.1.p	KQL06629.1	TC114716	complete	552	N/A	N/A	CNT0031911	Motif:(CGCGG)n	0.449257	KOG2513	Protein required for meiotic chromosome segregation	D	N/A	N/A	N/A	N/A
c32348/f1p0/3382	3396	1	Sobic.010G166400.2	initiator tRNA phosphoribosyl transferase family protein;initiator tRNA phosphoribosyl transferase family protein	Sobic.010G166400.2	Sobic.010G166400.4.p	KXG20172.1	CA074091	complete	552	3	-;;Protein-tyrosine phosphatase-like;;Rit1, DUSP-like domain	N/A	Motif:(GGC)n,Motif:hAT-3_SBi	0.262777	KOG2634	Initiator tRNA phosphoribosyl-transferase	A	K15463	Transfer RNA biogenesis	GO:0019988,GO:0043399	charged-tRNA amino acid modification;tRNA A64-2'-O-ribosylphosphate transferase activity
c11661/f1p0/3673	3616	1	Sobic.005G220800.1	Leucine-rich repeat protein kinase family protein;Leucine-rich repeat protein kinase family protein	Sobic.005G220800.1	Sobic.005G220800.1.p	XP_002450019.1	N/A	complete	552	4	Leucine-rich repeat domain, L domain-like	N/A	Motif:(A)n	0.414729	KOG0472	Leucine-rich repeat protein	S	N/A	N/A	GO:0006468,GO:0004672,GO:0005515	protein phosphorylation;protein kinase activity;protein binding
c43359/f1p0/2265	2236	1	Sobic.003G362200.1	nucleobase-ascorbate transporter 12;nucleobase-ascorbate transporter 12	Sobic.003G362200.1	Sobic.003G362200.2.p	NP_001145715.1	CA096675.1	complete	552	3	Nucleobase-ascorbate transporter 12;;Xanthine/uracil/vitamin C permease	CNT0031936	Motif:GA-rich	0.743893	N/A	N/A	N/A	K14611	Transporters	GO:0055085,GO:0016020,GO:0006810,GO:0005215	transmembrane transport;membrane;transport;transporter activity
c37569/f1p0/2393	2391	1	N/A	N/A	N/A	Lus10009696	XP_008181680.1	N/A	complete	552	13	Ankyrin repeat-containing domain;;Ankyrin repeat	N/A	Motif:(AGCAGT)n	0	N/A	N/A	N/A	N/A	N/A	N/A	N/A
c17849/f1p1/2434	2427	1	Sobic.009G128300.1	N/A	Sobic.009G128300.1	Sobic.009G128300.1.p	EES18177.2	CA093759.1	complete	555	6	-	N/A	N/A	3.14579	N/A	N/A	N/A	N/A	N/A	N/A	N/A
c32573/f1p0/865	865	1	Sobic.010G133700.1	N/A	Sobic.010G133700.1	Sobic.010G133700.1.p	KXG19914.1	N/A	complete	555	2	-	N/A	Motif:(TCG)n,Motif:(GCTCCG)n	1.11719	N/A	N/A	N/A	N/A	N/A	N/A	N/A
c28347/f1p0/2333	2323	1	Sobic.010G226000.1	N/A	Sobic.010G226000.1	Sobic.010G226000.1.p	XP_002437436.1	CA099722	complete	555	2	-	N/A	N/A	0.326906	N/A	N/A	N/A	N/A	N/A	N/A	N/A
c9840/f1p0/1345	1343	1	Sobic.002G425600.1	Basic-leucine zipper (bZIP) transcription factor family protein;Basic-leucine zipper (bZIP) transcription factor family protein	Sobic.002G425600.4	Sobic.002G425600.3.p	KXG37010.1	PUT-157a-Saccharum_officinarum-98769	complete	555	4	-	N/A	Motif:(CAC)n	3.11786	N/A	N/A	N/A	K14432	Transcription factors ;Plant hormone signal transduction	GO:0043565,GO:0006355,GO:0003700	sequence-specific DNA binding;regulation of transcription, DNA-templated;DNA binding transcription factor activity
c16594/f1p0/946	951	1	Sobic.001G339801.1	Calcium-binding EF-hand family protein;Calcium-binding EF-hand family protein	Sobic.001G339801.1	Sobic.001G339801.1.p	XP_002465140.1	TC144709	complete	555	15	EF-Hand 1, calcium-binding site;;EF-hand domain;;EF-hand domain pair	CNT0030883	Motif:(TCTCCAG)n,Motif:(GGCCGA)n	23.3717	N/A	N/A	N/A	N/A	N/A	N/A	N/A
c19243/f1p0/1621	1624	1	Sobic.009G161800.1	highly ABA-induced PP2C gene 2;highly ABA-induced PP2C gene 2	Sobic.009G161800.1	Sobic.009G161800.1.p	KXG22152.1	CA078060.1	5prime_partial	555	6	PPM-type phosphatase domain;;Protein phosphatase 2C family;;PPM-type phosphatase, divalent cation binding	N/A	Motif:(CCG)n	1.98867	KOG0698	Serine/threonine protein phosphatase	T	K14497	MAPK signaling pathway - plant ;Plant hormone signal transduction ;Insulin resistance	GO:0004722,GO:0006470,GO:0003824	protein serine/threonine phosphatase activity;protein dephosphorylation;catalytic activity
c30268/f1p0/3707	3617	1	Sobic.002G259800.2	hydroxyproline-rich glycoprotein family protein;hydroxyproline-rich glycoprotein family protein	Sobic.002G259800.1	Sobic.002G259800.1.p	XP_002460499.1	TC137103	complete	555	5	-	N/A	Motif:(TCTCCC)n,Motif:(GGCCGC)n	0.56731	N/A	N/A	N/A	N/A	N/A	N/A	N/A
c33202/f1p0/4593	4001	1	Sobic.003G321300.1	NB-ARC domain-containing disease resistance protein;NB-ARC domain-containing disease resistance protein	Sobic.003G321300.1	Brast01G120900.1.p	XP_002458619.1	CA245185	complete	555	11	Leucine-rich repeat;;Leucine-rich repeat, typical subtype;;Leucine-rich repeat domain, L domain-like	N/A	Motif:(GCGGCC)n	0.109306	KOG4658	Apoptotic ATPase	T	K13459	Plant-pathogen interaction	GO:0005515,GO:0043531	protein binding;ADP binding
c11981/f1p0/1238	1238	1	N/A	N/A	N/A	Pavir.Ea02747.1.p	XP_002468286.1	PUT-157a-Saccharum_officinarum-113353	5prime_partial	555	2	-	N/A	Motif:(C)n	8.61963	N/A	N/A	N/A	N/A	N/A	N/A	N/A
c16851/f1p0/1094	1094	1	N/A	N/A	N/A	N/A	OAG01672.1	N/A	5prime_partial	555	4	Major facilitator superfamily domain;;Major facilitator, sugar transporter-like	N/A	N/A	0	N/A	N/A	N/A	N/A	N/A	N/A	N/A
c8436/f1p0/2196	2196	1	N/A	N/A	N/A	N/A	GAP85584.1	N/A	complete	555	5	-;;Major facilitator superfamily domain	N/A	Motif:(CCGA)n	0	N/A	N/A	N/A	N/A	N/A	N/A	N/A
c37229/f1p0/1474	1476	1	Sobic.004G097400.3	Mitochondrial substrate carrier family protein;Mitochondrial substrate carrier family protein	Sobic.004G097400.3	LOC_Os02g13300.1	XP_006647082.2	TC137082	5prime_partial	558	13	Mitochondrial substrate/solute carrier;;Mitochondrial carrier protein;;Mitochondrial carrier domain	N/A	Motif:(TCGCCTC)n	2.75291	KOG0752	Mitochondrial solute carrier protein	C	K15084	Transporters	N/A	N/A
c17948/f1p0/2250	2289	1	Seita.5G000800.1	SLAC1 homologue 1	Pahal.B01540.1	Pahal.H02465.1	ABF97247.1	CA261250	complete	558	2	MULE transposase domain;;FHY3/FAR1 family	N/A	Motif:MuDR-11_SBi,Motif:RLG_scTat_2_1-I	0.185256	N/A	N/A	N/A	N/A	N/A	GO:0006355	regulation of transcription, DNA-templated
c1712/f2p0/5597	5607	1	N/A	N/A	N/A	Cucsa.031240.1	XP_008671115.1	N/A	complete	558	3	-	N/A	Motif:Gypsy-115_SB-I,Motif:Gypsy-44_SB-I	0.143625	N/A	N/A	N/A	N/A	N/A	N/A	N/A
c35806/f1p0/1327	1329	1	N/A	N/A	N/A	DCAR_002056	XP_007691719.1	N/A	complete	558	4	PRELI/MSF1 domain	N/A	N/A	0.439313	N/A	N/A	N/A	N/A	N/A	N/A	N/A
c16256/f1p0/2621	2620	1	Sobic.010G038900.1	N/A	Sobic.010G038900.1	Brast01G259600.1.p	XP_015636806.1	PUT-157a-Saccharum_officinarum-82352	complete	561	1	-	N/A	Motif:(GCG)n,Motif:(TCAGATG)n	1.29863	N/A	N/A	N/A	N/A	N/A	N/A	N/A
c34351/f1p0/2476	2467	1	Sobic.001G265500.3	Amidase family protein;Amidase family protein	Sobic.001G265500.3	Sobic.001G265500.1.p	XP_002464732.1	CA122487	complete	561	4	-;;Amidase signature domain	N/A	Motif:(CCT)n,Motif:RTE-1_BDi,Motif:RTE-1_SBi	0.378894	N/A	N/A	N/A	N/A	N/A	GO:0016884	carbon-nitrogen ligase activity, with glutamine as amido-N-donor
c26759/f1p0/3134	3039	1	Sobic.001G486900.2	exostosin family protein;exostosin family protein	Sobic.001G486900.2	Sobic.001G486900.1.p	KXG40073.1	TC147944	complete	561	4	-;;Exostosin-like	N/A	N/A	1.38816	KOG1021	Acetylglucosaminyltransferase EXT1/exostosin 1;Acetylglucosaminyltransferase EXT1/exostosin 1;Acetylglucosaminyltransferase EXT1/exostosin 1	M;W;G	N/A	N/A	N/A	N/A
c39453/f1p0/2798	2796	1	Sobic.002G292600.1	PHYTOENE SYNTHASE;PHYTOENE SYNTHASE	Sobic.002G292600.1	Sobic.002G292600.1.p	XP_002462810.1	CA298854.1	complete	561	8	-;;Squalene/phytoene synthase, conserved site;;Trans-Isoprenyl Diphosphate Synthases, head-to-head;;Isoprenoid synthase domain;;Squalene/phytoene synthase	CNT0021240	Motif:(CTCTCAG)n	2.30425	KOG4411	Phytoene/squalene synthetase	I	K02291	Prenyltransferases ;Carotenoid biosynthesis	GO:0016740,GO:0009058	transferase activity;biosynthetic process
c7299/f1p0/3756	3736	1	Sobic.010G222900.2	putative recombination initiation defect 1;putative recombination initiation defect 1	Sobic.010G222900.2	Seita.7G056400.1.p	XP_012702864.1	CA229737	complete	561	2	-	N/A	Motif:LINE1-27_ZM,Motif:RLG_scTat_2_1-I	0.0271476	N/A	N/A	N/A	N/A	N/A	N/A	N/A
c33241/f1p0/3424	3434	1	Sobic.001G457400.2	RING/FYVE/PHD zinc finger superfamily protein;RING/FYVE/PHD zinc finger superfamily protein	Sobic.001G457400.2	Sobic.009G042600.1.p	XP_008645697.1	CA096385.1	5prime_partial	561	4	-	N/A	Motif:(CGC)n,Motif:(A)n	0.0718031	N/A	N/A	N/A	N/A	N/A	N/A	N/A
c3879/f1p0/1306	1309	1	Sobic.006G089900.1	Tetratricopeptide repeat (TPR)-like superfamily protein;Tetratricopeptide repeat (TPR)-like superfamily protein	Sobic.006G089900.1	Sobic.006G089900.1.p	XP_002446525.1	N/A	5prime_partial	561	2	-	N/A	Motif:LINE1-3_SBi	0.297361	N/A	N/A	N/A	N/A	N/A	N/A	N/A
c37866/f1p0/4305	4284	1	Sobic.006G062600.1	TUDOR-SN protein 1;TUDOR-SN protein 1	Sobic.006G062600.1	Sobic.006G062600.1.p	KXG26193.1	PUT-157a-Saccharum_officinarum-105056	complete	561	7	Staphylococcal nuclease (SNase-like), OB-fold	N/A	Motif:(A)n	0.0800669	KOG2039	Transcriptional coactivator p100	K	K15979	Viral carcinogenesis ;Epstein-Barr virus infection	GO:0035194,GO:0003712	posttranscriptional gene silencing by RNA;transcription cofactor activity
c23866/f1p0/3611	3610	0	N/A	N/A	N/A	N/A	N/A	N/A	complete	561	1	-	N/A	Motif:(A)n	0	N/A	N/A	N/A	N/A	N/A	N/A	N/A
c29936/f1p2/2269	2269	1	Sobic.010G226000.1	N/A	Sobic.010G226000.1	Sobic.010G226000.1.p	KXG20605.1	CA099722	complete	564	3	Stomatal closure-related actin-binding protein, fused Ig-PH domain	N/A	N/A	0.566143	N/A	N/A	N/A	N/A	N/A	N/A	N/A
c18047/f1p0/2380	2368	1	Sobic.004G167600.14	arginine/serine-rich zinc knuckle-containing protein 33;arginine/serine-rich zinc knuckle-containing protein 33	Sobic.004G167600.11	Sobic.004G167600.7.p	XP_004952662.1	CA275736	5prime_partial	564	6	Zinc finger, CCHC-type	N/A	N/A	1.40353	KOG0114	Predicted RNA-binding protein (RRM superfamily)	R	N/A	N/A	GO:0008270,GO:0003676	zinc ion binding;nucleic acid binding
c23497/f1p0/2819	2782	1	Pahal.F02212.1	cyclic nucleotide-gated channel 15	Pahal.F02212.1	Sevir.6G102700.1.p	BAH94204.1	CA198685	complete	564	4	-;;RmlC-like jelly roll fold;;Cyclic nucleotide-binding-like	N/A	Motif:LINE1-29_ZM,Motif:LINE1-2_ZM,Motif:LINE1-27_ZM	0.253286	N/A	N/A	N/A	N/A	N/A	N/A	N/A
c34758/f1p0/1164	1163	1	Sobic.010G061500.1	F-box/RNI-like/FBD-like domains-containing protein;F-box/RNI-like/FBD-like domains-containing protein	Sobic.010G061500.1	Sobic.010G061500.1.p	XP_002437946.1	N/A	complete	564	5	-;;Leucine-rich repeat domain, L domain-like	N/A	N/A	1.14252	N/A	N/A	N/A	N/A	N/A	N/A	N/A
c5394/f1p0/14497	14514	1	Sobic.002G119100.1	Major facilitator superfamily protein;Major facilitator superfamily protein	Sobic.002G119100.1	Sobic.002G119100.1.p	EER96291.2	TC142893	complete	564	4	-;;Folate-biopterin transporter	N/A	Motif:(CCGC)n,Motif:(AGCGTCG)n,Motif:(TA)n,Motif:(TTTAT)n,Motif:(GCGGCC)n	0.0142401	N/A	N/A	N/A	N/A	N/A	GO:0016021,GO:0006810	integral component of membrane;transport
c33615/f1p1/3446	3482	1	Sobic.004G215100.1	Protein of unknown function (DUF3741);Protein of unknown function (DUF3741)	Sobic.004G215100.1	Sobic.004G215100.1.p	XP_002454174.1	TC154269	complete	564	3	Domain of unknown function DUF4378	N/A	N/A	0.0195147	N/A	N/A	N/A	N/A	N/A	N/A	N/A
c28141/f1p1/2323	2341	1	GRMZM2G436199_T02	thioredoxin X	Sobic.006G265900.1	Sobic.006G265900.1.p	XP_002447317.1	CA156692	5prime_partial	564	7	-;;Thioredoxin;;Thioredoxin-like fold;;Thioredoxin domain	N/A	N/A	6.71867	KOG0910	Thioredoxin-like protein	O	K03671	Chaperones and folding catalysts ;NOD-like receptor signaling pathway ;Fluid shear stress and atherosclerosis	GO:0045454,GO:0015035,GO:0006662	cell redox homeostasis;protein disulfide oxidoreductase activity;glycerol ether metabolic process
c21239/f1p0/2476	2472	1	Sobic.001G475800.1	Zinc-binding alcohol dehydrogenase family protein;Zinc-binding alcohol dehydrogenase family protein	Sobic.001G475800.1	Sobic.001G475800.1.p	KXG39999.1	PUT-177a-Saccharum_hybrid_cultivar__mixed_-5822	complete	564	4	GroES-like	N/A	N/A	0	N/A	N/A	N/A	K00121	Glycolysis / Gluconeogenesis ;Methane metabolism ;Fatty acid degradation ;Tyrosine metabolism ;Retinol metabolism ;Chloroalkane and chloroalkene degradation ;Naphthalene degradation ;Metabolism of xenobiotics by cytochrome P450 ;Drug metabolism - cytochrome P450 ;Chemical carcinogenesis	GO:0055114,GO:0016491,GO:0008270	oxidation-reduction process;oxidoreductase activity;zinc ion binding
c22573/f1p2/1445	1445	1	N/A	N/A	N/A	Seita.3G259900.1.p	XP_008650485.1	N/A	complete	564	2	-;;Myb/SANT-like domain	N/A	Motif:(GCC)n,Motif:(CCG)n	0.256859	N/A	N/A	N/A	N/A	N/A	N/A	N/A
c9066/f1p1/3834	3822	1	Sobic.001G261492.1	N/A	Pavir.J11090.1	Pavir.Ha01390.1.p	KQL29258.1	PUT-157a-Saccharum_officinarum-129206	complete	567	3	Aminotransferase-like, plant mobile domain	N/A	Motif:EnSpm-31_SBi,Motif:MuDR-3_SBi,Motif:MuDR-12_SBi,Motif:MuDR1_ZM,Motif:MuDR-6_ZM	0.186423	N/A	N/A	N/A	N/A	N/A	N/A	N/A
c39885/f1p0/5736	5611	1	Sobic.001G017700.2	diphthamide synthesis DPH2 family protein;diphthamide synthesis DPH2 family protein	Sobic.001G017700.2	Sobic.001G017700.2.p	NP_001146073.1	PUT-157a-Saccharum_officinarum-909133729	complete	567	5	Diphthamide synthesis DPH1/DPH2;;Diphthamide synthesis DHP2, eukaryotic	N/A	N/A	0.202111	KOG2648	Diphthamide biosynthesis protein	J	K17866	Translation factors	GO:0017183	peptidyl-diphthamide biosynthetic process from peptidyl-histidine
c34848/f1p0/2785	2775	1	Seita.7G063200.1	homolog of yeast oxidase assembly 1 (OXA1)	Seita.7G063200.1	Pavir.J37364.1.p	XP_012702872.1	DN236426	5prime_partial	567	3	-;;Membrane insertase OXA1/ALB3/YidC	N/A	Motif:LINE1-8_SBi	0.151183	KOG1239	Inner membrane protein translocase involved in respiratory chain assembly;Inner membrane protein translocase involved in respiratory chain assembly	O;U	N/A	N/A	GO:0051205,GO:0016021	protein insertion into membrane;integral component of membrane
c9805/f1p0/3655	3595	1	GRMZM2G318992_T01	Kinase interacting (KIP1-like) family protein	Zm00008a025966_T01	Sobic.009G167400.1.p	KXG22182.1	CA072323.1	complete	567	3	-	N/A	N/A	0.705623	N/A	N/A	N/A	N/A	N/A	N/A	N/A
c17616/f1p0/1898	1896	1	GRMZM2G150876_T01	Ypt/Rab-GAP domain of gyp1p superfamily protein	GRMZM2G150876_T01	Zm00008a023303_P01	NP_001159341.1	CA088887	complete	567	7	-;;Rab-GTPase-TBC domain	N/A	Motif:(CTTCC)n,Motif:(CT)n	0.896943	KOG2197	Ypt/Rab-specific GTPase-activating protein GYP7 and related proteins	T	N/A	N/A	N/A	N/A
c31928/f1p0/4234	4234	1	N/A	N/A	N/A	Cagra.6845s0037.1.p	EGI61310.1	N/A	5prime_partial	567	7	-;;Rab-GTPase-TBC domain;;Ecotropic viral integration site 5 protein	N/A	Motif:(AAT)n,Motif:(CTTTTT)n	0	N/A	N/A	N/A	N/A	N/A	N/A	N/A
c33515/f1p0/2313	2311	1	N/A	N/A	N/A	Pavir.Da01070.1.p	XP_002451309.1	CA166816	complete	567	2	-	N/A	N/A	0.422104	N/A	N/A	N/A	N/A	N/A	N/A	N/A
c38157/f1p0/2681	2681	1	N/A	N/A	N/A	Vocar.0004s0229.1.p	XP_016759774.1	N/A	complete	567	7	-;;Protein kinase-like domain;;Protein kinase domain;;Calcium/calmodulin-dependent/calcium-dependent protein kinase	N/A	N/A	0	N/A	N/A	N/A	N/A	N/A	N/A	N/A
c38771/f1p0/2489	2489	1	N/A	N/A	N/A	N/A	KNG51190.1	N/A	complete	567	9	Aspartic peptidase A1 family;;Aspartic peptidase, active site;;Aspartic peptidase domain;;Peptidase family A1 domain	N/A	N/A	0	N/A	N/A	N/A	N/A	N/A	N/A	N/A
c4382/f1p0/1306	1306	1	N/A	N/A	N/A	Pp3c4_8970V3.2.p	NP_001298501.1	N/A	complete	567	8	-;;JAB1/MPN/MOV34 metalloenzyme domain;;Rpn11/EIF3F, C-terminal	N/A	N/A	0.0154155	N/A	N/A	N/A	N/A	N/A	N/A	N/A
c13728/f1p0/7215	7214	0	N/A	N/A	N/A	N/A	N/A	N/A	complete	567	1	-	N/A	Motif:(AACACTT)n	0	N/A	N/A	N/A	N/A	N/A	N/A	N/A
c29939/f1p0/2661	2659	1	Pavir.Ga00445.2	N/A	Sobic.006G215100.1	Sobic.006G215100.1.p	XP_002448528.1	CA101930.1	3prime_partial	570	1	-	N/A	Motif:(CGGCGG)n,Motif:(CGACGC)n	0.502786	N/A	N/A	N/A	N/A	N/A	GO:0022857,GO:0016021	transmembrane transporter activity;integral component of membrane
c28996/f1p0/2575	2578	1	Sobic.001G241900.1	BTB-POZ and MATH domain 2;BTB-POZ and MATH domain 2	Sobic.001G241900.1	Pavir.Ia01906.2.p	KXG38484.1	CA176209	complete	570	8	-;;BTB/POZ domain;;SKP1/BTB/POZ domain;;BPM, C-terminal	N/A	Motif:(CCGGCGT)n	1.44585	N/A	N/A	N/A	K10523	Ubiquitin system ;Hedgehog signaling pathway ;Hedgehog signaling pathway - fly	GO:0005515	protein binding
c21868/f1p0/1126	1081	1	Sobic.001G082500.2	cytochrome P450, family 81, subfamily D, polypeptide 7;cytochrome P450, family 81, subfamily D, polypeptide 7	Sobic.001G082500.2	Sobic.001G082500.2.p	EER93414.2	N/A	complete	570	5	-;;Cytochrome P450	N/A	Motif:(TCC)n	0.0509018	KOG0156	Cytochrome P450 CYP2 subfamily	Q	N/A	N/A	GO:0055114,GO:0020037,GO:0016705,GO:0005506	oxidation-reduction process;heme binding;oxidoreductase activity, acting on paired donors, with incorporation or reduction of molecular oxygen;iron ion binding
c5163/f1p1/784	784	1	Sobic.002G119100.2	Major facilitator superfamily protein;Major facilitator superfamily protein	Sobic.002G119100.2	Sobic.002G119100.1.p	XP_002461900.1	CA272705.1	5prime_partial	570	4	Folate-biopterin transporter;;Major facilitator superfamily domain	N/A	Motif:(TCTAGC)n	0.666025	N/A	N/A	N/A	N/A	N/A	GO:0016021,GO:0006810	integral component of membrane;transport
c32996/f1p0/2578	2574	1	Sobic.002G193500.1	malonyl-CoA decarboxylase family protein;malonyl-CoA decarboxylase family protein	Sobic.002G193500.1	GRMZM2G043501_P01	DAA40019.1	N/A	complete	570	3	Malonyl-CoA decarboxylase	N/A	Motif:(CGC)n,Motif:GA-rich	0.653079	KOG3018	Malonyl-CoA decarboxylase	G	K01578	Propanoate metabolism ;beta-Alanine metabolism ;AMPK signaling pathway ;Peroxisome	GO:0050080,GO:0006633	malonyl-CoA decarboxylase activity;fatty acid biosynthetic process
c32024/f1p0/3441	3431	1	Sobic.001G457400.2	RING/FYVE/PHD zinc finger superfamily protein;RING/FYVE/PHD zinc finger superfamily protein	Sobic.001G457400.2	Sobic.001G457400.2.p	KXG39881.1	CA096385.1	complete	570	4	-	N/A	Motif:(CGC)n	0.0822314	N/A	N/A	N/A	N/A	N/A	N/A	N/A
c35637/f1p1/2304	2283	1	Sobic.002G377200.7	SAP domain-containing protein;SAP domain-containing protein	Sobic.002G377200.7	Sobic.002G377200.7.p	XP_002463190.1	CA121063	3prime_partial	570	1	-	N/A	Motif:GA-rich,Motif:(GAGGCG)n	1.46647	N/A	N/A	N/A	N/A	N/A	N/A	N/A
c31530/f1p0/3549	3574	1	Sevir.3G265600.1	sulfoquinovosyldiacylglycerol 1	Sevir.3G265600.1	LOC_Os05g32140.1	BAS93816.1	CA197209.1	complete	570	1	-	N/A	Motif:(CTCCT)n	0.072577	KOG1371	UDP-glucose 4-epimerase/UDP-sulfoquinovose synthase	M	K06118	Amino sugar and nucleotide sugar metabolism ;Glycerolipid metabolism	GO:0050662,GO:0003824	coenzyme binding;catalytic activity
c37979/f1p0/1421	1461	1	Sobic.004G320700.1	VIRE2 interacting protein 2;VIRE2 interacting protein 2	Sobic.004G320700.1	Sobic.004G320700.1.p	XP_002454664.1	TC153344	complete	570	2	-	CNT0031135	Motif:(T)n	0.344501	N/A	N/A	N/A	K12605	Messenger RNA Biogenesis ;RNA degradation	GO:0006355,GO:0005634	regulation of transcription, DNA-templated;nucleus
c37889/f1p0/1664	1664	1	Sobic.003G096100.1	Walls Are Thin 1;Walls Are Thin 1	Sobic.003G096100.1	Sobic.003G096100.1.p	XP_002457483.1	TC130306	complete	570	4	-;;WAT1-related protein;;EamA domain	N/A	N/A	4.59608	N/A	N/A	N/A	N/A	N/A	GO:0016021,GO:0016020,GO:0022857	integral component of membrane;membrane;transmembrane transporter activity
c17470/f1p0/2716	2677	1	N/A	N/A	N/A	Seita.2G004200.1.p	XP_004955337.1	N/A	complete	570	1	-	N/A	Motif:Copia-124_SB-LTR	0.276573	N/A	N/A	N/A	N/A	N/A	N/A	N/A
c17626/f1p0/2446	2462	1	N/A	N/A	N/A	N/A	KXS99288.1	N/A	5prime_partial	570	2	-;;Transcription factor Aft1, osmotic stress domain	N/A	Motif:(ACA)n	0.130838	N/A	N/A	N/A	N/A	N/A	N/A	N/A
c28338/f1p0/3531	3531	1	N/A	N/A	N/A	N/A	XP_013316811.1	N/A	complete	570	4	-	N/A	N/A	0	N/A	N/A	N/A	N/A	N/A	N/A	N/A
c31720/f1p0/2945	2943	1	N/A	N/A	N/A	Pahal.C04447.1	N/A	TC152210	complete	570	4	-;;Zinc finger, BED-type	N/A	Motif:(TTTGAA)n	0.329011	N/A	N/A	N/A	N/A	N/A	N/A	N/A
c38570/f1p0/2147	2139	1	Seita.6G053000.1	N/A	Seita.6G053000.1	Pavir.J24431.1.p	CDM83738.1	CA232028.1	complete	573	3	-;;Domain of unknown function DUF1618	N/A	N/A	0.555318	N/A	N/A	N/A	N/A	N/A	N/A	N/A
c35948/f1p0/2641	2648	1	Sobic.003G317400.1	Diacylglycerol kinase family protein;Diacylglycerol kinase family protein	Sobic.003G317400.1	Sobic.003G317400.1.p	XP_002458598.1	N/A	complete	573	5	-;;Diacylglycerol kinase, catalytic domain;;NAD kinase/diacylglycerol kinase-like domain	CNT0018685	Motif:(CGCGGC)n	0.358661	N/A	N/A	N/A	K04718	Sphingolipid metabolism ;VEGF signaling pathway ;Apelin signaling pathway ;Calcium signaling pathway ;Phospholipase D signaling pathway ;Sphingolipid signaling pathway ;Fc gamma R-mediated phagocytosis ;Tuberculosis	GO:0016301	kinase activity
c29216/f1p0/3947	3737	1	Sobic.006G050700.1	NB-ARC domain-containing disease resistance protein;NB-ARC domain-containing disease resistance protein	Sobic.006G050700.1	Sobic.006G050700.1.p	KXG26099.1	CA214222	complete	573	7	NB-ARC;;P-loop containing nucleoside triphosphate hydrolase	N/A	N/A	0.108843	KOG4658	Apoptotic ATPase	T	N/A	N/A	GO:0043531	ADP binding
c36082/f1p0/1046	1046	1	Sobic.007G071400.1	Pentatricopeptide repeat (PPR) superfamily protein;Pentatricopeptide repeat (PPR) superfamily protein	N/A	N/A	ABF98209.1	CA254431	complete	573	2	-	N/A	N/A	1.09709	N/A	N/A	N/A	N/A	N/A	N/A	N/A
c35762/f1p0/2218	2229	1	Sobic.002G310000.3	Tetratricopeptide repeat (TPR)-like superfamily protein;Tetratricopeptide repeat (TPR)-like superfamily protein	Sobic.002G310000.3	Sobic.002G310000.3.p	XP_002462895.1	CF572406	5prime_partial	573	14	Pentatricopeptide repeat	N/A	Motif:(TC)n,Motif:RLG_scTat_2_1-I,Motif:HARB-N3_SBi	0.985108	N/A	N/A	N/A	N/A	N/A	N/A	N/A
c26357/f1p0/1036	1039	1	Sobic.002G056500.4	with no lysine (K) kinase 1;with no lysine (K) kinase 1	Sobic.002G056500.4	Sobic.002G056500.4.p	XP_002461561.1	CA131344	complete	573	5	-	N/A	Motif:(ACG)n,Motif:(CGG)n,Motif:(AGACAG)n	0.472538	N/A	N/A	N/A	K08867	Protein kinases ;Protein phosphatase and associated proteins	GO:0006468,GO:0005524,GO:0004672	protein phosphorylation;ATP binding;protein kinase activity
c11694/f1p0/5190	5303	1	N/A	N/A	N/A	PGSC0003DMP400033390	XP_008655231.1	CA160498.1	complete	573	8	-;;Reverse transcriptase domain	N/A	Motif:Gypsy-72_SB-I,Motif:Gypsy55-ZM_I	0	N/A	N/A	N/A	N/A	N/A	N/A	N/A
c13690/f1p0/2713	2707	1	N/A	N/A	N/A	Pavir.J16435.1.p	XP_012701411.1	N/A	complete	573	3	-;;MULE transposase domain	N/A	Motif:(CCA)n,Motif:MuDR-15_SBi	0.715749	N/A	N/A	N/A	N/A	N/A	N/A	N/A
c30798/f1p1/2253	2252	1	N/A	N/A	N/A	Seita.2G013800.1.p	KQL22252.1	CA089929.1	complete	573	2	-	N/A	Motif:LINE1-5_SBi	0.0313402	N/A	N/A	N/A	N/A	N/A	N/A	N/A
c5870/f1p1/5296	5294	1	N/A	N/A	N/A	Zm00008a006120_P01	ABA95227.1	N/A	complete	573	3	-;;Reverse transcriptase zinc-binding domain	N/A	Motif:LINE1-27_SBi	0.538614	N/A	N/A	N/A	N/A	N/A	N/A	N/A
c26341/f1p1/985	989	1	GRMZM2G132095_T01	N/A	Sobic.004G084100.1	GRMZM2G132095_P01	XP_008645389.1	CA191592	5prime_partial	576	4	-	N/A	Motif:(CGGAGC)n,Motif:(GCGAG)n,Motif:(CCG)n,Motif:(CGGCCG)n	5.98703	N/A	N/A	N/A	N/A	N/A	N/A	N/A
c41806/f1p1/2719	2721	1	Sobic.009G256100.1	N/A	Sobic.009G256100.1	Sobic.009G256100.1.p	KXG22682.1	N/A	complete	576	1	-	CNT0017884	N/A	0.559812	N/A	N/A	N/A	N/A	N/A	N/A	N/A
c22434/f1p0/3430	3344	1	Sobic.005G022200.3	exoribonuclease 4;exoribonuclease 4	Sobic.005G022200.3	GRMZM2G458401_P01	XP_008663397.1	TC136950	complete	576	2	-	N/A	Motif:(GCA)n,Motif:(GCTACA)n	0.032425	N/A	N/A	N/A	K12619	Transcription machinery ;Transfer RNA biogenesis ;Messenger RNA Biogenesis ;Ribosome biogenesis in eukaryotes ;Ribosome biogenesis ;RNA degradation	GO:0004527,GO:0003676	exonuclease activity;nucleic acid binding
c12910/f1p0/1796	1782	1	Sobic.001G518000.1	Protein kinase superfamily protein;Protein kinase superfamily protein	Sobic.001G518000.1	Sevir.9G557500.1.p	XP_004985842.1	CA216894.1	complete	576	7	-;;Protein kinase domain;;Protein kinase-like domain	N/A	N/A	2.51941	KOG1187	Serine/threonine protein kinase	T	N/A	N/A	GO:0006468,GO:0005524,GO:0004672	protein phosphorylation;ATP binding;protein kinase activity
c22000/f1p0/1728	1736	1	Sobic.002G347600.3	Tetratricopeptide repeat (TPR)-like superfamily protein;Tetratricopeptide repeat (TPR)-like superfamily protein	Sobic.002G347600.3	Sobic.002G347600.3.p	KXG36530.1	CA078311.1	complete	576	16	Pentatricopeptide repeat;;Tetratricopeptide-like helical domain	N/A	N/A	0.910455	N/A	N/A	N/A	N/A	N/A	N/A	N/A
c43114/f1p0/4233	4267	1	N/A	N/A	N/A	Bradi3g21431.1.p	XP_008665882.1	N/A	complete	576	3	-;;Ulp1 protease family, C-terminal catalytic domain	N/A	Motif:(T)n	0.0336127	N/A	N/A	N/A	N/A	N/A	N/A	N/A
c30151/f1p0/3400	3414	1	Sobic.007G196400.1	ATP-dependent RNA helicase, putative;ATP-dependent RNA helicase, putative	Sobic.007G196400.1	Sobic.007G196400.1.p	XP_002445829.1	N/A	complete	579	6	S1 domain;;Nucleic acid-binding, OB-fold	N/A	N/A	0	N/A	N/A	N/A	K12818	Spliceosome ;Spliceosome	GO:0003676,GO:0005524,GO:0004386	nucleic acid binding;ATP binding;helicase activity
c29603/f1p0/1191	1191	1	Sobic.009G014200.1	epsin N-terminal homology (ENTH) domain-containing protein / clathrin assembly protein-related;epsin N-terminal homology (ENTH) domain-containing protein / clathrin assembly protein-related	Sobic.009G014200.1	Sobic.009G014200.1.p	XP_002440464.1	N/A	5prime_partial	579	6	Phosphoinositide-binding clathrin adaptor, domain 2;;AP180 N-terminal homology (ANTH) domain	N/A	Motif:(CGA)n,Motif:(AGC)n	1.01424	KOG0251	Clathrin assembly protein AP180 and related proteins, contain ENTH domain;Clathrin assembly protein AP180 and related proteins, contain ENTH domain	T;U	N/A	N/A	GO:0005543	phospholipid binding
c18818/f1p1/1068	1068	1	Sobic.003G030800.1	PRA1 (Prenylated rab acceptor) family protein;PRA1 (Prenylated rab acceptor) family protein	Sobic.003G030800.1	Sobic.003G030800.1.p	XP_002455006.1	CA202233	complete	579	3	-;;Prenylated rab acceptor PRA1	N/A	N/A	14.8561	KOG3142	Prenylated rab acceptor 1	U	N/A	N/A	N/A	N/A
c12736/f1p0/2512	2511	1	Sobic.002G333100.1	Protein of unknown function DUF92, transmembrane;Protein of unknown function DUF92, transmembrane	Sobic.002G333100.1	Sobic.002G333100.1.p	XP_002460837.1	PUT-157a-Saccharum_officinarum-92716	complete	579	3	Protein of unknown function DUF92, TMEM19	N/A	N/A	5.05922	KOG4491	Predicted membrane protein	S	N/A	N/A	GO:0016021	integral component of membrane
c25762/f1p0/3369	3376	1	Sobic.003G059500.2	receptor like protein 23;receptor like protein 23	Sobic.003G059500.2	Pavir.Eb00491.1.p	XP_012701882.1	N/A	complete	579	5	Leucine-rich repeat;;Leucine-rich repeat domain, L domain-like	N/A	N/A	0.0244383	N/A	N/A	N/A	N/A	N/A	N/A	N/A
c3719/f1p0/5789	5713	1	Sobic.001G159500.1	Tesmin/TSO1-like CXC domain-containing protein;Tesmin/TSO1-like CXC domain-containing protein	Sobic.001G159500.1	Sobic.001G159500.1.p	EER93767.2	TC114349	complete	579	3	-;;Lin-54 family	N/A	N/A	0	KOG1171	Metallothionein-like protein	P	N/A	N/A	N/A	N/A
c38361/f1p0/1328	1328	1	GRMZM2G420357_T01	VQ motif-containing protein	GRMZM2G420357_T01	Sobic.001G475701.1.p	XP_002468359.1	TC152911	5prime_partial	579	8	-;;VQ	N/A	Motif:(CCT)n,Motif:(CGC)n,Motif:(CT)n	1.356	N/A	N/A	N/A	N/A	N/A	N/A	N/A
c19256/f1p0/2522	2584	1	N/A	N/A	N/A	Pavir.Ba01594.1.p	KQJ88844.1	CA225784	complete	579	N/A	N/A	N/A	N/A	0.222387	N/A	N/A	N/A	N/A	N/A	N/A	N/A
c4098/f1p0/3897	3767	1	N/A	N/A	N/A	Pavir.Aa01381.1.p	EMT26803.1	CA246898	complete	579	N/A	N/A	N/A	Motif:(C)n	0.211106	N/A	N/A	N/A	N/A	N/A	N/A	N/A
c41879/f1p0/2025	2022	1	N/A	N/A	N/A	N/A	N/A	PUT-177a-Saccharum_hybrid_cultivar_SP80_3280-32155	5prime_partial	579	2	-	N/A	Motif:(TC)n,Motif:(CGG)n,Motif:Helitron-N14_SBi	0.121936	N/A	N/A	N/A	N/A	N/A	N/A	N/A
c4455/f1p0/3794	3684	1	N/A	N/A	N/A	Bradi4g21710.1.p	XP_014758295.1	CA225784	complete	579	N/A	N/A	N/A	N/A	0.19063	N/A	N/A	N/A	N/A	N/A	N/A	N/A
c30364/f1p1/1479	1484	1	Sobic.006G118400.1	2-oxoglutarate (2OG) and Fe(II)-dependent oxygenase superfamily protein;2-oxoglutarate (2OG) and Fe(II)-dependent oxygenase superfamily protein	Sobic.006G118400.1	Sobic.006G118400.1.p	XP_002448035.1	TC128309	complete	582	6	-;;Oxoglutarate/iron-dependent dioxygenase;;Isopenicillin N synthase-like	N/A	N/A	0.279398	KOG0143	Iron/ascorbate family oxidoreductases;Iron/ascorbate family oxidoreductases	Q;R	N/A	N/A	GO:0055114,GO:0016491	oxidation-reduction process;oxidoreductase activity
c1869/f3p0/3447	3448	1	Sobic.005G229800.5	Ankyrin repeat family protein;Ankyrin repeat family protein	Sobic.005G229800.5	Sobic.005G229800.4.p	KXG29221.1	CA207995	complete	582	8	Ankyrin repeat-containing domain;;Ankyrin repeat	N/A	Motif:(ATTT)n,Motif:(AGCACC)n	0.786659	KOG4412	26S proteasome regulatory complex, subunit PSMD10	O	N/A	N/A	N/A	N/A
c40548/f1p0/2548	2549	1	Sobic.005G229800.5	Ankyrin repeat family protein;Ankyrin repeat family protein	Sobic.005G229800.5	Sobic.005G229800.4.p	KXG29221.1	CA207995	complete	582	8	Ankyrin repeat-containing domain;;Ankyrin repeat	N/A	Motif:(AGCACC)n	1.44754	KOG4412	26S proteasome regulatory complex, subunit PSMD10	O	N/A	N/A	N/A	N/A
c23274/f1p0/1502	1502	1	Sobic.001G222700.1	Fatty acid hydroxylase superfamily;Fatty acid hydroxylase superfamily	Sobic.001G222700.1	Sobic.001G222700.1.p	XP_002464501.1	N/A	5prime_partial	582	3	-;;Fatty acid hydroxylase	N/A	N/A	2.91494	N/A	N/A	N/A	K15404	Cutin	GO:0055114,GO:0016491,GO:0006633,GO:0005506	oxidation-reduction process;oxidoreductase activity;fatty acid biosynthetic process;iron ion binding
c33338/f1p0/2824	2805	1	Pahal.C00533.1	GDSL-like Lipase/Acylhydrolase superfamily protein	Pahal.C00533.1	Pahal.C00533.1	XP_004977297.1	CA218736	complete	582	4	-;;SGNH hydrolase-type esterase domain	CNT0032109	Motif:(TATACA)n,Motif:STOWAWAY1_SB,Motif:STOWAWAY25_SB	2.49056	N/A	N/A	N/A	N/A	N/A	GO:0016788	hydrolase activity, acting on ester bonds
c25591/f1p1/1147	1144	1	Sobic.009G068200.1	Hypoxanthine-guanine phosphoribosyltransferase;Hypoxanthine-guanine phosphoribosyltransferase	Sobic.009G068200.1	Sobic.009G068200.1.p	KXG21478.1	PUT-157a-Saccharum_officinarum-8770	complete	582	7	Phosphoribosyltransferase domain;;Hypoxanthine phosphoribosyl transferase;;Phosphoribosyltransferase-like	N/A	Motif:(CGT)n	11.2192	KOG3367	Hypoxanthine-guanine phosphoribosyltransferase	F	K00760	Purine metabolism ;Drug metabolism - other enzymes	GO:0009116	nucleoside metabolic process
c3147/f1p0/1825	1836	1	Sobic.003G096100.1	Walls Are Thin 1;Walls Are Thin 1	Sobic.003G096100.1	Sobic.003G096100.1.p	XP_002457483.1	TC130306	complete	582	1	-	CNT0032735	N/A	0.363237	N/A	N/A	N/A	N/A	N/A	GO:0016021,GO:0016020,GO:0022857	integral component of membrane;membrane;transmembrane transporter activity
c16943/f1p1/1256	1258	1	N/A	N/A	N/A	N/A	N/A	CA072564	5prime_partial	582	1	-	N/A	Motif:(TC)n,Motif:(CGG)n	0.656684	N/A	N/A	N/A	N/A	N/A	N/A	N/A
c18585/f1p0/3794	3804	1	N/A	N/A	N/A	Pahal.C04447.1	N/A	PUT-157a-Saccharum_officinarum-445133727	complete	582	1	-	N/A	Motif:Helitron-N16_SBi,Motif:(TTTGAA)n	0.864796	N/A	N/A	N/A	N/A	N/A	N/A	N/A
c17191/f1p0/5530	5526	1	Zm00008a014906_T01	LRR and NB-ARC domains-containing disease resistance protein	Zm00008a014906_T01	Pahal.J00540.1	XP_004972537.1	N/A	complete	585	N/A	N/A	N/A	N/A	0.0771577	N/A	N/A	N/A	N/A	N/A	GO:0043531	ADP binding
c42337/f1p1/2500	2511	1	Sobic.006G105400.1	myosin heavy chain-related;myosin heavy chain-related	Sobic.006G105400.1	Sobic.001G326100.1.p	XP_002465071.1	TC147924	5prime_partial	585	5	-;;Protein of unknown function DUF2046	N/A	N/A	0	N/A	N/A	N/A	N/A	N/A	N/A	N/A
c2429/f1p0/17114	17097	0	N/A	N/A	N/A	N/A	N/A	N/A	complete	585	2	-	N/A	Motif:A-rich,Motif:(T)n	0	N/A	N/A	N/A	N/A	N/A	N/A	N/A
c10753/f1p0/1053	1053	1	Sobic.001G155900.1	N/A	Sobic.001G155900.1	Sobic.001G155900.1.p	XP_002464172.1	JZ350322.1	complete	588	4	-;;Protein of unknown function DUF761, plant	N/A	Motif:GA-rich	15.1723	N/A	N/A	N/A	N/A	N/A	N/A	N/A
c32348/f1p0/1355	1356	1	Sobic.001G506000.1	Core-2/I-branching beta-1,6-N-acetylglucosaminyltransferase family protein;Core-2/I-branching beta-1,6-N-acetylglucosaminyltransferase family protein	Sobic.001G506000.1	Sobic.001G506000.1.p	XP_002468516.1	CA205217	5prime_partial	588	5	-;;Glycosyl transferase, family 14	N/A	Motif:(CCT)n	2.69814	KOG0799	Branching enzyme	G	N/A	N/A	GO:0016020,GO:0008375	membrane;acetylglucosaminyltransferase activity
c4561/f1p0/3594	3538	1	Sobic.005G091300.1	Leucine-rich receptor-like protein kinase family protein;Leucine-rich receptor-like protein kinase family protein	Sobic.005G091300.1	Pahal.H01939.4	XP_012704101.1	TC145434	complete	588	4	Protein kinase-like domain	N/A	Motif:(TTC)n,Motif:(GCTGGT)n,Motif:(GGC)n	0.0319062	KOG1187	Serine/threonine protein kinase	T	N/A	N/A	GO:0005515,GO:0006468,GO:0005524,GO:0004672	protein binding;protein phosphorylation;ATP binding;protein kinase activity
c15647/f1p0/1644	1643	1	Sobic.010G006300.1	POX (plant homeobox) family protein;POX (plant homeobox) family protein	Sobic.010G006300.1	Sobic.010G006300.1.p	EER89055.2	N/A	complete	588	11	Homeobox KN domain;;Homeobox domain-like;;POX domain;;Homeobox domain	N/A	Motif:(CGG)n	4.67204	KOG0773	Transcription factor MEIS1 and related HOX domain proteins	K	N/A	N/A	GO:0006355,GO:0003677	regulation of transcription, DNA-templated;DNA binding
c4553/f1p0/3303	3299	1	Pavir.J03061.1	Protein of unknown function (DUF594)	Pavir.J03061.1	Pavir.J03061.1.p	XP_003575867.1	N/A	complete	588	4	-;;Protein of unknown function DUF594	N/A	Motif:(TATAAC)n	0.0976424	N/A	N/A	N/A	N/A	N/A	N/A	N/A
c26823/f1p0/1293	1288	1	Sobic.003G402300.1	ROP-interactive CRIB motif-containing protein 1;ROP-interactive CRIB motif-containing protein 1	Sobic.003G402300.1	Sobic.003G402300.1.p	XP_002458986.1	PUT-157a-Saccharum_officinarum-126306	complete	588	9	CRIB domain	N/A	Motif:(GGC)n,Motif:(GACGAG)n	7.56537	N/A	N/A	N/A	N/A	N/A	N/A	N/A
c34091/f1p0/3449	3491	1	Sobic.005G045000.1	UDP-Glycosyltransferase superfamily protein;UDP-Glycosyltransferase superfamily protein	Sobic.005G045000.1	Sobic.005G045000.1.p	XP_002449031.1	CA206152	5prime_partial	588	3	-	N/A	Motif:(CTATCC)n,Motif:(CGG)n	0.492559	N/A	N/A	N/A	K09480	Glycerolipid metabolism ;Glycosyltransferases	N/A	N/A
c2760/f1p0/2108	2157	1	N/A	N/A	N/A	N/A	N/A	CA149894	5prime_partial	588	1	-	N/A	N/A	0.917861	N/A	N/A	N/A	N/A	N/A	N/A	N/A
c28427/f1p0/2558	2558	1	N/A	N/A	N/A	AHYPO_021673-RA	XP_007677475.1	N/A	complete	588	2	-	N/A	N/A	0	N/A	N/A	N/A	N/A	N/A	N/A	N/A
c31878/f1p0/2346	2348	1	N/A	N/A	N/A	Zm00008a039256_P01	ABA98141.1	CA135228	complete	588	3	-;;Transposase-associated domain	N/A	Motif:EnSpm-14_SBi	0.173466	N/A	N/A	N/A	N/A	N/A	N/A	N/A
c8412/f1p0/2694	2698	1	N/A	N/A	N/A	GRMZM2G054678_P01	AFW66885.1	N/A	5prime_partial	588	N/A	N/A	N/A	Motif:(ACGAGG)n	0.716358	N/A	N/A	N/A	N/A	N/A	N/A	N/A
c9213/f1p0/2877	2838	1	N/A	N/A	N/A	Bradi4g07248.6.p	EAY91468.1	ES697519	complete	588	3	-;;Six-bladed beta-propeller, TolB-like	N/A	Motif:(CCT)n	3.61082	N/A	N/A	N/A	N/A	N/A	N/A	N/A
c32611/f1p0/2465	2463	1	Zm00008a000380_T01	ATPase, AAA-type, CDC48 protein	Zm00008a000380_T01	N/A	N/A	CA100842	complete	591	2	-	N/A	Motif:(CCCTCT)n,Motif:(T)n	1.19339	N/A	N/A	N/A	N/A	N/A	GO:0005524	ATP binding
c29763/f2p0/2131	2135	1	Sobic.003G017601.1	basic helix-loop-helix (bHLH) DNA-binding superfamily protein;basic helix-loop-helix (bHLH) DNA-binding superfamily protein	Sobic.003G017601.1	Sobic.003G017601.1.p	XP_002457128.1	TC118903	complete	591	8	Myc-type, basic helix-loop-helix (bHLH) domain	N/A	Motif:(AGCGG)n,Motif:(CGCCGT)n,Motif:(GTC)n	2.39602	N/A	N/A	N/A	N/A	N/A	GO:0046983	protein dimerization activity
c30240/f1p0/1239	1230	1	Sobic.003G002600.1	GBF\'s pro-rich region-interacting factor 1;GBF\'s pro-rich region-interacting factor 1	Sobic.003G002600.1	Sobic.003G002600.1.p	EES02166.2	CA171658	3prime_partial	591	N/A	N/A	N/A	Motif:(CCG)n	0.419885	N/A	N/A	N/A	N/A	N/A	N/A	N/A
c19924/f1p0/1352	1352	1	GRMZM2G078154_T03	Mitochondrial substrate carrier family protein	Sobic.001G191900.5	Sobic.001G191900.1.p	KXG38173.1	CA113729	5prime_partial	591	6	-;;Mitochondrial substrate/solute carrier;;Mitochondrial carrier domain	N/A	N/A	0.654564	KOG0758	Mitochondrial carnitine-acylcarnitine carrier protein	C	K15109	Transporters	N/A	N/A
c16926/f1p0/1435	1439	1	Sobic.005G165800.1	Root hair defective 3 GTP-binding protein (RHD3);Root hair defective 3 GTP-binding protein (RHD3)	Sobic.005G165800.1	Sobic.005G165800.1.p	XP_002451015.1	N/A	complete	591	3	-;;RHD3/Sey1	N/A	N/A	1.655	N/A	N/A	N/A	N/A	N/A	N/A	N/A
c4358/f1p0/4210	4209	1	Zm00008a000639_T01	Uncharacterised protein family (UPF0497)	Sobic.001G463301.1	Sobic.001G463301.1.p	XP_002468310.1	CA167607	5prime_partial	591	4	-	N/A	Motif:(CGCTCGC)n,Motif:(GCTCA)n,Motif:Gypsy-5_TA-I	0.0493502	N/A	N/A	N/A	N/A	N/A	N/A	N/A
c11365/f1p0/1426	1426	1	N/A	N/A	N/A	106946	XP_016759830.1	N/A	complete	591	7	-;;ATP-grasp fold, subdomain 2;;Phosphoribosylglycinamide synthetase, ATP-grasp (A) domain	N/A	N/A	0.0141183	N/A	N/A	N/A	N/A	N/A	N/A	N/A
c20766/f1p0/2454	2454	1	N/A	N/A	N/A	Pp3c23_19140V3.7.p	KRT85974.1	N/A	complete	591	4	-;;Magnesium transporter NIPA	N/A	N/A	0	N/A	N/A	N/A	N/A	N/A	N/A	N/A
c30772/f1p0/2219	2219	1	N/A	N/A	N/A	Sphfalx0161s0013.1.p	OAG20598.1	N/A	complete	591	5	FAD/NAD(P)-binding domain;;FAD dependent oxidoreductase	N/A	N/A	0	N/A	N/A	N/A	N/A	N/A	N/A	N/A
c35158/f1p0/1246	1246	1	N/A	N/A	N/A	Gorai.005G112500.2	XP_016588247.1	DV638977.1	complete	591	17	-;;Small GTPase superfamily;;P-loop containing nucleoside triphosphate hydrolase;;Small GTP-binding protein domain	N/A	N/A	0.0161578	N/A	N/A	N/A	N/A	N/A	N/A	N/A
c37071/f1p0/3603	3603	1	N/A	N/A	N/A	173602	XP_015587288.1	N/A	complete	591	4	Carboxypeptidase, regulatory domain	N/A	Motif:LINE1-7_ZM	0.0111755	N/A	N/A	N/A	N/A	N/A	N/A	N/A
c22833/f1p0/1713	1658	1	Sobic.001G436500.1	N/A	Sobic.001G436500.1	Sobic.001G436500.1.p	KXG18752.1	N/A	5prime_partial	594	1	-	N/A	Motif:(CGGCGC)n	1.35114	N/A	N/A	N/A	N/A	N/A	N/A	N/A
c2313/f1p1/5997	6170	1	Sobic.006G234300.1	N/A	Sobic.006G234300.1	Pavir.Eb00053.1.p	KXG28277.1	CN609508	complete	594	5	-;;Zinc finger, SWIM-type;;FHY3/FAR1 family;;Zinc finger, PMZ-type	N/A	Motif:(TGCTCC)n,Motif:MuDR-8_ZM,Motif:MuDR-6_SBi,Motif:L1-7_ZM	0.289709	N/A	N/A	N/A	N/A	N/A	N/A	N/A
c20434/f1p0/1392	1392	1	Sobic.007G084100.1	N/A	Sobic.007G084100.1	Sobic.007G084100.1.p	XP_002444069.1	CA173272	complete	594	3	-	CNT0017342	Motif:HARB-N3_SBi	6.24806	N/A	N/A	N/A	N/A	N/A	N/A	N/A
c20803/f1p1/2706	2705	1	Sobic.002G193500.1	malonyl-CoA decarboxylase family protein;malonyl-CoA decarboxylase family protein	Sobic.002G193500.1	Sobic.002G193500.1.p	XP_002462338.1	N/A	complete	594	2	Malonyl-CoA decarboxylase	N/A	Motif:(CGC)n,Motif:GA-rich,Motif:ZhATN4_ZM	1.16999	KOG3018	Malonyl-CoA decarboxylase	G	K01578	Propanoate metabolism ;beta-Alanine metabolism ;AMPK signaling pathway ;Peroxisome	GO:0050080,GO:0006633	malonyl-CoA decarboxylase activity;fatty acid biosynthetic process
c25736/f1p0/1230	1229	1	Sobic.003G028800.1	Protein of unknown function (DUF1677);Protein of unknown function (DUF1677)	Sobic.003G028800.1	Sobic.003G028800.1.p	XP_002454997.1	N/A	complete	594	5	-;;Protein of unknown function DUF1677, plant	N/A	Motif:(GCCGGC)n,Motif:(GCC)n,Motif:(AGC)n,Motif:(CGG)n	0.714629	N/A	N/A	N/A	N/A	N/A	N/A	N/A
c16051/f1p0/2290	2298	1	Sobic.006G268700.1	Protein of unknown function (DUF594);Protein of unknown function (DUF594)	Sobic.006G268700.1	Sobic.006G268700.1.p	KXG27445.1	N/A	complete	594	1	Domain of unknown function DUF4220	N/A	N/A	0.185582	N/A	N/A	N/A	N/A	N/A	N/A	N/A
c29848/f1p1/827	827	1	Sobic.006G265900.1	thioredoxin X;thioredoxin X	Sobic.006G265900.1	Sobic.006G265900.1.p	XP_002447317.1	CA156692	5prime_partial	594	14	-;;Thioredoxin;;Thioredoxin domain;;Thioredoxin-like fold	N/A	N/A	84.9554	KOG0910	Thioredoxin-like protein	O	K03671	Chaperones and folding catalysts ;NOD-like receptor signaling pathway ;Fluid shear stress and atherosclerosis	GO:0045454,GO:0015035,GO:0006662	cell redox homeostasis;protein disulfide oxidoreductase activity;glycerol ether metabolic process
c36831/f1p0/3603	3612	1	Sobic.002G152900.1	topoisomerase 6 subunit B;topoisomerase 6 subunit B	Sobic.002G152900.1	Bradi4g27057.1.p	XP_010091996.1	TC154260	complete	594	8	Ribosomal protein S5 domain 2-type fold, subgroup;;Ribosomal protein S5 domain 2-type fold;;Ribosomal protein S13-like, H2TH;;DNA topoisomerase VI, subunit B;;DNA topoisomerase VI, subunit B, transducer	N/A	N/A	0.256166	N/A	N/A	N/A	N/A	N/A	GO:0006265,GO:0003918,GO:0003677,GO:0005524	DNA topological change;DNA topoisomerase type II (ATP-hydrolyzing) activity;DNA binding;ATP binding
c5494/f1p0/4035	4016	1	Sobic.006G164200.4	YELLOW STRIPE like 6;YELLOW STRIPE like 6	Sobic.006G164200.4	Sobic.006G164200.4.p	NP_001168540.1	PUT-157a-Saccharum_officinarum-79300	complete	594	3	-;;Oligopeptide transporter, OPT superfamily	N/A	Motif:G-rich	0.737973	N/A	N/A	N/A	N/A	N/A	GO:0055085	transmembrane transport
c15180/f1p0/893	893	1	Sobic.002G056800.1	YGGT family protein;YGGT family protein	Sobic.002G056800.1	GRMZM2G093815_P01	XP_008652113.1	CA124721	5prime_partial	594	3	-;;CCB3/YggT	N/A	Motif:(CCGCCG)n,Motif:(GCGGCG)n	29.9928	N/A	N/A	N/A	N/A	N/A	GO:0016020	membrane
c29422/f1p0/3248	3347	1	Pahal.J00767.1	N/A	Pahal.J00767.1	Pavir.J21073.2.p	EEC84008.1	TC148072	complete	597	6	-;;Ulp1 protease family, C-terminal catalytic domain	N/A	Motif:LINE1-18_SBi	0.258651	N/A	N/A	N/A	N/A	N/A	N/A	N/A
c34888/f1p0/2920	2926	1	Sobic.005G207400.1	N/A	Sobic.005G207400.1	Sobic.005G207400.1.p	KXG29072.1	CA124543.1	5prime_partial	597	1	-	N/A	Motif:(TTTTGC)n,Motif:Helitron-N14_SBi,Motif:(GGC)n	0.959329	N/A	N/A	N/A	N/A	N/A	N/A	N/A
c12120/f1p0/1269	1267	1	Sobic.010G104600.2	Caleosin-related family protein;Caleosin-related family protein	Sobic.010G104600.2	Sobic.010G104600.2.p	XP_002438174.1	N/A	complete	597	4	Caleosin-related;;EF-hand domain	N/A	N/A	4.50201	N/A	N/A	N/A	N/A	N/A	N/A	N/A
c9633/f1p0/3528	3521	1	Pavir.J31429.2	DNA/RNA polymerases superfamily protein	Sobic.001G167200.2	GRMZM2G078204_P01	XP_002466818.1	CA250340	complete	597	7	UmuC domain;;DNA polymerase IV	N/A	Motif:(AC)n	0.285008	N/A	N/A	N/A	K03511	Fanconi anemia pathway ;DNA repair and recombination proteins ;Pathways in cancer ;Transcriptional misregulation in cancers ;Colorectal cancer ;Pancreatic cancer ;Hepatocellular carcinoma ;Gastric cancer ;Glioma ;Thyroid cancer ;Chronic myeloid leukemia ;Basal cell carcinoma ;Melanoma ;Endometrial cancer ;Breast cancer ;Small cell lung cancer ;Non-small cell lung cancer	GO:0006281,GO:0003684	DNA repair;damaged DNA binding
c30542/f1p0/1927	1934	1	Sobic.002G030400.1	FAR1-related sequence 4;FAR1-related sequence 4	Sobic.002G030400.1	Sobic.002G030400.1.p	KXG34374.1	CA168691	complete	597	3	MULE transposase domain;;FHY3/FAR1 family	N/A	Motif:(CGCCC)n,Motif:MuDR-18_SBi	0.459166	N/A	N/A	N/A	N/A	N/A	GO:0008270,GO:0006355	zinc ion binding;regulation of transcription, DNA-templated
c12572/f1p0/4371	4371	1	Sobic.001G539400.17	H(+)-ATPase 7;H(+)-ATPase 7	Sobic.001G539400.5	Sobic.001G539400.13.p	XP_008649864.1	N/A	5prime_partial	597	2	-	N/A	Motif:GA-rich	0	KOG0205	Plasma membrane H+-transporting ATPase	P	N/A	N/A	GO:0046872,GO:0000166	metal ion binding;nucleotide binding
c40553/f1p0/2412	2420	1	Pahal.C01463.1	NB-ARC domain-containing disease resistance protein	Pahal.C01463.1	Pahal.C01463.1	XP_015612905.1	N/A	complete	597	4	Leucine-rich repeat domain, L domain-like	N/A	N/A	0.57403	KOG4658	Apoptotic ATPase	T	K13457	Plant-pathogen interaction	GO:0043531	ADP binding
c9557/f1p0/2673	2673	1	Sobic.001G150600.1	NYC1-like;NYC1-like	Sobic.001G150600.1	Zm00008a019722_P01	NP_001146883.1	CA250295	complete	597	5	Homeobox domain-like;;Myb domain, plants	N/A	N/A	0.909108	KOG0725	Reductases with broad range of substrate specificities	R	K13606	Porphyrin and chlorophyll metabolism	N/A	N/A
c24623/f1p0/3291	2908	1	Sobic.007G208600.1	plant intracellular ras group-related LRR 4;plant intracellular ras group-related LRR 4	Sobic.007G208600.1	GRMZM2G055992_P01	XP_008669104.1	TC153648	complete	597	1	-	CNT0026077	Motif:(CGCGC)n	0.327255	KOG0617	Ras suppressor protein (contains leucine-rich repeats)	T	N/A	N/A	GO:0005515	protein binding
c4457/f1p0/6406	6249	1	Sobic.010G165500.4	pleiotropic drug resistance 1;pleiotropic drug resistance 1	Sobic.010G165500.4	LOC_Os06g36090.1	XP_015643013.1	CA298539	complete	597	3	-	N/A	Motif:(A)n	0.0679047	N/A	N/A	N/A	N/A	N/A	GO:0016887,GO:0005524,GO:0016020	ATPase activity;ATP binding;membrane
c15714/f1p0/1603	1606	1	Sobic.002G412800.1	Rubber elongation factor protein (REF);Rubber elongation factor protein (REF)	Sobic.002G412800.1	Sobic.002G412800.1.p	N/A	TC123653	5prime_partial	597	5	-;;Rubber elongation factor	N/A	N/A	0	N/A	N/A	N/A	N/A	N/A	N/A	N/A
c25378/f1p0/1009	1009	1	GRMZM2G045243_T01	SAUR-like auxin-responsive protein family	Sobic.002G213500.1	Pavir.J39899.1.p	XP_002460262.1	PUT-157a-Saccharum_officinarum-755133727	5prime_partial	597	3	-;;Small auxin-up RNA	N/A	Motif:(CGG)n	7.34273	N/A	N/A	N/A	N/A	N/A	GO:0009733	response to auxin
c8441/f1p0/2807	2796	1	Sobic.003G256100.2	two-pore channel 1;two-pore channel 1	Sobic.003G256100.2	Zm00008a032271_P01	ACG26617.1	TC132295	complete	597	7	-;;EF-hand domain;;Two pore calcium channel protein 1;;EF-hand domain pair;;Ion transport domain	CNT0018439	N/A	0.550616	N/A	N/A	N/A	K16900	Ion channels	GO:0055085,GO:0016020,GO:0006811,GO:0005216	transmembrane transport;membrane;ion transport;ion channel activity
c3681/f1p0/1712	1730	1	Sobic.003G353000.1	WRKY DNA-binding protein 49;WRKY DNA-binding protein 49	Sobic.003G353000.1	Sobic.003G353000.1.p	XP_002458749.1	N/A	5prime_partial	597	1	-	CNT0018458	Motif:STOWAWAY25_SB,Motif:(CGG)n	1.54902	N/A	N/A	N/A	N/A	N/A	GO:0043565,GO:0006355,GO:0003700	sequence-specific DNA binding;regulation of transcription, DNA-templated;DNA binding transcription factor activity
c15305/f1p0/5443	5538	1	N/A	N/A	N/A	Sobic.001G261428.1.p	XP_002439202.1	CA080666	complete	597	2	-	N/A	Motif:Gypsy-188_ZM-I,Motif:L1-17_BDi,Motif:LINE1-59_SBi,Motif:EnSpm-30_SBi	0.0551615	N/A	N/A	N/A	N/A	N/A	N/A	N/A
c23063/f1p0/2191	2164	1	N/A	N/A	N/A	Sobic.009G086600.4.p	CAZ96018.1	N/A	5prime_partial	597	6	-;;Nucleic acid-binding, OB-fold;;Replication protein A, OB domain	N/A	N/A	0.489844	N/A	N/A	N/A	N/A	N/A	N/A	N/A
c32194/f1p0/2426	2429	1	N/A	N/A	N/A	LOC_Os11g08729.1	AAL83339.1	N/A	complete	597	N/A	N/A	N/A	Motif:ATHILA-3_SBi-I,Motif:ATHILA-7_SBi-LTR	0.408277	N/A	N/A	N/A	N/A	N/A	N/A	N/A
c32652/f1p0/3948	3948	1	N/A	N/A	N/A	49109	XP_011141086.1	N/A	complete	597	6	2-oxoglutarate dehydrogenase E1 component;;Thiamin diphosphate-binding fold;;Transketolase-like, pyrimidine-binding domain	N/A	N/A	0	N/A	N/A	N/A	N/A	N/A	N/A	N/A
c37783/f1p0/2641	2606	1	N/A	N/A	N/A	mrna28906.1-v1.0-hybrid	CAD40278.2	CA280000	complete	597	6	Integrase, catalytic core;;Ribonuclease H-like domain	N/A	Motif:Gypsy-61_SB-I,Motif:Gypsy-61_SB-LTR	0.382874	N/A	N/A	N/A	N/A	N/A	N/A	N/A
c39395/f1p0/2440	2433	1	N/A	N/A	N/A	N/A	N/A	CA189501	5prime_partial	597	2	-	N/A	Motif:(GCCCC)n,Motif:hAT-9_SBi	0.165496	N/A	N/A	N/A	N/A	N/A	N/A	N/A
c41843/f1p0/2747	2761	1	N/A	N/A	N/A	LOC_Os12g31470.1	AAG13508.1	CA294873	complete	597	2	-	N/A	Motif:Gypsy-114_SB-I	0.354115	N/A	N/A	N/A	N/A	N/A	N/A	N/A
c21079/f1p0/1185	1192	1	Sobic.002G114100.1	N/A	Sobic.002G114100.1	Sobic.002G114100.1.p	KXG18898.1	BU103626.1	5prime_partial	600	2	-	N/A	Motif:(CGCCC)n,Motif:MuDR-16_SBi	4.59403	N/A	N/A	N/A	N/A	N/A	N/A	N/A
c11230/f1p0/3506	3526	1	Sobic.002G042500.1	ATP binding;valine-tRNA ligases;aminoacyl-tRNA ligases;nucleotide binding;ATP binding;aminoacyl-tRNA ligases;ATP binding;valine-tRNA ligases;aminoacyl-tRNA ligases;nucleotide binding;ATP binding;aminoacyl-tRNA ligases	Sobic.002G042500.1	Sobic.002G042500.1.p	KXG34446.1	TC143546	complete	600	9	-;;tRNA-binding arm;;Valyl-tRNA synthetase, tRNA-binding arm;;Aminoacyl-tRNA synthetase, class Ia, anticodon-binding;;Methionyl/Valyl/Leucyl/Isoleucyl-tRNA synthetase, anticodon-binding	N/A	Motif:(CCCT)n,Motif:(TCC)n	0.309431	N/A	N/A	N/A	K01873	Amino acid related enzymes ;Transfer RNA biogenesis ;Aminoacyl-tRNA biosynthesis	GO:0006438,GO:0005737,GO:0005524,GO:0004832,GO:0000166,GO:0006418,GO:0004812	valyl-tRNA aminoacylation;cytoplasm;ATP binding;valine-tRNA ligase activity;nucleotide binding;tRNA aminoacylation for protein translation;aminoacyl-tRNA ligase activity
c36390/f1p0/2784	2696	1	Sevir.8G250500.1	Protein of unknown function (DUF594)	Sevir.8G250500.1	Sevir.J006800.1.p	XP_012703728.1	CA069009	complete	600	4	-;;Domain of unknown function DUF4220	N/A	N/A	0.328543	N/A	N/A	N/A	N/A	N/A	N/A	N/A
c17486/f1p0/2764	2759	1	Sobic.007G219100.1	Sec14p-like phosphatidylinositol transfer family protein;Sec14p-like phosphatidylinositol transfer family protein	Sobic.007G219100.1	GRMZM2G332495_P02	AFW65156.1	TC134062	complete	600	2	-	N/A	Motif:Gypsy46-ZM_I-int	0.228168	KOG1471	Phosphatidylinositol transfer protein SEC14 and related proteins	I	N/A	N/A	N/A	N/A
c10345/f1p0/2684	2638	1	N/A	N/A	N/A	Pavir.Cb01115.1.p	KQL11385.1	N/A	complete	600	2	-	N/A	Motif:(GAT)n,Motif:(GACGAT)n	0	N/A	N/A	N/A	N/A	N/A	N/A	N/A
c20140/f1p0/2314	2314	1	N/A	N/A	N/A	N/A	N/A	PUT-157a-Saccharum_officinarum-445133727	5prime_partial	600	1	-	N/A	Motif:(GCC)n	0.442751	N/A	N/A	N/A	N/A	N/A	N/A	N/A
c3457/f1p0/5281	5281	1	N/A	N/A	N/A	orange1.1g001761m	XP_015188031.1	N/A	complete	600	3	Guanine nucleotide exchange factor Ect2;;Dbl homology (DH) domain	N/A	N/A	0	N/A	N/A	N/A	N/A	N/A	N/A	N/A
c16413/f1p1/3990	3986	1	Sobic.001G016700.2	N/A	Sobic.001G016700.2	Sobic.001G016700.1.p	XP_002466116.1	CA130361	5prime_partial	603	5	-;;NAD(P)-binding domain	N/A	N/A	0.22627	N/A	N/A	N/A	N/A	N/A	N/A	N/A
c29045/f1p0/2824	2738	1	Sobic.002G343300.1	CCCH-type zinc finger protein with ARM repeat domain;CCCH-type zinc finger protein with ARM repeat domain	Sobic.002G343300.1	Sobic.002G343300.1.p	XP_002460875.1	CA168384	complete	603	2	-	N/A	Motif:(CC)n,Motif:(CCCT)n,Motif:(TGGAT)n,Motif:(GGC)n	0.952482	KOG1595	CCCH-type Zn-finger protein	R	N/A	N/A	GO:0046872	metal ion binding
c41037/f1p1/2338	2341	1	Sobic.003G377800.1	DNA repair metallo-beta-lactamase family protein;DNA repair metallo-beta-lactamase family protein	Sobic.003G377800.1	Sobic.003G377800.1.p	XP_002456742.1	TC119311	complete	603	4	-;;Metallo-beta-lactamase	N/A	Motif:(GTGGAG)n	1.41834	N/A	N/A	N/A	K15340	DNA repair and recombination proteins	N/A	N/A
c27793/f1p0/1155	1156	1	Sobic.003G311600.1	Glycosyl hydrolase family protein;Glycosyl hydrolase family protein	Sobic.003G311600.1	AC197578.4_FGP001	XP_008672746.1	BQ534154	complete	603	5	-;;Glycoside hydrolase family 3 C-terminal domain	CNT0032125	N/A	0.543474	N/A	N/A	N/A	K05349	Starch and sucrose metabolism ;Cyanoamino acid metabolism ;Phenylpropanoid biosynthesis	GO:0005975,GO:0004553	carbohydrate metabolic process;hydrolase activity, hydrolyzing O-glycosyl compounds
c25750/f1p0/1348	1349	1	GRMZM2G177019_T01	Mitochondrial transcription termination factor family protein	Sobic.008G137800.1	GRMZM2G177019_P01	DAA55176.1	CA262736	complete	603	5	-;;Transcription termination factor, mitochondrial/chloroplastic	N/A	N/A	1.93466	N/A	N/A	N/A	N/A	N/A	GO:0006355,GO:0005739,GO:0003690	regulation of transcription, DNA-templated;mitochondrion;double-stranded DNA binding
c41591/f1p2/17138	17035	1	Sobic.007G106900.1	RNAse II-like 1;RNAse II-like 1	Sobic.007G106900.1	Oropetium_20150105_06278A	XP_002444209.1	N/A	5prime_partial	603	9	-;;Ribonuclease III domain	N/A	Motif:(A)n	0.0461595	N/A	N/A	N/A	N/A	N/A	GO:0006396,GO:0004525,GO:0003723	RNA processing;ribonuclease III activity;RNA binding
c27652/f1p1/1050	1051	1	Sobic.007G213100.2	tonoplast dicarboxylate transporter;tonoplast dicarboxylate transporter	Sobic.007G213100.2	GRMZM2G099382_P02	ACN36846.1	TC148875	5prime_partial	603	3	-;;Sodium/sulphate symporter	N/A	N/A	2.24425	KOG1281	Na+/dicarboxylate, Na+/tricarboxylate and phosphate transporters	P	K14445	Transporters	GO:0055085,GO:0016021	transmembrane transport;integral component of membrane
c6274/f1p0/3039	3016	1	Sobic.002G056800.1	YGGT family protein;YGGT family protein	Sobic.002G056800.1	GRMZM2G463504_P01	XP_008652113.1	CA124721	5prime_partial	603	2	CCB3/YggT	N/A	Motif:STOWAWAY1_SB	0.424523	N/A	N/A	N/A	N/A	N/A	GO:0016020	membrane
c13176/f1p0/3459	3469	1	Sobic.001G023500.1	N/A	Sobic.001G023500.3	Sobic.001G023500.3.p	XP_002466148.1	CA095419	complete	606	2	-	N/A	Motif:GA-rich,Motif:(TC)n,Motif:(CTCTC)n,Motif:(GCT)n,Motif:HARB2_ZM	0.417858	N/A	N/A	N/A	N/A	N/A	N/A	N/A
c18414/f1p2/3534	3527	1	Sobic.010G076500.1	N/A	Sobic.010G076500.1	Sobic.010G076500.1.p	XP_002436653.1	CA204853	complete	606	N/A	N/A	N/A	Motif:(TTCTC)n	0.844625	N/A	N/A	N/A	N/A	N/A	N/A	N/A
c35001/f1p0/2910	2909	1	Sobic.010G076500.1	N/A	Sobic.010G076500.1	Sobic.010G076500.1.p	XP_002436653.1	TC121423	complete	606	N/A	N/A	N/A	Motif:(TTCTC)n	0.76843	N/A	N/A	N/A	N/A	N/A	N/A	N/A
c28647/f1p0/2623	2625	1	Sobic.004G167600.14	arginine/serine-rich zinc knuckle-containing protein 33;arginine/serine-rich zinc knuckle-containing protein 33	Sobic.004G167600.11	Sobic.004G167600.7.p	KXG30346.1	CA275736	5prime_partial	606	7	RNA recognition motif domain;;Nucleotide-binding alpha-beta plait domain	N/A	N/A	0.569922	KOG0114	Predicted RNA-binding protein (RRM superfamily)	R	N/A	N/A	GO:0008270,GO:0003676	zinc ion binding;nucleic acid binding
c35143/f1p0/1020	1020	1	Sobic.003G310200.1	Ctr copper transporter family;Ctr copper transporter family	Sobic.003G310200.1	Sobic.003G310200.1.p	KXG33461.1	TC142901	5prime_partial	606	5	Ctr copper transporter	N/A	Motif:(CGCGCT)n,Motif:(GGC)n	20.5866	KOG3386	Copper transporter	P	K14686	Transporters ;Mineral absorption ;Platinum drug resistance	GO:0035434,GO:0016021,GO:0005375	copper ion transmembrane transport;integral component of membrane;copper ion transmembrane transporter activity
c10900/f1p0/1271	1270	1	GRMZM2G174240_T01	DNA-binding storekeeper protein-related transcriptional regulator	Sobic.004G311300.5	GRMZM2G174240_P01	XP_008681471.1	N/A	complete	606	3	-;;GLABROUS1 enhancer-binding protein family	N/A	Motif:(CACGC)n,Motif:(CGCTCG)n	2.68301	N/A	N/A	N/A	N/A	N/A	N/A	N/A
c7678/f1p0/3913	3686	1	Seita.8G188100.1	Leucine-rich repeat protein kinase family protein	Seita.8G188100.1	Brast10G179000.1.p	ACM17602.1	N/A	5prime_partial	606	2	Leucine-rich repeat domain, L domain-like	N/A	N/A	0.0126409	KOG1187	Serine/threonine protein kinase	T	N/A	N/A	GO:0005515,GO:0006468,GO:0005524,GO:0004672	protein binding;protein phosphorylation;ATP binding;protein kinase activity
c4508/f1p0/2300	2300	1	GRMZM2G135073_T02	Protein kinase superfamily protein	Zm00008a017446_T01	Sobic.004G327000.1.p	NP_001151604.1	N/A	complete	606	9	Protein kinase domain;;Protein kinase, ATP binding site;;Protein kinase-like domain	N/A	Motif:(TCCGTCG)n,Motif:RLG_scMaximus_4_1-I	0.455173	N/A	N/A	N/A	K08835	Protein kinases	N/A	N/A
c5267/f1p1/1071	1070	1	GRMZM2G079353_T01	Protein of unknown function (DUF3223)	Sobic.004G309400.1	Sobic.004G309400.1.p	XP_002454603.1	CA135250	complete	606	6	-;;Protein of unknown function DUF3223	N/A	Motif:(CCGTCG)n	27.5083	N/A	N/A	N/A	N/A	N/A	N/A	N/A
c44643/f1p0/2483	2516	1	Sobic.006G018900.1	Protein of unknown function (DUF668);Protein of unknown function (DUF668)	Sobic.006G018900.1	Sobic.004G054200.1.p	XP_002453360.1	CA209655	complete	606	4	-;;Protein of unknown function DUF668	N/A	Motif:(GGCGA)n,Motif:(TCC)n	0.832192	N/A	N/A	N/A	N/A	N/A	N/A	N/A
c26157/f1p0/1195	1198	1	GRMZM2G420357_T01	VQ motif-containing protein	GRMZM2G420357_T01	GRMZM5G864133_P01	NP_001136784.1	CA235197.1	complete	606	3	-	N/A	Motif:(CCT)n,Motif:(CT)n	0.450863	N/A	N/A	N/A	N/A	N/A	N/A	N/A
c40464/f1p0/2304	2300	1	N/A	N/A	N/A	Aco004003.1	KEQ58330.1	N/A	complete	606	2	-;;Vacuolar calcium ion transporter, fungi	N/A	Motif:(CTTG)n	0.0525199	N/A	N/A	N/A	N/A	N/A	N/A	N/A
c8980/f1p0/2692	2701	1	N/A	N/A	N/A	Sphfalx0079s0069.1.p	CRG91532.1	N/A	complete	606	4	Nucleotide-binding alpha-beta plait domain;;RNA recognition motif domain	N/A	Motif:(TTCCTT)n,Motif:(GT)n	0.231067	N/A	N/A	N/A	N/A	N/A	N/A	N/A
c26841/f1p0/818	817	1	GRMZM2G092525_T02	N/A	Pahal.B02732.1	Sobic.002G196900.1.p	KXG35593.1	CA186582.1	3prime_partial	609	2	-	N/A	Motif:(CG)n,Motif:(GCC)n,Motif:(CGGCTG)n,Motif:(CGC)n,Motif:(TTGTTT)n	0.474584	N/A	N/A	N/A	N/A	N/A	N/A	N/A
c30014/f1p0/1228	1227	1	Sobic.006G234300.1	N/A	Sobic.006G234300.1	Sobic.006G234300.1.p	KXG27227.1	CA094906	complete	609	3	-	N/A	Motif:(CTGCTC)n,Motif:(CGA)n,Motif:RLG_scTat_2_1-I	2.28072	N/A	N/A	N/A	N/A	N/A	N/A	N/A
c3033/f1p0/3885	3921	1	Sobic.006G050700.1	NB-ARC domain-containing disease resistance protein;NB-ARC domain-containing disease resistance protein	Sobic.006G050700.1	Sobic.006G050700.1.p	KXG26099.1	CA214222	complete	609	7	-;;NB-ARC;;P-loop containing nucleoside triphosphate hydrolase	N/A	N/A	0.223441	KOG4658	Apoptotic ATPase	T	N/A	N/A	GO:0043531	ADP binding
c36247/f1p0/1787	1789	1	GRMZM2G071986_T01	Tetratricopeptide repeat (TPR)-like superfamily protein	N/A	Kalax.0078s0031.1.p	ACE86410.1	CA206145	complete	609	5	Chromo domain-like;;Chromo/chromo shadow domain;;Chromo domain	N/A	Motif:Gypsy-71_SB-I,Motif:Gypsy-71_SB-LTR	0.366726	N/A	N/A	N/A	N/A	N/A	N/A	N/A
c18604/f1p0/1630	1617	1	Sobic.006G239400.1	ubiquitin-specific protease 22;ubiquitin-specific protease 22	Sobic.006G239400.1	Pavir.J19719.1.p	DAA35709.1	N/A	complete	609	2	-	N/A	Motif:(CTCCCC)n	0.0250939	KOG1867	Ubiquitin-specific protease	O	K11366	Peptidases ;Transcription machinery ;Ubiquitin system ;Chromosome and associated proteins	GO:0008270	zinc ion binding
c23349/f1p0/4113	4111	1	Zm00008a006654_T01	YELLOW STRIPE like 2	Sobic.006G164200.4	Sobic.006G164200.4.p	XP_008668329.1	CA133647.1	complete	609	3	-;;Oligopeptide transporter, OPT superfamily	N/A	Motif:(GCAACA)n,Motif:(GCGCGCG)n	0.406365	N/A	N/A	N/A	N/A	N/A	GO:0055085	transmembrane transport
c27094/f1p0/2448	2450	1	N/A	N/A	N/A	N/A	XP_007711622.1	N/A	5prime_partial	609	2	Extracellular membrane protein, CFEM domain	N/A	N/A	0.0821741	N/A	N/A	N/A	N/A	N/A	N/A	N/A
c31700/f1p1/3726	3652	1	N/A	N/A	N/A	Bradi2g08641.1.p	KQK03568.1	CA225784	complete	609	2	Ribonuclease H-like domain	N/A	Motif:(TGCGGC)n,Motif:(GCCGCA)n	0.400984	N/A	N/A	N/A	N/A	N/A	N/A	N/A
c42427/f1p0/2669	2592	1	N/A	N/A	N/A	Zm00008a033536_P01	XP_008676240.1	N/A	complete	609	3	-;;Reverse transcriptase zinc-binding domain	N/A	Motif:LINE1-27_SBi	0.0363853	N/A	N/A	N/A	N/A	N/A	N/A	N/A
c44030/f1p0/2704	2744	1	N/A	N/A	N/A	Zm00008a008396_P01	XP_008669925.1	PUT-157a-Saccharum_officinarum-79158	5prime_partial	609	4	Tubby C-terminal-like domain	N/A	Motif:(GCG)n,Motif:hAT-N4_SBi	0.278692	N/A	N/A	N/A	N/A	N/A	N/A	N/A
c6420/f1p1/5254	5274	1	N/A	N/A	N/A	Thecc1EG018243t1	XP_008671115.1	N/A	complete	609	5	-;;Ribonuclease H-like domain;;Integrase, catalytic core	N/A	Motif:Gypsy-54_SB-I	0.268235	N/A	N/A	N/A	N/A	N/A	N/A	N/A
c32843/f1p0/1094	1072	1	Sevir.3G196100.1	N/A	Sevir.3G196100.1	Pavir.J01183.1.p	XP_002440982.1	N/A	5prime_partial	612	2	-	N/A	N/A	0.488292	N/A	N/A	N/A	N/A	N/A	N/A	N/A
c38240/f1p0/2651	2565	1	Sobic.002G217300.3	gamete expressed protein 1;gamete expressed protein 1	Sobic.002G217300.3	Sobic.002G217300.3.p	KXG35720.1	N/A	complete	612	3	-	N/A	N/A	0.679705	N/A	N/A	N/A	N/A	N/A	N/A	N/A
c28954/f1p0/3464	3446	1	Pavir.J10306.1	Tyrosyl-tRNA synthetase, class Ib, bacterial/mitochondrial	Pavir.J10306.1	Pavir.Hb00179.1.p	XP_015648441.1	CA122347.1	complete	612	5	Aminoacyl-tRNA synthetase, class Ic;;Rossmann-like alpha/beta/alpha sandwich fold	N/A	Motif:(TGGACA)n,Motif:STOWAWAY12_SB,Motif:MUDR1N_SB	0.559751	KOG2144	Tyrosyl-tRNA synthetase, cytoplasmic	J	N/A	N/A	GO:0006418,GO:0005524,GO:0004812,GO:0000166	tRNA aminoacylation for protein translation;ATP binding;aminoacyl-tRNA ligase activity;nucleotide binding
c20308/f1p0/3292	3134	1	Sobic.005G045000.1	UDP-Glycosyltransferase superfamily protein;UDP-Glycosyltransferase superfamily protein	Sobic.005G045000.1	GRMZM2G175453_P01	NP_001169316.1	CA238487	5prime_partial	612	4	-	N/A	Motif:(TCC)n,Motif:(CTATCC)n,Motif:GA-rich	0.0259111	N/A	N/A	N/A	K09480	Glycerolipid metabolism ;Glycosyltransferases	N/A	N/A
c29290/f1p0/1479	1487	1	Sobic.010G178100.2	UDP-Glycosyltransferase superfamily protein;UDP-Glycosyltransferase superfamily protein	Sobic.010G178100.2	Seita.4G228200.1.p	XP_004967206.1	PUT-157a-Saccharum_officinarum-84673	3prime_partial	612	7	UDP-glucuronosyl/UDP-glucosyltransferase	N/A	Motif:(GGC)n	2.1798	N/A	N/A	N/A	N/A	N/A	GO:0016758,GO:0008152	transferase activity, transferring hexosyl groups;metabolic process
c26740/f2p1/2985	2986	1	N/A	N/A	N/A	GRMZM5G825193_P01	AFW79848.1	CA270175	5prime_partial	612	8	-	N/A	Motif:EnSpm-N21_SBi	1.4245	N/A	N/A	N/A	N/A	N/A	N/A	N/A
c8399/f1p0/1634	1567	1	Sobic.006G046600.3	N/A	Sobic.006G046600.2	Sobic.006G046600.2.p	XP_002447662.1	TC116282	complete	615	4	-	N/A	N/A	1.83725	N/A	N/A	N/A	N/A	N/A	N/A	N/A
c21855/f1p1/5115	4975	1	GRMZM2G094599_T01	armadillo repeat only 1	Sobic.001G266400.1	LOC_Os03g14090.1	XP_015628766.1	TC150501	complete	615	7	Armadillo-type fold;;Armadillo-like helical;;Armadillo	N/A	Motif:(T)n,Motif:(CCAA)n	0.0639379	N/A	N/A	N/A	N/A	N/A	GO:0005515	protein binding
c5320/f1p0/3861	3845	1	Sobic.002G042500.1	ATP binding;valine-tRNA ligases;aminoacyl-tRNA ligases;nucleotide binding;ATP binding;aminoacyl-tRNA ligases;ATP binding;valine-tRNA ligases;aminoacyl-tRNA ligases;nucleotide binding;ATP binding;aminoacyl-tRNA ligases	Sobic.002G042500.1	Sobic.002G042500.1.p	KXG34446.1	CA175605	complete	615	7	Valyl/Leucyl/Isoleucyl-tRNA synthetase, editing domain;;Rossmann-like alpha/beta/alpha sandwich fold;;Aminoacyl-tRNA synthetase, class Ia	N/A	Motif:GA-rich	0.268661	N/A	N/A	N/A	K01873	Amino acid related enzymes ;Transfer RNA biogenesis ;Aminoacyl-tRNA biosynthesis	GO:0006438,GO:0005737,GO:0005524,GO:0004832,GO:0000166,GO:0006418,GO:0004812	valyl-tRNA aminoacylation;cytoplasm;ATP binding;valine-tRNA ligase activity;nucleotide binding;tRNA aminoacylation for protein translation;aminoacyl-tRNA ligase activity
c15805/f1p0/1164	1171	1	Sobic.002G136200.3	beta-amylase 2;beta-amylase 2	Sobic.002G136200.2	Sobic.002G136200.2.p	KXG35131.1	CA109295	3prime_partial	615	5	BZR family;;BES1/BZR1 plant transcription factor, N-terminal	N/A	Motif:(TCGTCC)n	0.922378	N/A	N/A	N/A	K01177	Starch and sucrose metabolism	GO:0016161,GO:0000272	beta-amylase activity;polysaccharide catabolic process
c28519/f1p0/1640	1640	1	Sobic.005G025800.1	dual specificity protein phosphatase-related;dual specificity protein phosphatase-related	Sobic.005G025800.1	Sobic.005G025800.1.p	EES09210.2	PUT-157a-Saccharum_officinarum-165	5prime_partial	615	1	-	N/A	Motif:Gypsy-50_SB-I	0.289844	N/A	N/A	N/A	K14819	Protein phosphatase and associated proteins ;Ribosome biogenesis	GO:0008138,GO:0006470	protein tyrosine/serine/threonine phosphatase activity;protein dephosphorylation
c4710/f1p0/3438	3446	1	Sobic.009G112400.1	F-box family protein;F-box family protein	Sobic.009G112400.1	Sobic.009G112400.1.p	XP_002440971.1	CA113370.1	5prime_partial	615	5	F-box domain	N/A	Motif:LINE1-3_ZM	0.164116	N/A	N/A	N/A	N/A	N/A	GO:0005515	protein binding
c37120/f1p0/3868	3853	1	Sobic.006G275500.1	Regulator of chromosome condensation (RCC1) family with FYVE zinc finger domain;Regulator of chromosome condensation (RCC1) family with FYVE zinc finger domain	Sobic.006G275500.1	Sobic.006G275500.1.p	EES13137.2	PUT-157a-Saccharum_officinarum-85472	complete	615	9	Zinc finger, FYVE/PHD-type;;FYVE zinc finger;;Zinc finger, RING/FYVE/PHD-type;;Zinc finger, FYVE-related	N/A	Motif:(CCA)n	0.308579	KOG1427	Uncharacterized conserved protein, contains RCC1 domain	S	N/A	N/A	GO:0046872	metal ion binding
c37948/f1p1/2486	2479	1	Sobic.008G080200.4	RNI-like superfamily protein;RNI-like superfamily protein	Sobic.008G080200.4	Sobic.008G080200.3.p	KXG23295.1	TC154599	complete	615	5	-;;Leucine-rich repeat domain, L domain-like;;Leucine-rich repeat	N/A	N/A	0.112584	KOG1909	Ran GTPase-activating protein;Ran GTPase-activating protein;Ran GTPase-activating protein	T;Y;A	N/A	N/A	N/A	N/A
c37163/f1p0/909	900	1	Sobic.010G026500.1	N/A	Sobic.010G026500.1	Sobic.010G026500.1.p	N/A	N/A	5prime_partial	618	1	-	N/A	Motif:(CGC)n	20.0879	N/A	N/A	N/A	N/A	N/A	N/A	N/A
c32774/f1p0/827	831	1	Sobic.005G122500.1	BCL-2-associated athanogene 5;BCL-2-associated athanogene 5	Sobic.005G122500.1	GRMZM2G097135_P01	AGT16969.1	N/A	5prime_partial	618	5	-	N/A	N/A	2.61586	N/A	N/A	N/A	N/A	N/A	GO:0051087	chaperone binding
c30113/f1p0/1097	1096	1	Sobic.001G495000.3	Cyclin family protein;Cyclin family protein	Sobic.001G495000.3	Sobic.001G495000.2.p	KXG40124.1	TC148141	5prime_partial	618	3	-	N/A	N/A	3.33758	KOG0834	CDK9 kinase-activating protein cyclin T	D	K15188	Transcription machinery ;Transcriptional misregulation in cancers	GO:0019901,GO:0006355,GO:0000079	protein kinase binding;regulation of transcription, DNA-templated;regulation of cyclin-dependent protein serine/threonine kinase activity
c19490/f1p0/1745	1745	1	Sobic.003G311600.1	Glycosyl hydrolase family protein;Glycosyl hydrolase family protein	Sobic.003G311600.1	Sobic.003G311600.1.p	XP_002456420.1	BQ534154	complete	618	5	-;;Glycoside hydrolase family 3 C-terminal domain	CNT0032125	N/A	0.440827	N/A	N/A	N/A	K05349	Starch and sucrose metabolism ;Cyanoamino acid metabolism ;Phenylpropanoid biosynthesis	GO:0005975,GO:0004553	carbohydrate metabolic process;hydrolase activity, hydrolyzing O-glycosyl compounds
c34965/f1p0/3476	3474	1	Pahal.F02981.1	HOPZ-ACTIVATED RESISTANCE 1	Pahal.F02981.1	Seita.5G064000.1.p	KQL03957.1	N/A	complete	618	N/A	N/A	N/A	N/A	0.0463619	N/A	N/A	N/A	K13457	Plant-pathogen interaction	GO:0043531	ADP binding
c5697/f1p1/1242	1243	1	GRMZM2G005066_T01	myb domain protein 4	GRMZM2G005066_T01	Oropetium_20150105_17203A	AAL68848.1	CA258886	complete	618	9	Myb domain;;Homeobox domain-like;;SANT/Myb domain	N/A	N/A	6.37413	N/A	N/A	N/A	K09422	Transcription factors	N/A	N/A
c23346/f1p1/1449	1451	1	Sobic.001G479200.1	NAD(P)-binding Rossmann-fold superfamily protein;NAD(P)-binding Rossmann-fold superfamily protein	Sobic.001G479200.1	Sobic.001G479200.1.p	XP_002468376.1	CA174576	complete	618	5	-;;NAD(P)-binding domain;;NAD-dependent epimerase/dehydratase	N/A	Motif:SABRINA3_TM_I-int	1.23649	KOG1502	Flavonol reductase/cinnamoyl-CoA reductase	V	K15891	Terpenoid backbone biosynthesis ;Sesquiterpenoid and triterpenoid biosynthesis	GO:0055114,GO:0016616,GO:0006694,GO:0003854	oxidation-reduction process;oxidoreductase activity, acting on the CH-OH group of donors, NAD or NADP as acceptor;steroid biosynthetic process;3-beta-hydroxy-delta5-steroid dehydrogenase activity
c17855/f1p0/1158	1156	1	Sobic.003G028800.1	Protein of unknown function (DUF1677);Protein of unknown function (DUF1677)	Sobic.003G028800.1	Sobic.003G028800.1.p	KXG31608.1	N/A	complete	618	5	-;;Protein of unknown function DUF1677, plant	N/A	Motif:(GCC)n,Motif:(AGC)n,Motif:(CGG)n	1.17339	N/A	N/A	N/A	N/A	N/A	N/A	N/A
c11290/f1p0/939	938	1	Sobic.004G100000.1	Protein of unknown function (DUF1677);Protein of unknown function (DUF1677)	Sobic.004G100000.1	Sobic.004G100000.1.p	KXG29854.1	N/A	5prime_partial	618	6	-;;Protein of unknown function DUF1677, plant	N/A	N/A	6.67511	N/A	N/A	N/A	N/A	N/A	N/A	N/A
c38194/f1p0/3574	3584	1	Sobic.006G140300.2	Protein of unknown function (DUF3741);Protein of unknown function (DUF3741)	Sobic.006G140300.2	Sobic.006G140300.2.p	XP_002448137.1	TC133334	complete	618	4	-;;DUF3741-associated sequence motif;;Domain of unknown function DUF3741	N/A	N/A	1.5615	N/A	N/A	N/A	N/A	N/A	N/A	N/A
c31244/f1p0/2708	2683	1	Sobic.001G222500.1	RNA helicase family protein;RNA helicase family protein	Sobic.001G222500.1	Zm00008a004210_P01	XP_008664888.1	PUT-157a-Saccharum_officinarum-112416	5prime_partial	618	1	-	CNT0025161	Motif:G-rich	0.887693	N/A	N/A	N/A	K14442	Messenger RNA Biogenesis ;RNA degradation	GO:0005524,GO:0003676,GO:0004386	ATP binding;nucleic acid binding;helicase activity
c24384/f1p0/3873	3827	1	Sobic.003G317400.2	sphingosine kinase 1;sphingosine kinase 1	Sobic.003G317400.2	Pavir.J40410.2.p	KXG33518.1	N/A	5prime_partial	618	4	NAD kinase/diacylglycerol kinase-like domain;;Diacylglycerol kinase, catalytic domain	CNT0018685	Motif:G-rich,Motif:(CGCGGC)n,Motif:(C)n	0.35362	N/A	N/A	N/A	K04718	Sphingolipid metabolism ;VEGF signaling pathway ;Apelin signaling pathway ;Calcium signaling pathway ;Phospholipase D signaling pathway ;Sphingolipid signaling pathway ;Fc gamma R-mediated phagocytosis ;Tuberculosis	GO:0016301	kinase activity
c32559/f1p0/3439	3439	1	N/A	N/A	N/A	N/A	KXS93529.1	N/A	complete	618	2	-;;Uncharacterised protein family, zinc metallopeptidase-like	N/A	Motif:(CCTG)n	0	N/A	N/A	N/A	N/A	N/A	N/A	N/A
c2694/f1p0/3644	3552	1	Sobic.002G104600.4	Calcineurin-like metallo-phosphoesterase superfamily protein;Calcineurin-like metallo-phosphoesterase superfamily protein	Sobic.002G104600.4	Sobic.002G104600.3.p	XP_002461831.1	CA239907.1	complete	621	4	-;;Metallo-dependent phosphatase-like	N/A	N/A	0.0982001	N/A	N/A	N/A	N/A	N/A	GO:0016787	hydrolase activity
c27038/f1p0/2266	2271	1	Sobic.003G435600.2	CBS / octicosapeptide/Phox/Bemp1 (PB1) domains-containing protein;CBS / octicosapeptide/Phox/Bemp1 (PB1) domains-containing protein	Sobic.003G435600.2	Sobic.003G435600.1.p	XP_002456978.1	CF571292	5prime_partial	621	8	-;;CBS domain	N/A	N/A	0.881808	N/A	N/A	N/A	N/A	N/A	GO:0005515	protein binding
c29038/f1p0/2358	2357	1	Sobic.010G209800.1	DNA glycosylase superfamily protein;DNA glycosylase superfamily protein	Sobic.010G209800.1	Sobic.010G209800.1.p	XP_002438758.1	PUT-157a-Saccharum_officinarum-46129	complete	621	5	-;;DNA glycosylase;;Methyladenine glycosylase	N/A	Motif:(CCCCTG)n	1.01646	N/A	N/A	N/A	K01246	Base excision repair ;DNA repair and recombination proteins	GO:0008725,GO:0006284	DNA-3-methyladenine glycosylase activity;base-excision repair
c28046/f1p1/1014	1029	1	Sobic.009G068200.1	Hypoxanthine-guanine phosphoribosyltransferase;Hypoxanthine-guanine phosphoribosyltransferase	Sobic.009G068200.1	Sobic.009G068200.1.p	KXG21478.1	PUT-157a-Saccharum_officinarum-8770	5prime_partial	621	7	-;;Phosphoribosyltransferase-like;;Phosphoribosyltransferase domain	N/A	Motif:(CGT)n	2.02476	KOG3367	Hypoxanthine-guanine phosphoribosyltransferase	F	K00760	Purine metabolism ;Drug metabolism - other enzymes	GO:0009116	nucleoside metabolic process
c40992/f1p0/3392	3522	1	Sobic.006G030300.1	Leucine-rich repeat protein kinase family protein;Leucine-rich repeat protein kinase family protein	Sobic.006G030300.1	Sobic.006G030300.1.p	XP_002446181.1	N/A	complete	621	6	Leucine-rich repeat;;Leucine-rich repeat domain, L domain-like	N/A	Motif:(AC)n	0.206331	KOG1187	Serine/threonine protein kinase	T	N/A	N/A	GO:0005515,GO:0006468,GO:0004672	protein binding;protein phosphorylation;protein kinase activity
c5308/f1p0/4164	4285	1	Sobic.001G358800.1	Protein phosphatase 2C family protein;Protein phosphatase 2C family protein	Sobic.001G358800.1	Oropetium_20150105_19667A	XP_004984261.1	TC136253	complete	621	6	-;;PPM-type phosphatase domain;;Protein phosphatase 2C family	N/A	Motif:(CCACT)n,Motif:(GCG)n,Motif:(A)n,Motif:EnSpm-17_ZM	0.0592543	N/A	N/A	N/A	N/A	N/A	GO:0003824,GO:0006470,GO:0004722	catalytic activity;protein dephosphorylation;protein serine/threonine phosphatase activity
c6024/f1p0/2872	2841	1	Sobic.001G293600.1	SBP (S-ribonuclease binding protein) family protein;SBP (S-ribonuclease binding protein) family protein	Sobic.001G293600.1	Sobic.001G293600.1.p	KXG38894.1	CA239337	complete	621	1	-	N/A	Motif:(GGCGG)n	1.42438	KOG1100	Predicted E3 ubiquitin ligase	O	K19042	Ubiquitin system	N/A	N/A
c18904/f1p0/2361	2361	1	N/A	N/A	N/A	141243	XP_012189395.1	CA214357	complete	621	9	-;;AMP-binding;;AMP-dependent synthetase/ligase;;AMP-binding, conserved site	N/A	Motif:(CTTCCT)n	0.110853	N/A	N/A	N/A	N/A	N/A	N/A	N/A
c24386/f1p1/2365	2362	1	Sobic.003G033200.1	F-box/RNI-like superfamily protein;F-box/RNI-like superfamily protein	Sobic.003G033200.1	Sobic.003G033200.1.p	KXG31637.1	N/A	complete	624	2	Leucine-rich repeat domain, L domain-like	N/A	Motif:STOWAWAY20_SB	1.31345	N/A	N/A	N/A	N/A	N/A	N/A	N/A
c7083/f1p0/2886	2761	1	Sobic.002G292800.1	GTP binding;GTP binding	Sobic.002G292800.1	Sevir.2G314100.9.p	XP_012699658.1	PUT-157a-Saccharum_officinarum-128744	5prime_partial	624	5	Tubulin/FtsZ, GTPase domain	CNT0017259	Motif:G-rich	0.469196	N/A	N/A	N/A	N/A	N/A	N/A	N/A
c32177/f1p0/4673	4386	1	Sobic.005G091300.1	Leucine-rich receptor-like protein kinase family protein;Leucine-rich receptor-like protein kinase family protein	Sobic.005G091300.1	Sobic.005G091300.1.p	XP_002449308.1	TC145434	complete	624	5	Leucine-rich repeat;;Leucine-rich repeat domain, L domain-like	N/A	Motif:(ATTCTTC)n	0.0633445	KOG1187	Serine/threonine protein kinase	T	N/A	N/A	GO:0005515,GO:0006468,GO:0005524,GO:0004672	protein binding;protein phosphorylation;ATP binding;protein kinase activity
c20383/f1p0/1718	1716	1	Sobic.001G483400.1	lipoxygenase 3;lipoxygenase 3	Sobic.001G483400.1	Sobic.001G483400.1.p	XP_002468402.1	TC135123	complete	624	5	-;;Lipoxygenase	N/A	Motif:G-rich	1.04352	N/A	N/A	N/A	K00454	Linoleic acid metabolism ;alpha-Linolenic acid metabolism	GO:0005515,GO:0055114,GO:0046872,GO:0016702	protein binding;oxidation-reduction process;metal ion binding;oxidoreductase activity, acting on single donors with incorporation of molecular oxygen, incorporation of two atoms of oxygen
c28274/f1p4/1495	1498	1	Sobic.002G119100.1	Major facilitator superfamily protein;Major facilitator superfamily protein	Sobic.002G119100.1	Sobic.002G119100.1.p	EER96291.2	TC142893	5prime_partial	624	7	Folate-biopterin transporter;;Major facilitator superfamily domain	N/A	Motif:(CGCCCG)n,Motif:(TCTAGC)n	2.71338	N/A	N/A	N/A	N/A	N/A	GO:0016021,GO:0006810	integral component of membrane;transport
c23398/f1p0/3519	3541	1	Sobic.006G216800.1	peroxin 6;peroxin 6	Sobic.006G216800.1	Sobic.006G216800.1.p	XP_008668963.1	CA169846	complete	624	7	P-loop containing nucleoside triphosphate hydrolase;;ATPase, AAA-type, core	CNT0020313	N/A	0.241432	N/A	N/A	N/A	K13339	Membrane trafficking ;Peroxisome	GO:0009378,GO:0006310,GO:0006281,GO:0005524	four-way junction helicase activity;DNA recombination;DNA repair;ATP binding
c35410/f1p0/2549	2506	1	Sobic.009G246200.1	Plant basic secretory protein (BSP) family protein;Plant basic secretory protein (BSP) family protein	Sobic.009G246200.1	Sobic.009G246200.1.p	XP_002441578.1	TC153821	complete	624	4	-;;Uncharacterised protein family, basic secretory protein	N/A	Motif:(T)n,Motif:(GGCGGC)n,Motif:(CG)n,Motif:(CCG)n,Motif:(CGA)n	0.112984	N/A	N/A	N/A	N/A	N/A	N/A	N/A
c32391/f1p0/1353	1350	1	Sobic.008G079900.1	RNI-like superfamily protein;RNI-like superfamily protein	Sobic.008G079900.1	Sobic.008G079900.1.p	KXG23293.1	CA219180	complete	624	2	-;;Leucine-rich repeat domain, L domain-like	N/A	Motif:ZMCOPIA3_I-int	1.20234	N/A	N/A	N/A	N/A	N/A	GO:0005515	protein binding
c18126/f1p0/2838	2804	1	Sobic.005G045000.1	UDP-Glycosyltransferase superfamily protein;UDP-Glycosyltransferase superfamily protein	Sobic.005G045000.1	Sobic.005G045000.1.p	KXG27790.1	CA238487	5prime_partial	624	2	-	N/A	Motif:(CCT)n,Motif:G-rich,Motif:Copia-55_SB-I	0.108578	N/A	N/A	N/A	K09480	Glycerolipid metabolism ;Glycosyltransferases	N/A	N/A
c32186/f1p0/2187	2196	1	Sobic.007G108400.1	Uncharacterised conserved protein UCP031088, alpha/beta hydrolase;Uncharacterised conserved protein UCP031088, alpha/beta hydrolase	Sobic.007G108400.1	Sobic.007G108400.4.p	XP_002444217.1	TC124200	complete	624	4	-;;Alpha/Beta hydrolase fold	N/A	N/A	1.45044	N/A	N/A	N/A	N/A	N/A	N/A	N/A
c30090/f1p0/2537	2542	1	Sobic.004G339000.1	Ypt/Rab-GAP domain of gyp1p superfamily protein;Ypt/Rab-GAP domain of gyp1p superfamily protein	Sobic.004G339000.1	Sobic.004G339000.1.p	KXG31324.1	CA088887	complete	624	5	-;;Rab-GTPase-TBC domain	N/A	Motif:LINE1-47_SBi	1.11421	KOG2197	Ypt/Rab-specific GTPase-activating protein GYP7 and related proteins	T	N/A	N/A	N/A	N/A
c21664/f1p0/2469	2469	1	N/A	N/A	N/A	Pahal.I02302.1	OAA78819.1	N/A	complete	624	4	Guanine nucleotide-binding protein, beta subunit;;WD40/YVTN repeat-like-containing domain	N/A	Motif:(ACG)n	0	N/A	N/A	N/A	N/A	N/A	N/A	N/A
c25653/f1p0/1049	1051	1	N/A	N/A	N/A	Pavir.Ba01594.1.p	KQJ88844.1	CF577374	5prime_partial	624	N/A	N/A	N/A	N/A	0.0266588	N/A	N/A	N/A	N/A	N/A	N/A	N/A
c27565/f1p0/1385	1400	1	Sobic.003G104200.1	N/A	Sobic.003G104200.1	Sobic.003G104200.1.p	XP_002455333.1	CA181209	complete	627	3	-	N/A	Motif:A-rich	1.15179	N/A	N/A	N/A	N/A	N/A	N/A	N/A
c39295/f1p0/3416	3426	1	Pavir.J41047.1	MuDR family transposase	Pavir.J41047.1	Pavir.Fa01962.1.p	AAR00617.1	N/A	complete	627	5	-;;Transposase, MuDR, plant	N/A	Motif:MuDR1_TD	0.300122	N/A	N/A	N/A	N/A	N/A	N/A	N/A
c17054/f1p0/3872	3872	1	N/A	N/A	N/A	Tp57577_TGAC_v2_mRNA34068	OAL44412.1	N/A	complete	627	4	Oxysterol-binding protein	N/A	Motif:(GAC)n	0.0259977	N/A	N/A	N/A	N/A	N/A	N/A	N/A
c17620/f1p0/2957	2951	1	N/A	N/A	N/A	Pavir.J27544.1.p	KXG25203.1	PUT-157a-Saccharum_officinarum-84707	complete	627	3	-;;Ulp1 protease family, C-terminal catalytic domain	N/A	Motif:(TTCTATT)n	0.623516	N/A	N/A	N/A	N/A	N/A	N/A	N/A
c6623/f1p0/1207	1207	1	N/A	N/A	N/A	Araha.11756s0379.1.p	EME48946.1	N/A	complete	627	10	Phosphoribosyltransferase-like;;Phosphoribosyl pyrophosphate synthetase, conserved site;;Ribose-phosphate diphosphokinase;;Phosphoribosyltransferase domain	N/A	N/A	0.116759	N/A	N/A	N/A	N/A	N/A	N/A	N/A
c32946/f1p0/1264	1269	0	N/A	N/A	N/A	N/A	N/A	N/A	complete	627	1	-	N/A	N/A	2.4201	N/A	N/A	N/A	N/A	N/A	N/A	N/A
c7437/f1p0/5383	5439	1	Sobic.006G234300.1	N/A	N/A	Pavir.Eb00053.1.p	XP_002449411.1	CN609508	complete	630	5	Zinc finger, SWIM-type;;FHY3/FAR1 family;;Zinc finger, PMZ-type	N/A	Motif:MuDR-8_ZM,Motif:MuDR-6_SBi,Motif:L1-7_ZM	0.143642	N/A	N/A	N/A	N/A	N/A	N/A	N/A
c43262/f1p1/2885	2889	1	Sobic.001G430400.3	Calcineurin-like metallo-phosphoesterase superfamily protein;Calcineurin-like metallo-phosphoesterase superfamily protein	Sobic.001G430400.1	Zm00008a035653_P01	XP_008658825.1	TC144147	5prime_partial	630	4	Calcineurin-like phosphoesterase domain, ApaH type;;Metallo-dependent phosphatase-like	N/A	Motif:(CTC)n	0.338175	N/A	N/A	N/A	N/A	N/A	GO:0016787	hydrolase activity
c26705/f1p0/6235	6050	1	Sobic.008G126600.1	Calmodulin-binding protein;Calmodulin-binding protein	Sobic.008G126600.1	Sobic.008G126600.1.p	XP_002442311.1	PUT-157a-Saccharum_officinarum-10086	complete	630	3	-;;CALMODULIN-BINDING PROTEIN60	N/A	Motif:(T)n,Motif:A-rich	0.0937762	N/A	N/A	N/A	N/A	N/A	GO:0006950,GO:0005516	response to stress;calmodulin binding
c10612/f1p0/1183	1183	1	Zm00008a014036_T01	chloride channel E	Sobic.003G271400.1	Sobic.003G271400.1.p	KXG33208.1	N/A	5prime_partial	630	7	-;;Chloride channel, voltage gated;;Chloride channel, core;;Aldolase-type TIM barrel	N/A	N/A	0.966954	KOG0475	Cl- channel CLC-3 and related proteins (CLC superfamily)	P	N/A	N/A	GO:0055085,GO:0016020,GO:0006821,GO:0005247	transmembrane transport;membrane;chloride transport;voltage-gated chloride channel activity
c22514/f1p1/3661	3662	1	Sobic.001G497300.1	Protein kinase superfamily protein;Protein kinase superfamily protein	Sobic.001G497300.1	Sobic.001G497300.1.p	XP_002468469.1	TC133869	5prime_partial	630	3	-	CNT0006775	N/A	1.35908	KOG0192	Tyrosine kinase specific for activated (GTP-bound) p21cdc42Hs	T	N/A	N/A	GO:0006468,GO:0004672	protein phosphorylation;protein kinase activity
c20990/f1p0/2469	2455	1	Sobic.005G165800.1	Root hair defective 3 GTP-binding protein (RHD3);Root hair defective 3 GTP-binding protein (RHD3)	Sobic.005G165800.1	Sobic.005G165800.1.p	XP_002451015.1	N/A	complete	630	3	RHD3/Sey1	N/A	N/A	0.243541	N/A	N/A	N/A	N/A	N/A	N/A	N/A
c9772/f1p0/2333	2351	1	Sobic.002G152900.1	topoisomerase 6 subunit B;topoisomerase 6 subunit B	Sobic.002G152900.1	Sevir.2G167900.1.p	XP_004956458.1	TC154260	complete	630	6	DNA topoisomerase VI, subunit B;;DNA topoisomerase VI, subunit B, transducer;;Ribosomal protein S5 domain 2-type fold, subgroup;;Ribosomal protein S5 domain 2-type fold	N/A	N/A	0.309658	N/A	N/A	N/A	N/A	N/A	GO:0006265,GO:0003918,GO:0003677,GO:0005524	DNA topological change;DNA topoisomerase type II (ATP-hydrolyzing) activity;DNA binding;ATP binding
c24312/f1p0/3465	3465	1	N/A	N/A	N/A	N/A	XP_007798517.1	N/A	complete	630	1	-	N/A	N/A	0.0116206	N/A	N/A	N/A	N/A	N/A	N/A	N/A
c31076/f1p0/7739	7606	1	N/A	N/A	N/A	Cucsa.031240.1	AAL76001.1	N/A	complete	630	4	Ribonuclease H-like domain	N/A	Motif:(T)n,Motif:Gypsy-82_SB-I,Motif:Gypsy-82_SB-LTR	0.142935	N/A	N/A	N/A	N/A	N/A	N/A	N/A
c8167/f1p0/704	704	1	GRMZM2G419606_T01	N/A	Sobic.002G190100.1	GRMZM2G419606_P01	NP_001142881.1	N/A	5prime_partial	633	2	-	N/A	N/A	5.54792	N/A	N/A	N/A	N/A	N/A	N/A	N/A
c37668/f1p0/3786	3646	1	Pavir.Ia01478.1	N/A	Pavir.Ia01478.1	LOC_Os08g31620.1	EAZ42496.1	CA209519	complete	633	3	RNA recognition motif domain;;Nucleotide-binding alpha-beta plait domain	N/A	Motif:(GAC)n	0.0646728	N/A	N/A	N/A	N/A	N/A	N/A	N/A
c26105/f1p3/4151	4111	1	Sobic.002G241250.1	N/A	N/A	Oropetium_20150105_16445A	XP_004966526.1	CA201881	5prime_partial	633	4	-;;EF-Hand 1, calcium-binding site;;EF-hand domain pair	N/A	Motif:hAT-9N_SBi,Motif:(G)n	0	N/A	N/A	N/A	N/A	N/A	N/A	N/A
c11628/f1p0/4386	4388	1	Sobic.004G306100.2	N/A	Sobic.004G306100.2	Sobic.004G306100.2.p	XP_002452867.1	PUT-157a-Saccharum_officinarum-126030	complete	633	1	-	N/A	Motif:(GCGCTCC)n	0.155996	N/A	N/A	N/A	N/A	N/A	N/A	N/A
c25779/f1p0/1472	1475	1	Sobic.008G087500.1	N/A	Sobic.008G087500.1	Sobic.008G087500.1.p	XP_002442071.1	N/A	complete	633	3	-	N/A	Motif:(GGC)n,Motif:(GTC)n,Motif:(GCGCCG)n	1.31109	N/A	N/A	N/A	N/A	N/A	N/A	N/A
c25167/f1p0/1222	1222	1	Pavir.J14681.1	emp24/gp25L/p24 family/GOLD family protein	Zm00008a035076_T01	Pavir.J14681.1.p	XP_002465207.1	N/A	5prime_partial	633	5	GOLD domain;;TMP21-related	N/A	Motif:(CCT)n	0.263603	KOG1691	emp24/gp25L/p24 family of membrane trafficking proteins	U	N/A	N/A	GO:0016021,GO:0006810	integral component of membrane;transport
c9409/f1p0/2128	2089	1	Sobic.002G002300.4	Terpenoid cyclases/Protein prenyltransferases superfamily protein;Terpenoid cyclases/Protein prenyltransferases superfamily protein	Sobic.002G002300.4	Sobic.002G002300.4.p	XP_002461297.1	N/A	complete	633	3	-;;Isoprenoid synthase domain	N/A	Motif:(CGG)n	1.85193	N/A	N/A	N/A	N/A	N/A	GO:0016829,GO:0010333,GO:0008152,GO:0000287	lyase activity;terpene synthase activity;metabolic process;magnesium ion binding
c27823/f1p0/1624	1626	1	Sevir.2G335600.1	UDP-glucosyl transferase 71C4	Sevir.2G335600.1	Sevir.2G335600.1.p	XP_004957792.1	TC135002	complete	633	5	-;;UDP-glucuronosyl/UDP-glucosyltransferase	N/A	N/A	8.55576	N/A	N/A	N/A	N/A	N/A	GO:0016758,GO:0008152	transferase activity, transferring hexosyl groups;metabolic process
c26767/f1p0/2507	2476	1	Sobic.003G264800.1	Uncharacterised conserved protein UCP031088, alpha/beta hydrolase;Uncharacterised conserved protein UCP031088, alpha/beta hydrolase	Sobic.003G264800.1	Seita.5G280000.1.p	XP_004969622.1	CA267057.1	complete	633	4	-;;Alpha/Beta hydrolase fold	CNT0019596	Motif:(CGCCTC)n,Motif:(A)n	0.582442	N/A	N/A	N/A	N/A	N/A	N/A	N/A
c17336/f1p0/5751	5541	1	N/A	N/A	N/A	Cucsa.031240.1	AAG13508.1	N/A	complete	633	2	-;;Retroviral aspartyl protease	N/A	Motif:Gypsy-134_ZM-I,Motif:Gypsy-77_SB-I	0.0235493	N/A	N/A	N/A	N/A	N/A	N/A	N/A
c7454/f1p1/3580	3574	1	N/A	N/A	N/A	N/A	N/A	TC114698	5prime_partial	633	1	-	N/A	Motif:(CT)n,Motif:(CGG)n	0.763408	N/A	N/A	N/A	N/A	N/A	N/A	N/A
c3059/f1p1/2757	2757	1	Sobic.007G083900.1	AP2/B3-like transcriptional factor family protein;AP2/B3-like transcriptional factor family protein	Sobic.007G083900.1	Sobic.007G083900.1.p	XP_002445252.1	N/A	complete	636	9	-;;DNA-binding pseudobarrel domain;;B3 DNA binding domain	N/A	N/A	0.15032	N/A	N/A	N/A	N/A	N/A	GO:0003677	DNA binding
c4650/f1p0/3633	3665	1	Sobic.002G042500.1	ATP binding;valine-tRNA ligases;aminoacyl-tRNA ligases;nucleotide binding;ATP binding;aminoacyl-tRNA ligases;ATP binding;valine-tRNA ligases;aminoacyl-tRNA ligases;nucleotide binding;ATP binding;aminoacyl-tRNA ligases	Sobic.002G042500.1	Sobic.002G042500.1.p	KXG34446.1	CA175605	complete	636	8	-;;Valyl/Leucyl/Isoleucyl-tRNA synthetase, editing domain;;Valine-tRNA ligase;;Aminoacyl-tRNA synthetase, class Ia;;Rossmann-like alpha/beta/alpha sandwich fold	N/A	Motif:(CCCT)n,Motif:(TCC)n,Motif:(TTA)n	0.403413	N/A	N/A	N/A	K01873	Amino acid related enzymes ;Transfer RNA biogenesis ;Aminoacyl-tRNA biosynthesis	GO:0006438,GO:0005737,GO:0005524,GO:0004832,GO:0000166,GO:0006418,GO:0004812	valyl-tRNA aminoacylation;cytoplasm;ATP binding;valine-tRNA ligase activity;nucleotide binding;tRNA aminoacylation for protein translation;aminoacyl-tRNA ligase activity
c37175/f1p0/4671	4684	1	Sobic.003G201100.1	C2 calcium/lipid-binding plant phosphoribosyltransferase family protein;C2 calcium/lipid-binding plant phosphoribosyltransferase family protein	Sobic.003G201100.1	N/A	N/A	N/A	complete	636	2	-	N/A	Motif:A-rich,Motif:(ATTT)n,Motif:(T)n,Motif:(GCCGGCG)n,Motif:(CGTGGC)n	0	N/A	N/A	N/A	N/A	N/A	GO:0005515	protein binding
c30482/f1p1/1316	1315	1	Sobic.006G221500.1	Phospholipid/glycerol acyltransferase family protein;Phospholipid/glycerol acyltransferase family protein	Sobic.006G221500.1	Pahal.G02376.1	XP_008806740.1	N/A	5prime_partial	636	4	Phospholipid/glycerol acyltransferase	N/A	Motif:(CTCCT)n,Motif:(GGC)n,Motif:(GCGTCC)n,Motif:(TGCC)n	5.7622	KOG2848	1-acyl-sn-glycerol-3-phosphate acyltransferase	I	N/A	N/A	GO:0008152,GO:0016746	metabolic process;transferase activity, transferring acyl groups
c43996/f1p0/3505	3463	1	Sobic.002G217400.1	RELA/SPOT homolog 2;RELA/SPOT homolog 2	Sobic.002G217400.1	Sobic.002G217400.1.p	XP_002460281.1	N/A	complete	636	2	-	N/A	Motif:(CCGCG)n,Motif:(A)n	0.0507013	N/A	N/A	N/A	N/A	N/A	GO:0015969	guanosine tetraphosphate metabolic process
c20384/f1p0/1093	1093	1	N/A	N/A	N/A	N/A	N/A	CF573416	5prime_partial	636	1	-	N/A	N/A	2.92538	N/A	N/A	N/A	N/A	N/A	N/A	N/A
c17596/f1p0/1169	1169	1	Sobic.006G013800.1	N/A	Sobic.006G013800.1	Sobic.006G013800.1.p	XP_002447456.1	PUT-157a-Saccharum_officinarum-15178	complete	639	11	CBS domain;;Aldolase-type TIM barrel	N/A	Motif:(CCG)n,Motif:(GGCGC)n	10.4462	N/A	N/A	N/A	N/A	N/A	N/A	N/A
c28652/f1p2/1446	1445	1	Sobic.006G215100.1	N/A	Sobic.006G215100.1	Sobic.006G215100.1.p	XP_002448528.1	PUT-157a-Saccharum_officinarum-109760	complete	639	4	-;;WAT1-related protein	N/A	Motif:(CGACGC)n	2.44279	N/A	N/A	N/A	N/A	N/A	GO:0022857,GO:0016021	transmembrane transporter activity;integral component of membrane
c6193/f1p0/1524	1523	1	Sobic.006G215100.1	N/A	Sobic.006G215100.1	Sobic.006G215100.1.p	XP_002448528.1	PUT-157a-Saccharum_officinarum-109760	complete	639	4	-;;WAT1-related protein	N/A	Motif:(CGG)n,Motif:(CGACGC)n	1.94943	N/A	N/A	N/A	N/A	N/A	GO:0022857,GO:0016021	transmembrane transporter activity;integral component of membrane
c27866/f1p0/2450	2452	1	Sobic.006G116900.1	AMP-dependent synthetase and ligase family protein;AMP-dependent synthetase and ligase family protein	Sobic.006G116900.1	Sobic.006G116900.1.p	KXG26533.1	N/A	complete	639	5	-;;Catalase-like domain;;Catalase core domain	N/A	Motif:(AGCTGC)n	0.279164	KOG1176	Acyl-CoA synthetase	I	N/A	N/A	GO:0055114,GO:0020037,GO:0004096,GO:0008152,GO:0003824	oxidation-reduction process;heme binding;catalase activity;metabolic process;catalytic activity
c38457/f1p0/3023	3244	1	Sobic.001G241900.1	BTB-POZ and MATH domain 2;BTB-POZ and MATH domain 2	Sobic.001G241900.1	Sobic.001G241900.1.p	XP_002467210.1	CA149546.1	complete	639	6	TRAF-like;;MATH/TRAF domain	N/A	Motif:(T)n	0.0757835	N/A	N/A	N/A	K10523	Ubiquitin system ;Hedgehog signaling pathway ;Hedgehog signaling pathway - fly	GO:0005515	protein binding
c15444/f1p0/2930	2873	1	Sobic.002G207900.1	Fatty acid hydroxylase superfamily;Fatty acid hydroxylase superfamily	Sobic.002G207900.1	Sobic.002G207900.1.p	AGT16346.1	N/A	complete	639	5	-	N/A	Motif:(A)n	0.0253321	N/A	N/A	N/A	N/A	N/A	GO:0055114,GO:0016491,GO:0006633,GO:0005506	oxidation-reduction process;oxidoreductase activity;fatty acid biosynthetic process;iron ion binding
c6114/f2p0/3412	3414	1	Sobic.006G216800.1	peroxin 6;peroxin 6	Sobic.006G216800.1	Sobic.006G216800.1.p	XP_008668963.1	TC143582	complete	639	7	-;;P-loop containing nucleoside triphosphate hydrolase;;ATPase, AAA-type, core	CNT0020313	N/A	0.830416	N/A	N/A	N/A	K13339	Membrane trafficking ;Peroxisome	GO:0009378,GO:0006310,GO:0006281,GO:0005524	four-way junction helicase activity;DNA recombination;DNA repair;ATP binding
c21604/f1p0/3707	3704	1	Sobic.001G386100.1	RNA-binding (RRM/RBD/RNP motifs) family protein;RNA-binding (RRM/RBD/RNP motifs) family protein	Sobic.001G386100.1	Sobic.001G386100.1.p	XP_002465331.1	CA271119	complete	639	3	-	CNT0019305	Motif:(GCC)n,Motif:(GCA)n,Motif:MuDR-9_ZM	1.48929	KOG0114	Predicted RNA-binding protein (RRM superfamily)	R	K13157	Spliceosome	GO:0003676	nucleic acid binding
c16799/f1p0/4071	3981	1	Sobic.002G235200.7	Tetratricopeptide repeat (TPR)-like superfamily protein;Tetratricopeptide repeat (TPR)-like superfamily protein	Sobic.002G235200.7	Sobic.002G235200.3.p	XP_002462526.1	CA272978.1	complete	639	3	-;;Pentatricopeptide repeat	N/A	N/A	0.01337	N/A	N/A	N/A	N/A	N/A	N/A	N/A
c18070/f1p1/1231	1230	1	N/A	N/A	N/A	PGSC0003DMP400003558	XP_007674601.1	N/A	5prime_partial	639	4	NTF2-like domain	N/A	N/A	0.73656	N/A	N/A	N/A	N/A	N/A	N/A	N/A
c27459/f1p0/2222	2220	1	N/A	N/A	N/A	Sobic.008G046000.2.p	XP_002446373.1	PUT-181a-Saccharum_hybrid_cultivar_CoS_767-11108	complete	639	N/A	N/A	N/A	N/A	0.602116	N/A	N/A	N/A	N/A	N/A	N/A	N/A
c38709/f1p0/2476	2462	1	N/A	N/A	N/A	Sobic.010G223800.1.p	KXG20582.1	N/A	complete	639	3	Ulp1 protease family, C-terminal catalytic domain	N/A	N/A	0.628072	N/A	N/A	N/A	N/A	N/A	N/A	N/A
c4655/f1p0/2514	2516	1	N/A	N/A	N/A	Sobic.008G046000.2.p	XP_002446373.1	PUT-181a-Saccharum_hybrid_cultivar_CoS_767-11108	complete	639	N/A	N/A	N/A	N/A	1.11969	N/A	N/A	N/A	N/A	N/A	N/A	N/A
c8425/f1p0/3371	3371	1	N/A	N/A	N/A	N/A	EME42407.1	N/A	complete	639	N/A	N/A	N/A	Motif:(ATGATC)n	0	N/A	N/A	N/A	N/A	N/A	N/A	N/A
c27628/f1p0/5291	5277	0	N/A	N/A	N/A	N/A	N/A	N/A	complete	639	N/A	N/A	N/A	Motif:(A)n,Motif:A-rich	0	N/A	N/A	N/A	N/A	N/A	N/A	N/A
c34264/f1p0/3697	3696	1	Sobic.001G266400.1	armadillo repeat only 1;armadillo repeat only 1	Sobic.001G266400.1	Sobic.001G266400.1.p	XP_002464742.1	TC150501	5prime_partial	642	6	-;;Bifunctional inhibitor/plant lipid transfer protein/seed storage helical domain	N/A	Motif:DNA-6_SBi	0.645403	N/A	N/A	N/A	N/A	N/A	GO:0005515	protein binding
c9112/f1p0/1145	1148	1	Sobic.010G006400.1	brassinosteroid-responsive RING-H2;brassinosteroid-responsive RING-H2	Sobic.010G006400.1	Sobic.010G006400.1.p	KXG19113.1	N/A	5prime_partial	642	8	-;;Zinc finger, RING-type;;Zinc finger, RING/FYVE/PHD-type	N/A	Motif:(CCT)n,Motif:(GCCGCT)n	0.243629	N/A	N/A	N/A	K16281	Ubiquitin system	GO:0008270,GO:0005515	zinc ion binding;protein binding
c19405/f1p0/3355	3362	1	Sobic.005G062300.1	C2 calcium/lipid-binding plant phosphoribosyltransferase family protein;C2 calcium/lipid-binding plant phosphoribosyltransferase family protein	Zm00008a018171_T01	Sobic.005G062300.1.p	KXG27914.1	CA219819	complete	642	4	-;;C2 domain	N/A	Motif:(CGGCCG)n,Motif:(CCG)n,Motif:(CGC)n	0.0538947	N/A	N/A	N/A	N/A	N/A	GO:0005515	protein binding
c39431/f1p0/3241	3243	1	Sobic.005G022200.3	exoribonuclease 4;exoribonuclease 4	Sobic.005G022200.3	Sobic.005G022200.3.p	KXG27662.1	CA291582	complete	642	4	-;;Putative 5-3 exonuclease;;5'-3' exoribonuclease	N/A	Motif:(GCA)n	0.450755	N/A	N/A	N/A	K12619	Transcription machinery ;Transfer RNA biogenesis ;Messenger RNA Biogenesis ;Ribosome biogenesis in eukaryotes ;Ribosome biogenesis ;RNA degradation	GO:0004527,GO:0003676	exonuclease activity;nucleic acid binding
c37731/f1p0/3541	3537	1	Sobic.007G176900.1	glycosyl hydrolase family 35 protein;glycosyl hydrolase family 35 protein	Sobic.007G176900.1	Sobic.007G176900.1.p	KXG25431.1	N/A	complete	642	5	D-galactoside/L-rhamnose binding SUEL lectin domain;;Glycoside hydrolase, family 35	N/A	Motif:(CCGTCC)n,Motif:STOWAWAY13_SB	0.785498	N/A	N/A	N/A	N/A	N/A	GO:0004553,GO:0005975,GO:0030246	hydrolase activity, hydrolyzing O-glycosyl compounds;carbohydrate metabolic process;carbohydrate binding
c28991/f1p1/2331	2329	1	Sobic.009G092900.1	N2,N2-dimethylguanosine tRNA methyltransferase;N2,N2-dimethylguanosine tRNA methyltransferase	Sobic.009G092900.1	Sobic.009G092900.1.p	KXG21662.1	CA226037.1	complete	642	5	-;;tRNA methyltransferase, Trm1;;S-adenosyl-L-methionine-dependent methyltransferase	N/A	Motif:(TTTATT)n	3.97707	N/A	N/A	N/A	K00555	Transfer RNA biogenesis	GO:0008033,GO:0004809,GO:0003723	tRNA processing;tRNA (guanine-N2-)-methyltransferase activity;RNA binding
c3981/f1p0/3318	3293	1	Sobic.006G227900.1	organic cation/carnitine transporter4;organic cation/carnitine transporter4	Sobic.006G227900.1	Sobic.006G227900.1.p	XP_002447163.1	N/A	complete	642	2	-	N/A	Motif:(CCTCAA)n	0.235328	KOG0255	Synaptic vesicle transporter SVOP and related transporters (major facilitator superfamily)	R	N/A	N/A	GO:0055085,GO:0016021	transmembrane transport;integral component of membrane
c19111/f1p0/2284	2282	1	Sobic.006G248700.2	P-loop containing nucleoside triphosphate hydrolases superfamily protein;P-loop containing nucleoside triphosphate hydrolases superfamily protein	Sobic.006G248700.2	Sobic.006G248700.2.p	EES13005.2	CA162488.1	5prime_partial	642	3	-	N/A	Motif:Helitron-N9_SBi	2.64906	KOG0651	26S proteasome regulatory complex, ATPase RPT4	O	N/A	N/A	GO:0005524	ATP binding
c14805/f1p0/3647	3513	1	Sobic.001G522400.1	SMAD/FHA domain-containing protein ;SMAD/FHA domain-containing protein	Sobic.001G522400.1	Sobic.001G522400.1.p	XP_002465946.1	PUT-157a-Saccharum_officinarum-59306	complete	642	9	Forkhead-associated (FHA) domain;;TSC-22 / Dip / Bun;;SMAD/FHA domain	CNT0031688	Motif:A-rich	0.426034	KOG1853	LIS1-interacting protein NUDE	Z	N/A	N/A	GO:0005515,GO:0006355,GO:0003700	protein binding;regulation of transcription, DNA-templated;DNA binding transcription factor activity
c29549/f1p0/3470	3501	1	Sevir.3G265600.1	sulfoquinovosyldiacylglycerol 1	Sevir.3G265600.1	LOC_Os05g32140.1	BAS93816.1	PUT-157a-Saccharum_officinarum-258133728	complete	642	3	-	N/A	N/A	0.0562496	KOG1371	UDP-glucose 4-epimerase/UDP-sulfoquinovose synthase	M	K06118	Amino sugar and nucleotide sugar metabolism ;Glycerolipid metabolism	GO:0050662,GO:0003824	coenzyme binding;catalytic activity
c31925/f1p0/1083	1083	1	Sobic.009G008200.1	with no lysine (K) kinase 3;with no lysine (K) kinase 3	Sobic.009G008200.1	Sobic.009G008200.1.p	XP_002439124.1	PUT-157a-Saccharum_officinarum-54012	5prime_partial	642	5	-	N/A	Motif:(TCTTTT)n	2.13464	N/A	N/A	N/A	K08867	Protein kinases ;Protein phosphatase and associated proteins	GO:0006468,GO:0005524,GO:0004672	protein phosphorylation;ATP binding;protein kinase activity
c13247/f1p0/2440	2440	1	N/A	N/A	N/A	Pp3s169_130V3.1.p	KXT18253.1	N/A	complete	642	7	Rossmann-like alpha/beta/alpha sandwich fold;;Aminoacyl-tRNA synthetase, class Ia, anticodon-binding;;Arginine-tRNA ligase	N/A	N/A	0.0165022	N/A	N/A	N/A	N/A	N/A	N/A	N/A
c31484/f1p0/2541	2541	1	N/A	N/A	N/A	N/A	OAG15569.1	N/A	complete	642	2	-	N/A	N/A	0.0871543	N/A	N/A	N/A	N/A	N/A	N/A	N/A
c44226/f1p0/2586	2575	1	Sevir.9G215400.2	N/A	Seita.9G216400.2	Seita.9G216400.1.p	KQK88651.1	CA266573	complete	645	2	-	N/A	Motif:(CCT)n,Motif:(C)n,Motif:(CA)n	0.797487	N/A	N/A	N/A	N/A	N/A	N/A	N/A
c6859/f1p0/2299	2242	1	Sobic.010G245601.1	N/A	Sobic.006G248700.2	LOC_Os04g56320.1	AAL87177.1	CA162488.1	complete	645	1	-	N/A	Motif:Helitron-N9_SBi	0.294025	KOG0651	26S proteasome regulatory complex, ATPase RPT4	O	N/A	N/A	GO:0005524	ATP binding
c7743/f1p0/2289	2336	1	Sobic.002G280100.1	minichromosome maintenance 10;minichromosome maintenance 10	Sobic.002G280100.1	Sobic.002G280100.1.p	XP_002460585.1	CA089114	complete	645	2	-	N/A	N/A	0.17404	N/A	N/A	N/A	K10736	DNA replication proteins	GO:0006260,GO:0005634	DNA replication;nucleus
c17921/f1p1/1816	1815	1	Sobic.001G203200.1	Protein of unknown function (DUF607);Protein of unknown function (DUF607)	Sobic.001G203200.1	Sobic.001G203200.1.p	XP_002466985.1	TC147482	complete	645	N/A	N/A	N/A	Motif:(TCTT)n	20.7598	N/A	N/A	N/A	N/A	N/A	N/A	N/A
c36367/f1p0/4449	4103	1	Sobic.002G336800.1	Tetratricopeptide repeat (TPR)-like superfamily protein;Tetratricopeptide repeat (TPR)-like superfamily protein	Sobic.002G336800.1	Sobic.002G336800.1.p	KXG36465.1	CA218546.1	complete	645	10	-;;Pentatricopeptide repeat	N/A	Motif:(GGCC)n,Motif:ZhAT9_ZM	0.0669531	N/A	N/A	N/A	N/A	N/A	N/A	N/A
c15772/f2p0/3451	3462	1	N/A	N/A	N/A	Pavir.J08585.1.p	XP_002444513.1	DV636752	complete	645	3	Transposase, MuDR, plant	N/A	Motif:MuDR1_TD,Motif:MuDR-19_SBi	0.402131	N/A	N/A	N/A	N/A	N/A	N/A	N/A
c20869/f1p0/2487	2486	1	Sobic.001G104800.1	N/A	Sobic.001G104800.1	Sobic.001G104800.1.p	XP_002463943.1	CA100697	complete	648	5	Protein of unknown function DUF3054	N/A	Motif:(T)n	2.83585	N/A	N/A	N/A	N/A	N/A	N/A	N/A
c36438/f1p0/3818	3827	1	N/A	N/A	N/A	Sobic.001G095800.1.p	XP_002466484.1	CA098372	5prime_partial	648	1	-	N/A	Motif:(CGCCC)n,Motif:Helitron-1_SBi	0.986319	N/A	N/A	N/A	N/A	N/A	N/A	N/A
c14790/f1p0/3267	3288	1	Sobic.007G214900.1	ENHANCED DOWNY MILDEW 2;ENHANCED DOWNY MILDEW 2	Sobic.007G214900.4	Sobic.007G214900.4.p	KXG25664.1	CA227986	complete	651	3	-	N/A	N/A	0.153668	N/A	N/A	N/A	N/A	N/A	N/A	N/A
c3295/f1p0/6264	5969	1	Sobic.005G091300.1	Leucine-rich receptor-like protein kinase family protein;Leucine-rich receptor-like protein kinase family protein	Sobic.005G091300.1	Sobic.005G091300.1.p	XP_002449308.1	CA141252.1	complete	651	2	-	N/A	Motif:(TCTGCTG)n,Motif:(GCGG)n,Motif:ZhAT8_ZM	0.0162224	KOG1187	Serine/threonine protein kinase	T	N/A	N/A	GO:0005515,GO:0006468,GO:0005524,GO:0004672	protein binding;protein phosphorylation;ATP binding;protein kinase activity
c31087/f1p0/2386	2375	1	Sobic.003G022400.1	Protein of unknown function (DUF616);Protein of unknown function (DUF616)	Sobic.003G022400.1	Sobic.003G022400.1.p	XP_002454958.1	CA174212.1	complete	651	5	-;;Protein of unknown function DUF616	N/A	Motif:(GCG)n	0.489317	N/A	N/A	N/A	N/A	N/A	N/A	N/A
c6205/f1p1/1487	1493	1	N/A	N/A	N/A	N/A	N/A	CA118458	complete	651	2	-	N/A	Motif:(ACGCCC)n,Motif:Gypsy-125N_SBi-LTR	0.111377	N/A	N/A	N/A	N/A	N/A	N/A	N/A
c18542/f2p1/1444	1444	1	Sobic.004G097400.1	Mitochondrial substrate carrier family protein;Mitochondrial substrate carrier family protein	Sobic.004G097400.1	Sobic.004G097400.1.p	KXG29836.1	TC137082	5prime_partial	654	13	-;;Mitochondrial substrate/solute carrier;;Mitochondrial carrier domain;;Mitochondrial carrier protein	N/A	Motif:(CTCTC)n	7.54869	KOG0752	Mitochondrial solute carrier protein	C	K15084	Transporters	N/A	N/A
c4849/f1p0/1969	1958	1	Sobic.008G163700.1	phytochrome interacting factor 4;phytochrome interacting factor 4	Sobic.008G163700.1	Sobic.008G163700.1.p	XP_002442504.1	CA126440	complete	654	9	-;;Myc-type, basic helix-loop-helix (bHLH) domain	N/A	Motif:(GGC)n,Motif:(GCC)n,Motif:(GGCGAC)n,Motif:(CCG)n	5.78509	N/A	N/A	N/A	K16189	Transcription factors ;Plant hormone signal transduction	GO:0046983	protein dimerization activity
c28069/f1p0/2323	2315	1	GRMZM2G180283_T01	UDP-Glycosyltransferase superfamily protein	Zm00008a009449_T01	Zm00008a009449_P01	XP_008667488.1	CA077362.1	5prime_partial	654	4	-;;UDP-glucuronosyl/UDP-glucosyltransferase	N/A	Motif:LINE1-2_SBi	0.622447	N/A	N/A	N/A	N/A	N/A	GO:0016758,GO:0008152	transferase activity, transferring hexosyl groups;metabolic process
c12176/f2p0/1027	1028	1	Sobic.002G056800.1	YGGT family protein;YGGT family protein	Sobic.002G056800.1	GRMZM2G093815_P01	XP_008652113.1	CA124721	5prime_partial	654	4	-;;CCB3/YggT	N/A	Motif:(CCGCCG)n,Motif:(GCGGCG)n	8.6964	N/A	N/A	N/A	N/A	N/A	GO:0016020	membrane
c17809/f1p0/2556	2554	1	N/A	N/A	N/A	Pavir.Eb00417.1.p	XP_002444997.1	N/A	complete	654	4	-;;Domain of unknown function DUF4283	N/A	Motif:LINE1-34_SBi,Motif:LINE1-46_SBi	1.35673	N/A	N/A	N/A	N/A	N/A	N/A	N/A
c4890/f1p0/2308	2308	1	N/A	N/A	N/A	N/A	CDW94796.1	N/A	complete	654	6	-;;2-isopropylmalate synthase;;2-isopropylmalate synthase LeuA, allosteric (dimerisation) domain	N/A	N/A	0	N/A	N/A	N/A	N/A	N/A	N/A	N/A
c4897/f1p0/6728	6719	1	N/A	N/A	N/A	Pavir.Eb00417.1.p	XP_002444997.1	N/A	complete	654	4	-;;Domain of unknown function DUF4283	N/A	Motif:LINE1-46_SBi	0	N/A	N/A	N/A	N/A	N/A	N/A	N/A
c15478/f2p1/3661	3662	1	Pahal.C04576.1	N/A	Pavir.J11090.1	Pavir.Ha01390.1.p	KQL29258.1	PUT-157a-Saccharum_officinarum-129206	complete	657	3	-;;Aminotransferase-like, plant mobile domain	N/A	Motif:MuDR-3_SBi,Motif:MuDR-12_SBi,Motif:MuDR1_ZM,Motif:MuDR-6_ZM	0.641321	N/A	N/A	N/A	N/A	N/A	N/A	N/A
c17130/f1p1/3315	3330	1	Pahal.C04576.1	N/A	Pavir.J11090.1	Pavir.Ha01390.1.p	KQL29258.1	PUT-157a-Saccharum_officinarum-129206	complete	657	3	-;;Aminotransferase-like, plant mobile domain	N/A	Motif:MuDR-3_SBi,Motif:MuDR-12_SBi,Motif:MuDR1_ZM,Motif:MuDR-6_ZM	0.217469	N/A	N/A	N/A	N/A	N/A	N/A	N/A
c30293/f1p2/3313	3313	1	Pahal.C04576.1	N/A	Pavir.J11090.1	Pavir.Ha01390.1.p	KQL29258.1	PUT-157a-Saccharum_officinarum-129206	complete	657	3	-;;Aminotransferase-like, plant mobile domain	N/A	Motif:MuDR-3_SBi,Motif:MuDR-12_SBi,Motif:MuDR1_ZM,Motif:MuDR-6_ZM	2.91894	N/A	N/A	N/A	N/A	N/A	N/A	N/A
c37566/f1p1/861	861	1	Sobic.010G029100.2	N/A	GRMZM2G545891_T01	Pahal.J00254.1	XP_002436440.1	CA237992	5prime_partial	657	5	-;;Protein of unknown function DUF2052, coiled-coil	N/A	N/A	5.64994	KOG3044	Uncharacterized conserved protein	S	N/A	N/A	N/A	N/A
c31054/f1p0/2369	2387	1	GRMZM2G049349_T01	ethylene-dependent gravitropism-deficient and yellow-green-like 3	Zm00008a005073_T01	GRMZM2G049349_P01	DAA51147.1	TC154717	complete	657	N/A	N/A	N/A	Motif:(TATTAA)n	0.0506148	N/A	N/A	N/A	N/A	N/A	N/A	N/A
c34695/f1p0/5059	4826	1	GRMZM2G439799_T01	Leucine-rich repeat protein kinase family protein	GRMZM2G439799_T01	GRMZM2G439799_P01	XP_008675601.1	N/A	complete	657	11	Leucine-rich repeat;;Leucine-rich repeat domain, L domain-like	N/A	N/A	0.0269194	KOG1187	Serine/threonine protein kinase	T	N/A	N/A	GO:0006468,GO:0004672,GO:0005515	protein phosphorylation;protein kinase activity;protein binding
c24220/f1p0/2299	2306	1	Sobic.010G066100.1	Phototropic-responsive NPH3 family protein;Phototropic-responsive NPH3 family protein	Sobic.010G066100.1	Sobic.010G066100.1.p	XP_002437972.1	PUT-177a-Saccharum_hybrid_cultivar_SP80_3280-1082243	complete	657	5	NPH3 domain;;BTB/POZ domain-containing protein NPY1	N/A	Motif:RLG_scTat_2_1-I	0.270647	N/A	N/A	N/A	N/A	N/A	GO:0005515	protein binding
c20575/f1p0/2373	2359	1	Sobic.010G002700.1	Protein of unknown function (DUF3754);Protein of unknown function (DUF3754)	Sobic.010G002700.1	Sobic.010G002700.2.p	KXG19092.1	TC147080	5prime_partial	657	2	-	N/A	N/A	0.270132	N/A	N/A	N/A	N/A	N/A	N/A	N/A
c2803/f1p1/1120	1123	1	Sobic.006G266300.2	Protein of unknown function (DUF761);Protein of unknown function (DUF761)	Sobic.006G266300.1	Sobic.006G266300.1.p	XP_002447319.1	CA191057.1	5prime_partial	657	4	-;;Domain of unknown function DUF4408	N/A	Motif:(GCGTCC)n	1.64934	N/A	N/A	N/A	N/A	N/A	N/A	N/A
c22071/f1p0/2581	2555	1	Sobic.006G071628.1	sec23/sec24 transport family protein;sec23/sec24 transport family protein	Sobic.006G071628.2	Sobic.006G071628.3.p	KXG18788.1	CA186746.1	complete	657	5	-;;Sec23/Sec24, helical domain;;Sec23/Sec24 beta-sandwich	N/A	N/A	0.0790153	KOG1985	Vesicle coat complex COPII, subunit SEC24/subunit SFB2	U	N/A	N/A	GO:0030127,GO:0008270,GO:0006888,GO:0006886	COPII vesicle coat;zinc ion binding;ER to Golgi vesicle-mediated transport;intracellular protein transport
c6882/f1p0/1215	1215	1	Sobic.001G438800.1	armadillo repeat only 2;armadillo repeat only 2	Sobic.001G438800.1	Sobic.001G438800.1.p	XP_002465569.1	TC118446	5prime_partial	660	5	-;;Armadillo-like helical	N/A	N/A	2.89615	N/A	N/A	N/A	N/A	N/A	GO:0005515	protein binding
c21956/f2p1/1335	1335	1	Sobic.001G102300.1	BEL1-like homeodomain 4;BEL1-like homeodomain 4	Sobic.001G102300.1	Sobic.001G102300.1.p	XP_002466514.1	CF575887.1	5prime_partial	660	10	Homeobox domain-like;;Homeobox domain;;Homeobox KN domain	CNT0031301	Motif:(CGG)n,Motif:(CATG)n,Motif:GA-rich,Motif:(ACAT)n	4.94803	KOG0773	Transcription factor MEIS1 and related HOX domain proteins	K	N/A	N/A	GO:0006355,GO:0003677	regulation of transcription, DNA-templated;DNA binding
c18541/f1p0/3718	3688	1	Sobic.002G141200.1	DNA binding;DNA binding	Sobic.002G141200.1	Pahal.B02013.4	KQJ81392.1	CA157232	complete	660	6	Quinoprotein amine dehydrogenase, beta chain-like;;WD40/YVTN repeat-like-containing domain	N/A	Motif:(TATGCA)n	0	N/A	N/A	N/A	N/A	N/A	GO:0005634	nucleus
c5321/f1p1/2174	2174	1	GRMZM2G049349_T01	ethylene-dependent gravitropism-deficient and yellow-green-like 3	Zm00008a005073_T01	Bradi1g09950.1.p	ACF87643.1	TC154717	complete	660	2	-	N/A	Motif:GA-rich	30.5269	N/A	N/A	N/A	N/A	N/A	N/A	N/A
c20067/f1p0/3858	3765	1	Sobic.002G336200.5	Nucleoside transporter family protein;Nucleoside transporter family protein	Sobic.002G336200.5	Sobic.002G336200.5.p	KXG36461.1	CA260745	complete	660	4	-;;Equilibrative nucleoside transporter;;Major facilitator superfamily domain	N/A	N/A	0.403605	KOG1479	Nucleoside transporter	F	K15014	Transporters	GO:0016021,GO:0006810,GO:0005337	integral component of membrane;transport;nucleoside transmembrane transporter activity
c10066/f1p0/2498	2499	1	Pavir.Ha00178.1	Nucleotidylyl transferase superfamily protein	Pavir.Ha00178.1	Pavir.J10306.1.p	XP_003573505.1	TC132941	5prime_partial	660	7	-;;Rossmann-like alpha/beta/alpha sandwich fold;;Aminoacyl-tRNA synthetase, class Ic	N/A	Motif:(GCGCGCG)n,Motif:(GGCGTG)n,Motif:(TGGACA)n,Motif:MUDR1N_SB	1.74169	KOG2144	Tyrosyl-tRNA synthetase, cytoplasmic	J	N/A	N/A	GO:0006418,GO:0005524,GO:0004812,GO:0000166	tRNA aminoacylation for protein translation;ATP binding;aminoacyl-tRNA ligase activity;nucleotide binding
c19958/f1p0/3770	3733	1	Sobic.005G045300.2	Phox-associated domain;Phox-like;Sorting nexin, C-terminal;Phox-associated domain;Phox-like;Sorting nexin, C-terminal	Sobic.005G045300.2	Zm00008a018258_P01	KXG27792.1	TC144977	complete	660	5	-;;Phox homologous domain	N/A	Motif:(GCCC)n	1.08429	KOG2527	Sorting nexin SNX11	U	K17925	Membrane and intracellular structural molecules	GO:0035091	phosphatidylinositol binding
c35328/f1p1/3574	3592	1	Sobic.004G107500.3	potassium channel in Arabidopsis thaliana 1;potassium channel in Arabidopsis thaliana 1	Sobic.004G107500.3	Sobic.004G107500.1.p	XP_002453600.1	N/A	complete	660	5	KHA domain	CNT0030199	Motif:A-rich	0.213544	N/A	N/A	N/A	N/A	N/A	N/A	N/A
c12479/f1p0/3570	3571	1	N/A	N/A	N/A	N/A	XP_007684937.1	N/A	complete	660	10	-;;Zinc finger, FYVE/PHD-type;;Zinc finger, PHD-finger;;Zinc finger, PHD-type;;Zinc finger, PHD-type, conserved site;;Zinc finger, RING/FYVE/PHD-type	N/A	Motif:(CGTC)n,Motif:(AAGAGG)n	0	N/A	N/A	N/A	N/A	N/A	N/A	N/A
c15482/f1p0/2423	2433	1	N/A	N/A	N/A	Sobic.003G029800.1.p	XP_015697486.1	CA264179	complete	660	3	RNA-dependent RNA polymerase, eukaryotic-type	N/A	N/A	1.89493	N/A	N/A	N/A	N/A	N/A	N/A	N/A
c15540/f1p0/2245	2246	1	N/A	N/A	N/A	GRMZM2G054946_P01	XP_008650120.1	N/A	complete	660	N/A	N/A	N/A	N/A	0.0680737	N/A	N/A	N/A	N/A	N/A	N/A	N/A
c9758/f1p0/3562	3316	1	N/A	N/A	N/A	N/A	N/A	CA269438	complete	660	N/A	N/A	N/A	N/A	0.0263817	N/A	N/A	N/A	N/A	N/A	N/A	N/A
c24525/f2p0/1483	1479	1	Sobic.004G123000.1	N/A	Sobic.004G123000.1	Sobic.004G123000.1.p	XP_002451939.1	N/A	complete	663	1	-	N/A	N/A	4.38317	N/A	N/A	N/A	N/A	N/A	N/A	N/A
c26046/f1p0/1098	1098	1	Sobic.009G031500.1	agenet domain-containing protein;agenet domain-containing protein	Sobic.009G031500.1	Sobic.009G031500.1.p	XP_002440532.1	PUT-157a-Saccharum_officinarum-60335	5prime_partial	663	6	Agenet domain, plant type;;Agenet-like domain	N/A	N/A	10.8364	N/A	N/A	N/A	N/A	N/A	N/A	N/A
c12537/f1p0/2365	2368	1	Sobic.002G062100.1	Exostosin family protein;Exostosin family protein	Sobic.002G062100.1	Sobic.002G062100.1.p	XP_002459470.1	CA167825	complete	663	4	-;;Exostosin-like	N/A	N/A	0.0909907	KOG1021	Acetylglucosaminyltransferase EXT1/exostosin 1;Acetylglucosaminyltransferase EXT1/exostosin 1;Acetylglucosaminyltransferase EXT1/exostosin 1	M;W;G	N/A	N/A	N/A	N/A
c20900/f1p0/3603	3574	1	GRMZM2G129247_T02	G-box binding factor 4	Sobic.009G152100.2	GRMZM2G129247_P01	ACF85138.1	PUT-157a-Saccharum_officinarum-125879	complete	663	2	-	N/A	Motif:(CGG)n,Motif:(GCTCCC)n	1.23034	N/A	N/A	N/A	K14432	Transcription factors ;Plant hormone signal transduction	GO:0043565,GO:0006355,GO:0003700	sequence-specific DNA binding;regulation of transcription, DNA-templated;DNA binding transcription factor activity
c15375/f1p0/2585	2631	1	GRMZM2G173700_T03	P-loop nucleoside triphosphate hydrolases superfamily protein with CH (Calponin Homology) domain	GRMZM2G173700_T03	GRMZM2G173700_P03	XP_008656473.1	TC125538	complete	663	9	Kinesin motor domain;;P-loop containing nucleoside triphosphate hydrolase	N/A	N/A	0.0923211	N/A	N/A	N/A	K10406	Cytoskeleton proteins	GO:0008017,GO:0007018,GO:0005524,GO:0003777	microtubule binding;microtubule-based movement;ATP binding;microtubule motor activity
c40335/f1p0/2807	2826	1	Sobic.010G002700.1	Protein of unknown function (DUF3754);Protein of unknown function (DUF3754)	Sobic.010G002700.1	Brast07G003700.1.p	KQK20056.1	PUT-157a-Saccharum_officinarum-129558	5prime_partial	663	4	-	N/A	N/A	0.99134	N/A	N/A	N/A	N/A	N/A	N/A	N/A
c19025/f1p0/2912	2916	1	Sobic.010G002700.1	Protein of unknown function (DUF3754);Protein of unknown function (DUF3754)	Sobic.010G002700.3	Sobic.010G002700.1.p	XP_002437667.1	TC147080	5prime_partial	663	3	-	N/A	N/A	0.50478	N/A	N/A	N/A	N/A	N/A	N/A	N/A
c23588/f1p0/3206	3120	1	Sobic.009G083300.1	ABC-2 type transporter family protein;ABC-2 type transporter family protein	Sobic.009G083300.1	GRMZM2G157564_P02	AFW82088.1	TC144171	5prime_partial	666	6	-;;ABC transporter-like;;P-loop containing nucleoside triphosphate hydrolase	N/A	N/A	0.0468667	N/A	N/A	N/A	N/A	N/A	GO:0016887,GO:0005524,GO:0016020	ATPase activity;ATP binding;membrane
c23955/f1p0/2389	2373	1	Sobic.009G031000.1	iron-regulated protein 3;iron-regulated protein 3	Sobic.009G031000.1	GRMZM2G119527_P01	XP_008656524.1	CA291898	complete	666	2	-	N/A	Motif:(CCCTGCG)n,Motif:TSB1	2.62068	KOG2601	Iron transporter	P	N/A	N/A	GO:0034755,GO:0016021,GO:0005381	iron ion transmembrane transport;integral component of membrane;iron ion transmembrane transporter activity
c23282/f1p0/2265	2267	1	Sobic.010G133300.1	phosphate transporter 1;9;phosphate transporter 1;9	Sobic.010G133300.1	Sobic.010G133300.1.p	XP_002436966.1	CA207806.1	complete	666	9	Major facilitator superfamily domain;;Major facilitator, sugar transporter-like;;Sugar transporter, conserved site	N/A	N/A	0.151411	N/A	N/A	N/A	K08176	Transporters	GO:0055085,GO:0016021	transmembrane transport;integral component of membrane
c29484/f1p0/2417	2385	1	Sobic.004G107500.3	potassium channel in Arabidopsis thaliana 1;potassium channel in Arabidopsis thaliana 1	Sobic.004G107500.3	Sobic.004G107500.1.p	XP_002453600.1	N/A	complete	666	5	-;;Ion transport domain	CNT0030199	N/A	0.190613	N/A	N/A	N/A	N/A	N/A	N/A	N/A
c20526/f1p0/2748	2775	1	Sobic.010G002700.1	Protein of unknown function (DUF3754);Protein of unknown function (DUF3754)	Sobic.010G002700.1	Sevir.4G003300.1.p	XP_002437667.1	TC147080	5prime_partial	666	3	-	N/A	N/A	0.486022	N/A	N/A	N/A	N/A	N/A	N/A	N/A
c42051/f1p0/3472	3509	1	GRMZM2G119737_T01	Protein of unknown function (DUF594)	GRMZM2G119737_T01	Seita.5G158400.1.p	XP_004968690.1	N/A	complete	666	3	-	N/A	Motif:(A)n	0.368655	N/A	N/A	N/A	N/A	N/A	N/A	N/A
c12456/f1p0/5318	5330	1	N/A	N/A	N/A	mrna28906.1-v1.0-hybrid	XP_008652480.1	N/A	complete	666	3	-	N/A	Motif:Gypsy-44_SB-I,Motif:Gypsy-11_SB-I	0.449071	N/A	N/A	N/A	N/A	N/A	N/A	N/A
c4749/f1p0/3297	3352	1	N/A	N/A	N/A	N/A	KXJ84925.1	N/A	complete	666	1	-	N/A	N/A	0.486499	N/A	N/A	N/A	N/A	N/A	N/A	N/A
c25502/f1p0/834	834	1	Sobic.007G049300.1	N/A	Sobic.007G049300.1	Sobic.007G049300.1.p	XP_002443898.1	CA211477.1	5prime_partial	669	2	-	N/A	Motif:(GACGGC)n	0.675916	N/A	N/A	N/A	N/A	N/A	GO:0005515	protein binding
c15747/f1p0/2822	2681	1	Sobic.010G124700.1	Concanavalin A-like lectin protein kinase family protein;Concanavalin A-like lectin protein kinase family protein	Sobic.010G124700.1	Sobic.010G124700.1.p	XP_002436918.1	N/A	complete	669	6	-;;Protein kinase-like domain;;Protein kinase domain	N/A	Motif:(ACTCAT)n	0	KOG1187	Serine/threonine protein kinase	T	N/A	N/A	GO:0006468,GO:0005524,GO:0004672,GO:0030246	protein phosphorylation;ATP binding;protein kinase activity;carbohydrate binding
c19735/f1p0/1681	1682	1	Sobic.001G305100.1	Pectinacetylesterase family protein;Pectinacetylesterase family protein	Sobic.001G305100.1	Pahal.I04120.1	XP_008658020.1	N/A	5prime_partial	669	3	Pectinacetylesterase/NOTUM	N/A	N/A	0.111365	N/A	N/A	N/A	N/A	N/A	GO:0016787	hydrolase activity
c22538/f1p0/2697	2705	1	Sobic.010G002700.1	Protein of unknown function (DUF3754);Protein of unknown function (DUF3754)	Sobic.010G002700.1	Sobic.010G002700.2.p	KXG19092.1	TC147080	5prime_partial	669	2	-	N/A	N/A	0.422741	N/A	N/A	N/A	N/A	N/A	N/A	N/A
c9495/f1p0/3680	3738	1	GRMZM2G072573_T01	Protein phosphatase 2C family protein	Sobic.001G358800.1	GRMZM2G072573_P03	XP_002467795.1	TC136253	complete	669	11	PPM-type phosphatase domain;;Protein phosphatase 2C family	N/A	Motif:(CTCCA)n,Motif:(CGCCGGC)n,Motif:EnSpm-17_ZM	0.21333	N/A	N/A	N/A	N/A	N/A	GO:0003824,GO:0006470,GO:0004722	catalytic activity;protein dephosphorylation;protein serine/threonine phosphatase activity
c9714/f1p0/1077	1077	1	Sobic.004G279000.1	RING/U-box superfamily protein;RING/U-box superfamily protein	Sobic.004G279000.1	Sobic.004G279000.1.p	XP_002452741.1	PUT-157a-Saccharum_officinarum-774133731	5prime_partial	669	10	Zinc finger, RING/FYVE/PHD-type;;Zinc finger, RING-type	N/A	N/A	1.08421	KOG1493	Anaphase-promoting complex (APC), subunit 11;Anaphase-promoting complex (APC), subunit 11	O;D	N/A	N/A	GO:0008270,GO:0005515	zinc ion binding;protein binding
c30256/f1p2/2481	2481	1	Sobic.006G034300.1	Transketolase;Transketolase	Sobic.006G034300.1	Sobic.006G034300.1.p	XP_002446209.1	N/A	complete	669	9	Thiamin diphosphate-binding fold;;Transketolase family;;Transketolase C-terminal/Pyruvate-ferredoxin oxidoreductase domain II;;Transketolase-like, pyrimidine-binding domain;;Transketolase, C-terminal domain	N/A	N/A	0.158721	N/A	N/A	N/A	K00615	Pentose phosphate pathway ;Carbon fixation in photosynthetic organisms ;Biosynthesis of ansamycins	GO:0008152,GO:0003824	metabolic process;catalytic activity
c29717/f1p0/2334	2332	1	N/A	N/A	N/A	Cucsa.031240.1	AAG13508.1	N/A	complete	669	6	Integrase, catalytic core;;Ribonuclease H-like domain	N/A	Motif:Gypsy-113_SB-I	0.535259	N/A	N/A	N/A	N/A	N/A	N/A	N/A
c32735/f1p1/1599	1599	1	Sobic.004G354400.1	N/A	Sobic.004G354400.1	Sobic.004G354400.1.p	XP_002453086.1	TC151062	complete	672	3	-;;Tetratricopeptide-like helical domain	N/A	Motif:(CGTCGC)n	4.32644	N/A	N/A	N/A	N/A	N/A	N/A	N/A
c10836/f1p0/3233	3217	1	Sobic.001G104900.1	ethylene-dependent gravitropism-deficient and yellow-green-like 3;ethylene-dependent gravitropism-deficient and yellow-green-like 3	Sobic.001G104900.1	Aco009652.1	OAY77269.1	CA123041	complete	672	N/A	N/A	N/A	Motif:(T)n,Motif:(AGGAGAT)n	0.0250575	N/A	N/A	N/A	N/A	N/A	N/A	N/A
c29005/f1p0/1329	1338	1	Sobic.001G104900.1	ethylene-dependent gravitropism-deficient and yellow-green-like 3;ethylene-dependent gravitropism-deficient and yellow-green-like 3	Sobic.001G104900.1	Sobic.001G104900.1.p	XP_002463944.1	CA123041	complete	672	3	-	N/A	N/A	0.824314	N/A	N/A	N/A	N/A	N/A	N/A	N/A
c7389/f1p0/3452	3467	1	Sobic.009G083800.1	Homeodomain-like protein;Homeodomain-like protein	Sobic.009G083800.1	Sobic.009G083800.1.p	XP_002439473.1	TC149128	complete	672	13	Homeobox domain-like;;Myb domain;;SANT/Myb domain	N/A	Motif:Helitron-3_ZM	0.572776	KOG0048	Transcription factor, Myb superfamily	K	N/A	N/A	N/A	N/A
c2835/f1p0/1478	1478	1	Sobic.007G185200.2	magnesium transporter 4;magnesium transporter 4	Sobic.007G185200.2	Sobic.007G185200.2.p	KXG25478.1	DN194992	complete	672	4	-	N/A	Motif:(CCACGG)n,Motif:(CCG)n,Motif:G-rich	4.80841	KOG2662	Magnesium transporters: CorA family	P	N/A	N/A	N/A	N/A
c32598/f2p1/1261	1259	1	Sobic.006G148300.1	phosphoenolpyruvate carboxylase kinase 1;phosphoenolpyruvate carboxylase kinase 1	Sobic.006G148300.1	GRMZM2G049541_P01	XP_008668657.1	TC125394	5prime_partial	672	10	Protein kinase, ATP binding site;;Protein kinase domain;;Protein kinase-like domain;;Serine/threonine-protein kinase, active site	N/A	Motif:(CGCGGCT)n	0	KOG0032	Ca2+/calmodulin-dependent protein kinase, EF-Hand protein superfamily	T	N/A	N/A	GO:0006468,GO:0004672	protein phosphorylation;protein kinase activity
c41089/f2p1/2665	2674	1	Sobic.009G000300.1	Protein kinase superfamily protein;Protein kinase superfamily protein	Sobic.009G000300.1	Sobic.009G000300.1.p	KXG20993.1	TC131760	complete	672	6	-	N/A	Motif:(CCCCTC)n	0.86417	KOG1187	Serine/threonine protein kinase	T	N/A	N/A	GO:0006468,GO:0005524,GO:0004672	protein phosphorylation;ATP binding;protein kinase activity
c10044/f1p2/2250	2247	1	Sobic.004G019500.1	Tetratricopeptide repeat (TPR)-like superfamily protein;Tetratricopeptide repeat (TPR)-like superfamily protein	Sobic.004G019500.1	Sobic.004G019500.1.p	KXG29328.1	N/A	complete	672	11	-;;Pentatricopeptide repeat	N/A	N/A	0.137026	N/A	N/A	N/A	N/A	N/A	N/A	N/A
c15067/f1p0/2060	2076	1	Sobic.006G267600.6	Translation elongation factor EF1A/initiation factor IF2gamma family protein;Translation elongation factor EF1A/initiation factor IF2gamma family protein	Sobic.006G267600.6	Sobic.006G267600.2.p	KXG27435.1	TC124601	complete	672	7	-;;P-loop containing nucleoside triphosphate hydrolase;;Translation protein, beta-barrel domain	N/A	Motif:EnSpm-35_SBi	0.858309	N/A	N/A	N/A	K14416	mRNA surveillance pathway ;Messenger RNA Biogenesis ;Legionellosis	N/A	N/A
c19970/f1p0/2943	2823	1	Sobic.008G151000.1	wall-associated kinase 2;wall-associated kinase 2	Sobic.008G151000.1	Sobic.008G151000.1.p	XP_002442437.1	CA174288.1	complete	672	9	-;;Protein kinase domain;;Protein kinase-like domain;;Serine/threonine-protein kinase, active site	N/A	N/A	0.406839	KOG1187	Serine/threonine protein kinase	T	N/A	N/A	GO:0005509,GO:0030247,GO:0006468,GO:0005524,GO:0004672	calcium ion binding;polysaccharide binding;protein phosphorylation;ATP binding;protein kinase activity
c34561/f1p0/2541	2541	1	N/A	N/A	N/A	Kaladp0055s0543.1.p	XP_007674425.1	N/A	5prime_partial	672	1	-	N/A	N/A	0	N/A	N/A	N/A	N/A	N/A	N/A	N/A
c20101/f1p0/4208	4207	0	N/A	N/A	N/A	N/A	N/A	N/A	complete	672	1	-	N/A	Motif:(A)n	0	N/A	N/A	N/A	N/A	N/A	N/A	N/A
c19022/f1p0/3614	3449	1	Seita.4G292500.1	ascorbic acid mannose pathway regulator 1	Seita.4G292500.1	Seita.4G292500.1.p	XP_004967313.1	TC120997	complete	675	2	-	N/A	Motif:(T)n	1.89975	N/A	N/A	N/A	N/A	N/A	N/A	N/A
c44610/f1p0/2280	2283	1	Sobic.007G214900.5	ENHANCED DOWNY MILDEW 2;ENHANCED DOWNY MILDEW 2	Sobic.007G214900.5	Sobic.007G214900.2.p	KXG25665.1	CA227986	complete	675	5	-;;S-adenosyl-L-methionine-dependent methyltransferase	N/A	N/A	0.568397	N/A	N/A	N/A	N/A	N/A	N/A	N/A
c23155/f1p0/1215	1217	1	Sobic.006G271900.1	homolog of DNA mismatch repair protein MSH3;homolog of DNA mismatch repair protein MSH3	Sobic.006G271900.1	Sobic.006G271900.1.p	EES11671.2	CA251576	5prime_partial	675	7	P-loop containing nucleoside triphosphate hydrolase;;DNA mismatch repair protein MutS, C-terminal	N/A	Motif:RLG_scDEL_6_1-LTR	1.13569	N/A	N/A	N/A	K08736	Mismatch repair ;DNA repair and recombination proteins ;Pathways in cancer ;Colorectal cancer ;Platinum drug resistance	GO:0030983,GO:0006298,GO:0005524	mismatched DNA binding;mismatch repair;ATP binding
c44035/f1p0/2306	2308	1	Sobic.001G427400.1	P-loop containing nucleoside triphosphate hydrolases superfamily protein;P-loop containing nucleoside triphosphate hydrolases superfamily protein	Sobic.001G427400.1	Sobic.001G427400.1.p	KXG39727.1	N/A	complete	675	5	-;;P-loop containing nucleoside triphosphate hydrolase	N/A	Motif:GA-rich	0.279135	KOG1969	DNA replication checkpoint protein CHL12/CTF18;DNA replication checkpoint protein CHL12/CTF18	L;D	K11269	Chromosome and associated proteins	GO:0005524	ATP binding
c27898/f1p1/1227	1226	1	Sobic.006G148300.1	phosphoenolpyruvate carboxylase kinase 1;phosphoenolpyruvate carboxylase kinase 1	Sobic.006G148300.1	Sobic.006G148300.1.p	XP_002446790.1	TC125394	5prime_partial	675	10	-;;Protein kinase domain;;Protein kinase, ATP binding site;;Protein kinase-like domain;;Serine/threonine-protein kinase, active site	N/A	Motif:(CGCGGCT)n	1.75018	KOG0032	Ca2+/calmodulin-dependent protein kinase, EF-Hand protein superfamily	T	N/A	N/A	GO:0006468,GO:0004672	protein phosphorylation;protein kinase activity
c9822/f1p3/1961	1963	1	Sobic.002G292600.1	PHYTOENE SYNTHASE;PHYTOENE SYNTHASE	Sobic.002G292600.1	Sobic.002G292600.1.p	XP_002462810.1	PUT-157a-Saccharum_officinarum-125788	complete	675	8	Squalene/phytoene synthase;;Squalene/phytoene synthase, conserved site;;Isoprenoid synthase domain;;Trans-Isoprenyl Diphosphate Synthases, head-to-head	CNT0021240	N/A	5.46532	KOG4411	Phytoene/squalene synthetase	I	K02291	Prenyltransferases ;Carotenoid biosynthesis	GO:0016740,GO:0009058	transferase activity;biosynthetic process
c11765/f1p0/6089	6092	1	GRMZM2G092888_T01	Protein phosphatase 2C family protein	Sobic.001G358800.1	Zm00008a035254_P01	AFW88275.1	TC136253	complete	675	6	-;;PPM-type phosphatase domain;;Protein phosphatase 2C family	N/A	Motif:(ACTCC)n,Motif:(CG)n,Motif:LINE1-15_SBi,Motif:EnSpm-17_ZM	0.211142	N/A	N/A	N/A	N/A	N/A	GO:0003824,GO:0006470,GO:0004722	catalytic activity;protein dephosphorylation;protein serine/threonine phosphatase activity
c18681/f1p0/2442	2379	1	Sobic.008G153600.1	WRKY DNA-binding protein 74;WRKY DNA-binding protein 74	Sobic.008G153600.1	Pahal.C04633.1	XP_002443483.1	PUT-157a-Saccharum_officinarum-33572	5prime_partial	675	1	-	N/A	Motif:(TCC)n,Motif:(A)n	0.105699	N/A	N/A	N/A	N/A	N/A	GO:0043565,GO:0006355,GO:0003700	sequence-specific DNA binding;regulation of transcription, DNA-templated;DNA binding transcription factor activity
c16762/f1p0/1253	1253	1	N/A	N/A	N/A	N/A	N/A	CA196752	5prime_partial	675	1	-	N/A	Motif:(CT)n,Motif:(CGG)n	1.66956	N/A	N/A	N/A	N/A	N/A	N/A	N/A
c34281/f1p0/3212	3225	1	N/A	N/A	N/A	Migut.H01068.1.p	XP_008024726.1	N/A	complete	675	4	Major facilitator, sugar transporter-like;;Major facilitator superfamily domain	N/A	Motif:(TTGAA)n,Motif:(AAATGG)n,Motif:(AGA)n	0.0811549	N/A	N/A	N/A	N/A	N/A	N/A	N/A
c34734/f1p0/1796	1796	1	N/A	N/A	N/A	N/A	KFM78680.1	N/A	complete	675	10	Immunoglobulin subtype;;Immunoglobulin-like domain;;Immunoglobulin subtype 2;;Immunoglobulin-like fold	N/A	Motif:(ATC)n,Motif:A-rich,Motif:(TCG)n,Motif:(CAA)n,Motif:(CAG)n	0	N/A	N/A	N/A	N/A	N/A	N/A	N/A
c20059/f2p1/2502	2500	1	Sobic.007G217800.2	N/A	Sobic.007G217800.2	Zm00008a017333_P01	AFW77842.1	PUT-157a-Saccharum_officinarum-28725	complete	678	N/A	N/A	N/A	Motif:Gypsy59-ZM_I-int,Motif:(GAATT)n	0.461621	N/A	N/A	N/A	N/A	N/A	N/A	N/A
c25823/f1p0/1726	1713	1	Sobic.001G104900.1	ethylene-dependent gravitropism-deficient and yellow-green-like 3;ethylene-dependent gravitropism-deficient and yellow-green-like 3	Sobic.001G104900.1	Sobic.001G104900.1.p	XP_002463944.1	CA123041	5prime_partial	678	5	-	N/A	Motif:GA-rich	0.963212	N/A	N/A	N/A	N/A	N/A	N/A	N/A
c9044/f1p0/7230	7104	1	Sobic.003G155300.1	lipoamide dehydrogenase 1;lipoamide dehydrogenase 1	GRMZM2G067915_T01	Sobic.003G210200.1.p	KXG32831.1	CA128517	5prime_partial	678	3	-	N/A	Motif:(AGCTACA)n	0.125963	KOG1515	Arylacetamide deacetylase	V	N/A	N/A	N/A	N/A
c2602/f1p0/2969	2969	1	Sobic.003G214700.1	LisH dimerisation motif;WD40/YVTN repeat-like-containing domain;LisH dimerisation motif;WD40/YVTN repeat-like-containing domain	Sobic.003G214700.1	Sobic.003G214700.1.p	KXG32855.1	TC132700	5prime_partial	678	7	-;;LIS1 homology motif	CNT0032680	Motif:(CCGTCG)n,Motif:(AGC)n,Motif:(CAG)n	1.65041	KOG0266	WD40 repeat-containing protein	R	N/A	N/A	GO:0005515	protein binding
c10287/f1p0/3445	3457	1	Sobic.002G221700.1	microtubule-associated protein 65-7;microtubule-associated protein 65-7	Sobic.002G221700.1	Pavir.J16258.1.p	XP_002462473.1	TC152954	complete	678	1	-	N/A	Motif:L1-8_SBi	0.533154	KOG4302	Microtubule-associated protein essential for anaphase spindle elongation;Microtubule-associated protein essential for anaphase spindle elongation	Z;D	K16732	Chromosome and associated proteins ;Cytoskeleton proteins	GO:0008017,GO:0000910,GO:0000226	microtubule binding;cytokinesis;microtubule cytoskeleton organization
c28213/f1p1/3893	3893	1	N/A	N/A	Lus10035726	Pavir.J26789.1.p	EAZ01459.1	N/A	complete	678	5	-;;Leucine-rich repeat domain, L domain-like;;Leucine-rich repeat	N/A	N/A	0.366953	KOG1187	Serine/threonine protein kinase	T	N/A	N/A	GO:0005515,GO:0006468,GO:0005524,GO:0004672	protein binding;protein phosphorylation;ATP binding;protein kinase activity
c13831/f1p0/5374	5374	1	N/A	N/A	N/A	N/A	KXT13966.1	N/A	complete	678	6	Ras guanine nucleotide exchange factor domain;;Ras guanine-nucleotide exchange factors catalytic domain	N/A	Motif:(ATAAC)n	0.0112389	N/A	N/A	N/A	N/A	N/A	N/A	N/A
c38318/f1p0/1594	1592	1	N/A	N/A	N/A	N/A	N/A	CA093831	complete	678	1	-	N/A	N/A	1.1297	N/A	N/A	N/A	N/A	N/A	N/A	N/A
c17638/f1p0/844	844	0	N/A	N/A	N/A	N/A	N/A	N/A	5prime_partial	678	1	-	N/A	Motif:EnSpm-N36_SBi	0	N/A	N/A	N/A	N/A	N/A	N/A	N/A
c31053/f1p0/4145	4145	1	Sobic.002G057400.1	N/A	Sobic.002G057400.1	Sobic.002G057400.2.p	KXG34553.1	N/A	complete	681	4	HAUS augmin-like complex subunit 3, N-terminal;;HAUS augmin-like complex subunit 3	CNT0019512	Motif:Gypsy33-ZM_I-int,Motif:LINE1-4_SBi,Motif:STOWAWAY12_SB	0.125072	N/A	N/A	N/A	K16586	Chromosome and associated proteins	GO:0070652,GO:0051225	HAUS complex;spindle assembly
c18630/f1p0/1194	1193	1	Sobic.005G050100.1	N/A	Sobic.005G050100.1	Sobic.005G050100.1.p	XP_002450351.1	CA271894.1	complete	681	5	Alginate lyase 2;;Concanavalin A-like lectin/glucanase domain	N/A	Motif:(CGC)n	1.72132	N/A	N/A	N/A	N/A	N/A	N/A	N/A
c5762/f1p0/1158	1167	1	Sobic.010G203500.1	cytochrome P450, family 71 subfamily B, polypeptide 7;cytochrome P450, family 71 subfamily B, polypeptide 7	Sobic.010G203500.1	Sobic.010G203500.1.p	XP_002437333.1	CA256856.1	5prime_partial	681	11	Cytochrome P450, E-class, group I;;Cytochrome P450	N/A	Motif:(GCTGCC)n	2.58942	KOG0156	Cytochrome P450 CYP2 subfamily	Q	N/A	N/A	GO:0055114,GO:0020037,GO:0016705,GO:0005506	oxidation-reduction process;heme binding;oxidoreductase activity, acting on paired donors, with incorporation or reduction of molecular oxygen;iron ion binding
c15420/f1p1/1572	1565	1	Sobic.006G260900.1	Exostosin family protein;Exostosin family protein	Sobic.006G260900.1	Sobic.006G260900.1.p	XP_002448739.1	PUT-177a-Saccharum_hybrid_cultivar__mixed_-44474	complete	681	3	-;;Exostosin-like	N/A	Motif:(TCC)n	5.19718	KOG1021	Acetylglucosaminyltransferase EXT1/exostosin 1;Acetylglucosaminyltransferase EXT1/exostosin 1;Acetylglucosaminyltransferase EXT1/exostosin 1	M;W;G	N/A	N/A	N/A	N/A
c31316/f1p0/4779	4735	1	Sobic.006G050700.1	NB-ARC domain-containing disease resistance protein;NB-ARC domain-containing disease resistance protein	Sobic.006G050700.1	Sobic.006G050700.1.p	KXG26099.1	N/A	complete	681	7	P-loop containing nucleoside triphosphate hydrolase;;NB-ARC	N/A	Motif:(CCGGCT)n	0.0630353	KOG4658	Apoptotic ATPase	T	N/A	N/A	GO:0043531	ADP binding
c15800/f2p0/3617	3620	1	GRMZM2G017593_T02	pentatricopeptide (PPR) repeat-containing protein	N/A	LOC_Os08g31620.1	EAZ42496.1	CA138885.1	complete	681	3	Nucleotide-binding alpha-beta plait domain;;RNA recognition motif domain	N/A	Motif:BS1	0.110462	N/A	N/A	N/A	N/A	N/A	N/A	N/A
c21187/f1p0/748	751	1	Sobic.006G148300.1	phosphoenolpyruvate carboxylase kinase 1;phosphoenolpyruvate carboxylase kinase 1	Sobic.006G148300.1	Sobic.006G148300.1.p	XP_002446790.1	PUT-157a-Saccharum_officinarum-31238	5prime_partial	681	2	-	N/A	N/A	0.836339	KOG0032	Ca2+/calmodulin-dependent protein kinase, EF-Hand protein superfamily	T	N/A	N/A	GO:0006468,GO:0004672	protein phosphorylation;protein kinase activity
c2876/f1p0/1220	1221	1	N/A	N/A	N/A	N/A	N/A	CA091176.1	5prime_partial	681	2	-	N/A	Motif:(CCGCG)n	1.18718	N/A	N/A	N/A	N/A	N/A	N/A	N/A
c35779/f1p0/3714	3718	1	N/A	N/A	N/A	Sobic.003G160400.1.p	KXG32481.1	N/A	complete	681	2	-	N/A	Motif:(C)n,Motif:LINE1-21_ZM,Motif:GA-rich	0.167862	N/A	N/A	N/A	N/A	N/A	N/A	N/A
c41146/f1p0/2656	2656	1	N/A	N/A	N/A	Cucsa.031240.1	AAX96125.1	GW316445.1	complete	681	3	-	N/A	Motif:Gypsy-42_SB-I,Motif:Gypsy-42_SB-LTR	0	N/A	N/A	N/A	N/A	N/A	N/A	N/A
c5315/f1p0/2366	2340	1	N/A	N/A	N/A	Cucsa.031240.1	AAL68644.1	N/A	complete	681	3	-	N/A	Motif:Gypsy-134_ZM-I	0.505841	N/A	N/A	N/A	N/A	N/A	N/A	N/A
c15496/f1p0/2583	2586	1	Sobic.008G013300.1	N/A	Sobic.008G013300.1	Oropetium_20150105_15110A	XP_008662363.1	PUT-157a-Saccharum_officinarum-76133729	5prime_partial	684	3	-	N/A	Motif:(AGCAA)n,Motif:(CGC)n	0.737961	N/A	N/A	N/A	N/A	N/A	N/A	N/A
c12072/f1p0/1384	1384	1	Sobic.004G319700.1	Integrase-type DNA-binding superfamily protein;Integrase-type DNA-binding superfamily protein	GRMZM2G097081_T01	Sobic.004G319700.1.p	KXG31222.1	CA137446	complete	684	10	-;;AP2/ERF domain;;DNA-binding domain	N/A	Motif:(GCA)n	0.0290934	N/A	N/A	N/A	N/A	N/A	GO:0006355,GO:0003700	regulation of transcription, DNA-templated;DNA binding transcription factor activity
c22003/f1p0/1535	1534	1	Sobic.003G132500.2	Subtilisin-like serine endopeptidase family protein;Subtilisin-like serine endopeptidase family protein	Sobic.003G132500.2	Zm00008a011590_P01	XP_008672702.1	CA227201	5prime_partial	684	6	Peptidase S8/S53 domain;;Peptidase S8, subtilisin, Ser-active site	N/A	N/A	0.377233	N/A	N/A	N/A	N/A	N/A	GO:0006508,GO:0004252	proteolysis;serine-type endopeptidase activity
c23428/f1p0/2499	2499	1	N/A	N/A	N/A	Mapoly0015s0047.1.p	OCK96021.1	N/A	complete	684	9	Protein kinase domain;;Serine/threonine-protein kinase, active site;;Protein kinase-like domain	N/A	Motif:(CTGC)n,Motif:(CTT)n	0.0241688	N/A	N/A	N/A	N/A	N/A	N/A	N/A
c27800/f1p0/1345	1344	1	N/A	N/A	N/A	31167.m000025	OAG03240.1	N/A	complete	684	4	Kynurenine formamidase	N/A	N/A	0.269634	N/A	N/A	N/A	N/A	N/A	N/A	N/A
c24941/f1p0/10764	10770	0	N/A	N/A	N/A	N/A	N/A	N/A	complete	684	1	-	N/A	Motif:(T)n,Motif:(CACGCA)n,Motif:(CGC)n,Motif:(CGCCGG)n,Motif:(AAAATAA)n,Motif:GA-rich	0	N/A	N/A	N/A	N/A	N/A	N/A	N/A
c15652/f1p1/1438	1438	1	Sobic.002G343901.1	N/A	Sobic.002G343901.1	Sobic.002G343901.1.p	XP_002463050.1	N/A	complete	687	1	-	N/A	N/A	1.99982	N/A	N/A	N/A	N/A	N/A	N/A	N/A
c35602/f1p0/2454	2485	1	Sobic.003G435600.2	CBS / octicosapeptide/Phox/Bemp1 (PB1) domains-containing protein;CBS / octicosapeptide/Phox/Bemp1 (PB1) domains-containing protein	Sobic.003G435600.2	Pahal.E00277.2	XP_002456978.1	CF571292	complete	687	9	PB1 domain	N/A	N/A	0.385075	N/A	N/A	N/A	N/A	N/A	GO:0005515	protein binding
c28682/f1p0/1383	1379	1	Sobic.010G203500.1	cytochrome P450, family 71 subfamily B, polypeptide 7;cytochrome P450, family 71 subfamily B, polypeptide 7	Sobic.010G203500.1	Sobic.010G203500.1.p	XP_002437333.1	N/A	5prime_partial	687	15	-;;Cytochrome P450;;Cytochrome P450, conserved site;;Cytochrome P450, E-class, group I	N/A	N/A	3.0754	KOG0156	Cytochrome P450 CYP2 subfamily	Q	N/A	N/A	GO:0055114,GO:0020037,GO:0016705,GO:0005506	oxidation-reduction process;heme binding;oxidoreductase activity, acting on paired donors, with incorporation or reduction of molecular oxygen;iron ion binding
c25446/f1p0/3442	3419	1	Sobic.009G177200.1	galacturonosyltransferase 7;galacturonosyltransferase 7	Sobic.009G177200.1	Sobic.009G177200.1.p	XP_002441280.1	TC125251	complete	687	5	Glycosyl transferase, family 8;;Nucleotide-diphospho-sugar transferases;;Plant galacturonosyltransferase GAUT	N/A	N/A	0.0298716	N/A	N/A	N/A	K13648	Amino sugar and nucleotide sugar metabolism ;Glycosyltransferases	GO:0016757,GO:0047262	transferase activity, transferring glycosyl groups;polygalacturonate 4-alpha-galacturonosyltransferase activity
c15708/f1p0/1151	1150	1	Sobic.006G171900.1	Thioesterase superfamily protein;Thioesterase superfamily protein	Sobic.006G171900.1	Sobic.006G171900.1.p	XP_002448292.1	PUT-157a-Saccharum_officinarum-119135	5prime_partial	687	6	-;;HotDog domain;;Thioesterase domain	N/A	N/A	3.1687	N/A	N/A	N/A	N/A	N/A	N/A	N/A
c28019/f1p0/1825	1833	1	N/A	N/A	N/A	Sevir.4G297900.1.p	XP_002437618.1	N/A	complete	687	3	-;;Exocyst complex component Exo70	N/A	Motif:(CACCAC)n	3.94306	N/A	N/A	N/A	N/A	N/A	N/A	N/A
c5258/f1p0/2101	2100	1	Pavir.Fa00950.1	N/A	Pavir.Fa00950.1	Seita.7G303200.1.p	KQK99691.1	N/A	complete	690	2	-	N/A	Motif:(CGCCTC)n,Motif:Gypsy-108_SB-I,Motif:(AATAGT)n	0	N/A	N/A	N/A	N/A	N/A	N/A	N/A
c18721/f1p1/1224	1225	1	Sobic.003G206900.1	alpha/beta-Hydrolases superfamily protein;alpha/beta-Hydrolases superfamily protein	Sobic.003G206900.1	Sobic.003G206900.1.p	XP_008675439.1	PUT-157a-Saccharum_officinarum-16559	5prime_partial	690	5	Alpha/beta hydrolase fold-1;;Alpha/Beta hydrolase fold	N/A	Motif:(CCG)n,Motif:(GAG)n	2.5191	N/A	N/A	N/A	N/A	N/A	N/A	N/A
c11606/f1p0/2057	1966	1	GRMZM2G068294_T01	F-box family protein	GRMZM2G068294_T01	Sobic.009G113400.1.p	XP_002439658.1	CA154636.1	5prime_partial	690	3	-	N/A	N/A	0.313673	N/A	N/A	N/A	N/A	N/A	N/A	N/A
c12653/f1p0/3503	3490	1	Sobic.001G482200.3	FAR1-related sequence 5;FAR1-related sequence 5	Sobic.001G482200.3	Sobic.001G482200.1.p	KXG40043.1	N/A	complete	690	7	FHY3/FAR1 family;;Zinc finger, GATA-type;;FAR1 DNA binding domain;;Zinc finger, NHR/GATA-type	N/A	Motif:MuDR-7_ZM,Motif:MuDR-10_SBi,Motif:MUTRIM1	0.163596	N/A	N/A	N/A	K17604	Protein phosphatase and associated proteins	GO:0008270,GO:0043565,GO:0006355,GO:0003700	zinc ion binding;sequence-specific DNA binding;regulation of transcription, DNA-templated;DNA binding transcription factor activity
c21940/f1p0/1632	1632	1	Oropetium_20150105_10677A	pleiotropic drug resistance 12	Oropetium_20150105_10677A	Oropetium_20150105_10677A	KXG32868.1	N/A	complete	690	7	-;;AAA+ ATPase domain;;P-loop containing nucleoside triphosphate hydrolase;;ABC transporter-like	N/A	N/A	0.571742	N/A	N/A	N/A	N/A	N/A	GO:0016887,GO:0005524,GO:0016020	ATPase activity;ATP binding;membrane
c31778/f1p0/3903	4114	1	Sobic.006G062600.1	TUDOR-SN protein 1;TUDOR-SN protein 1	Sobic.006G062600.1	Sobic.006G062600.1.p	KXG26193.1	PUT-157a-Saccharum_officinarum-105056	complete	690	7	Staphylococcal nuclease (SNase-like), OB-fold	N/A	N/A	0.626948	KOG2039	Transcriptional coactivator p100	K	K15979	Viral carcinogenesis ;Epstein-Barr virus infection	GO:0035194,GO:0003712	posttranscriptional gene silencing by RNA;transcription cofactor activity
c11504/f2p0/1364	1365	1	Pahal.G00828.1	UDP-glucosyl transferase 78D2	Pahal.G00828.1	Seita.7G079000.1.p	XP_004975450.1	CA274900	5prime_partial	690	4	UDP-glucuronosyl/UDP-glucosyltransferase	N/A	N/A	2.27138	KOG1192	UDP-glucuronosyl and UDP-glucosyl transferase;UDP-glucuronosyl and UDP-glucosyl transferase	C;G	N/A	N/A	GO:0016758,GO:0008152	transferase activity, transferring hexosyl groups;metabolic process
c5621/f1p0/2502	2443	1	Sobic.008G056800.1	N/A	Sobic.008G056800.1	Sobic.008G056800.1.p	KXG23103.1	CA251762	complete	693	4	-;;Protein of unknown function DUF3615	N/A	Motif:(AAGCGG)n	0.262569	N/A	N/A	N/A	N/A	N/A	N/A	N/A
c16556/f1p0/2482	2460	1	Sobic.008G113500.1	clathrin adaptor complexes medium subunit family protein;clathrin adaptor complexes medium subunit family protein	Sobic.008G113500.1	Sobic.008G113500.2.p	XP_002442236.1	TC137854	complete	693	5	Mu homology domain	TCONS_00016218	Motif:(GCGGCA)n	3.16809	KOG0937	Adaptor complexes medium subunit family	U	K19023	DNA repair and recombination proteins	N/A	N/A
c26884/f1p1/1092	1092	1	Sobic.010G203500.1	cytochrome P450, family 71 subfamily B, polypeptide 7;cytochrome P450, family 71 subfamily B, polypeptide 7	Sobic.010G203500.1	Sobic.010G203500.1.p	XP_002437333.1	N/A	complete	693	7	-;;Cytochrome P450;;Cytochrome P450, E-class, group I	N/A	N/A	1.53921	KOG0156	Cytochrome P450 CYP2 subfamily	Q	N/A	N/A	GO:0055114,GO:0020037,GO:0016705,GO:0005506	oxidation-reduction process;heme binding;oxidoreductase activity, acting on paired donors, with incorporation or reduction of molecular oxygen;iron ion binding
c15683/f1p1/2291	2300	1	Sobic.003G317400.1	Diacylglycerol kinase family protein;Diacylglycerol kinase family protein	Sobic.003G317400.1	Sobic.003G317400.1.p	KXG33517.1	N/A	5prime_partial	693	3	-	CNT0018685	Motif:(CGCGGC)n	3.20941	N/A	N/A	N/A	K04718	Sphingolipid metabolism ;VEGF signaling pathway ;Apelin signaling pathway ;Calcium signaling pathway ;Phospholipase D signaling pathway ;Sphingolipid signaling pathway ;Fc gamma R-mediated phagocytosis ;Tuberculosis	GO:0016301	kinase activity
c20922/f1p1/3862	3861	1	Sevir.3G065700.1	disease resistance family protein / LRR family protein	Sevir.3G065700.1	Sevir.3G065700.1.p	KQK95870.1	CF571567	5prime_partial	693	5	Leucine-rich repeat domain, L domain-like;;Leucine-rich repeat-containing N-terminal, plant-type	N/A	Motif:LTR2-ZM_I	0.358942	KOG0472	Leucine-rich repeat protein	S	N/A	N/A	GO:0005515	protein binding
c20991/f1p0/3546	3546	1	Sobic.005G022200.3	exoribonuclease 4;exoribonuclease 4	Sobic.005G022200.3	LOC_Os02g28074.1	XP_008663395.1	CA291582	complete	693	3	-;;Putative 5-3 exonuclease;;5'-3' exoribonuclease	N/A	Motif:(GCA)n	0.836745	N/A	N/A	N/A	K12619	Transcription machinery ;Transfer RNA biogenesis ;Messenger RNA Biogenesis ;Ribosome biogenesis in eukaryotes ;Ribosome biogenesis ;RNA degradation	GO:0004527,GO:0003676	exonuclease activity;nucleic acid binding
c2901/f1p0/2266	2106	1	Sobic.002G311200.1	MATE efflux family protein;MATE efflux family protein	Sobic.002G311200.1	Sobic.002G311200.1.p	XP_002462900.1	CA096277.1	complete	693	3	-;;Multi antimicrobial extrusion protein	N/A	Motif:(CAG)n	2.59218	KOG1347	Uncharacterized membrane protein, predicted efflux pump	R	K03327	Transporters	GO:0055085,GO:0016020,GO:0015297,GO:0015238,GO:0006855	transmembrane transport;membrane;antiporter activity;drug transmembrane transporter activity;drug transmembrane transport
c20819/f1p0/2249	2247	1	Sobic.010G085900.1	Pentatricopeptide repeat (PPR) superfamily protein;Pentatricopeptide repeat (PPR) superfamily protein	Sobic.010G085900.1	Sobic.010G085900.1.p	XP_002438057.1	TC152960	complete	693	19	Pentatricopeptide repeat;;Tetratricopeptide-like helical domain	lincRNA46_PMID_24635777	Motif:(CCG)n	0.512979	N/A	N/A	N/A	N/A	N/A	N/A	N/A
c5843/f1p0/2412	2416	1	GRMZM2G003509_T03	RNA methyltransferase family protein	Sobic.008G168000.3	Sobic.008G168000.3.p	EES16357.2	CA238182	5prime_partial	693	7	-;;S-adenosyl-L-methionine-dependent methyltransferase	N/A	N/A	0.328489	KOG2904	Predicted methyltransferase	R	K02493	Translation factors	N/A	N/A
c16316/f1p0/2743	2765	1	Sobic.008G080200.4	RNI-like superfamily protein;RNI-like superfamily protein	Sobic.008G080000.1	Sobic.008G080200.1.p	KXG23295.1	CA146042.1	5prime_partial	693	3	-	N/A	N/A	0.325291	N/A	N/A	N/A	N/A	N/A	N/A	N/A
c26448/f1p0/3475	3545	1	Sobic.009G008200.1	with no lysine (K) kinase 3;with no lysine (K) kinase 3	Sobic.009G008200.1	Sobic.009G008200.1.p	XP_002439124.1	TC116128	complete	693	5	-	CNT0028047	Motif:(T)n	0.416705	N/A	N/A	N/A	K08867	Protein kinases ;Protein phosphatase and associated proteins	GO:0006468,GO:0005524,GO:0004672	protein phosphorylation;ATP binding;protein kinase activity
c17232/f1p1/2532	2534	1	GRMZM2G175661_T01	zinc finger protein-related	GRMZM2G175661_T01	GRMZM2G175661_P01	XP_008675165.1	PUT-157a-Saccharum_officinarum-517133733	complete	693	8	Zinc finger, CTCHY-type;;Zinc finger, CHY-type	N/A	N/A	0.551583	KOG1940	Zn-finger protein	R	K16276	Ubiquitin system	GO:0008270	zinc ion binding
c5960/f1p0/5089	5010	1	N/A	N/A	N/A	N/A	KPM02263.1	N/A	complete	693	1	Vitellinogen, open beta-sheet, subdomain 2	N/A	N/A	0.168777	N/A	N/A	N/A	N/A	N/A	N/A	N/A
c35311/f1p0/2290	2282	1	LOC_Os11g14570.1	Ankyrin repeat family protein	LOC_Os11g14570.2	LOC_Os11g14570.2	XP_015618022.1	TC148924	complete	696	7	Ankyrin repeat-containing domain;;Ankyrin repeat;;PGG domain	N/A	N/A	0.205232	KOG0502	Integral membrane ankyrin-repeat protein Kidins220 (protein kinase D substrate)	R	N/A	N/A	N/A	N/A
c39233/f1p2/2450	2469	1	Sobic.009G133800.1	inosine-uridine preferring nucleoside hydrolase family protein;inosine-uridine preferring nucleoside hydrolase family protein	Sobic.009G133800.1	Sobic.009G133800.1.p	KXG21968.1	DN193924	complete	696	5	Inosine/uridine-preferring nucleoside hydrolase domain;;Inosine/uridine-preferring nucleoside hydrolase	N/A	N/A	0.410363	KOG2938	Predicted inosine-uridine preferring nucleoside hydrolase	F	N/A	N/A	N/A	N/A
c12181/f1p0/4180	4177	1	Sobic.001G292100.1	Plant protein of unknown function (DUF828) with plant pleckstrin homology-like region;Plant protein of unknown function (DUF828) with plant pleckstrin homology-like region	Sobic.001G292100.3	Sobic.001G292100.3.p	KXG38885.1	CA142235	complete	696	4	-;;Domain of unknown function DUF828	N/A	Motif:LINE1-9_SBi,Motif:(T)n,Motif:LINE1-11_SBi,Motif:(AAGACG)n,Motif:(GGCGCA)n,Motif:(CCGCTCA)n	0.183155	N/A	N/A	N/A	N/A	N/A	N/A	N/A
c44486/f1p0/2698	2698	1	Sobic.008G153600.1	WRKY DNA-binding protein 74;WRKY DNA-binding protein 74	Sobic.008G153600.1	Sobic.008G153600.1.p	XP_002443483.1	PUT-157a-Saccharum_officinarum-5483	complete	696	9	-;;WRKY domain;;Zn-cluster domain	N/A	Motif:(TCCTCCC)n,Motif:(CCG)n,Motif:(GGCAGT)n	1.72897	N/A	N/A	N/A	N/A	N/A	GO:0043565,GO:0006355,GO:0003700	sequence-specific DNA binding;regulation of transcription, DNA-templated;DNA binding transcription factor activity
c35933/f1p1/3857	3853	1	N/A	N/A	N/A	N/A	N/A	TC114698	5prime_partial	696	N/A	N/A	N/A	Motif:(CT)n,Motif:(CGG)n	0.808243	N/A	N/A	N/A	N/A	N/A	N/A	N/A
c6390/f2p0/1360	1358	1	GRMZM2G092525_T02	N/A	Pahal.B02732.1	Sevir.2G209000.1.p	XP_004956774.1	CA186582.1	complete	699	4	-;;Protein of unknown function DUF4228, plant	N/A	Motif:(A)n,Motif:(GC)n,Motif:(CG)n,Motif:(GCC)n,Motif:(CGGCTG)n,Motif:(CGC)n	1.36008	N/A	N/A	N/A	N/A	N/A	N/A	N/A
c44767/f1p0/2348	2349	1	Seita.5G109300.1	N/A	N/A	Pahal.B01349.2	XP_008649178.1	N/A	complete	699	2	Myb/SANT-like domain	N/A	Motif:(CCG)n,Motif:HARB-12_SBi,Motif:HARB-11_SBi	0.819055	N/A	N/A	N/A	N/A	N/A	N/A	N/A
c35096/f1p0/1097	1088	1	Sobic.005G175300.2	N/A	Sobic.005G175300.2	Sobic.005G175300.2.p	KXG28853.1	CA103433	5prime_partial	699	4	-	N/A	Motif:(CCG)n	12.0018	N/A	N/A	N/A	N/A	N/A	N/A	N/A
c38091/f1p0/2392	2388	1	Sobic.005G175300.2	N/A	Sobic.005G175300.2	Sobic.005G175300.2.p	KXG28853.1	CO373150	5prime_partial	699	4	-	N/A	Motif:(GGTGGA)n	0.772414	N/A	N/A	N/A	N/A	N/A	N/A	N/A
c19695/f1p0/1357	1354	1	Sobic.007G040301.1	2-oxoglutarate (2OG) and Fe(II)-dependent oxygenase superfamily protein;2-oxoglutarate (2OG) and Fe(II)-dependent oxygenase superfamily protein	Sobic.007G040301.1	Sobic.007G040301.1.p	XP_002445051.1	CA184077	complete	699	5	-;;TauD/TfdA-like domain	N/A	N/A	0.683975	N/A	N/A	N/A	N/A	N/A	GO:0055114,GO:0016491	oxidation-reduction process;oxidoreductase activity
c3946/f1p0/2549	2549	1	N/A	N/A	N/A	Sphfalx0006s0386.1.p	OAG07296.1	N/A	complete	699	9	FAD-dependent glycerol-3-phosphate dehydrogenase;;FAD/NAD(P)-binding domain;;FAD dependent oxidoreductase	N/A	N/A	0	N/A	N/A	N/A	N/A	N/A	N/A	N/A
c4602/f1p1/1175	1184	1	Sobic.001G146100.1	N/A	Sobic.001G146100.1	Sobic.001G146100.1.p	XP_002464123.1	CA214776	5prime_partial	702	3	-	N/A	Motif:(TCAC)n,Motif:(TCCCTCC)n,Motif:(CCTGAG)n,Motif:(CGC)n,Motif:(AGC)n,Motif:(GCG)n	5.91781	N/A	N/A	N/A	N/A	N/A	N/A	N/A
c33683/f1p0/3873	3789	1	Sobic.001G331800.1	Argonaute family protein;Argonaute family protein	Sobic.001G331800.1	SapurV1A.0480s0210.2.p	XP_006650242.1	CA299216	complete	702	8	-;;Piwi domain;;Ribonuclease H-like domain	N/A	Motif:(CTC)n,Motif:(AAGCCC)n	0.0742259	N/A	N/A	N/A	K11593	Messenger RNA Biogenesis ;Chromosome and associated proteins	GO:0005515,GO:0003676	protein binding;nucleic acid binding
c9975/f1p0/3618	3616	1	Pahal.C02271.1	P-loop nucleoside triphosphate hydrolases superfamily protein with CH (Calponin Homology) domain	Pahal.C02271.1	Sobic.009G202801.1.p	XP_008647384.1	TC125538	complete	702	9	Calponin homology domain;;Smooth muscle protein/calponin	N/A	Motif:(ATTGTA)n	0.199798	N/A	N/A	N/A	K10406	Cytoskeleton proteins	GO:0005515,GO:0008017,GO:0007018,GO:0005524,GO:0003777,GO:0005871	protein binding;microtubule binding;microtubule-based movement;ATP binding;microtubule motor activity;kinesin complex
c22794/f1p0/2698	2690	1	Pahal.E01704.1	protein kinase family protein / peptidoglycan-binding LysM domain-containing protein	Seita.5G312500.1	GSMUA_Achr6P26360_001	XP_009406170.1	TC120001	5prime_partial	702	2	-	N/A	Motif:(CTC)n,Motif:STOWAWAY16_SB	0.127232	KOG1187	Serine/threonine protein kinase	T	N/A	N/A	GO:0006468,GO:0004672	protein phosphorylation;protein kinase activity
c43511/f1p0/2396	2398	1	Sobic.003G151500.1	RNA-binding CRS1 / YhbY (CRM) domain-containing protein;RNA-binding CRS1 / YhbY (CRM) domain-containing protein	Sobic.003G151500.1	Sobic.003G151500.1.p	KXG32417.1	CA133434	5prime_partial	702	1	-	N/A	N/A	2.47661	N/A	N/A	N/A	N/A	N/A	GO:0003723	RNA binding
c22287/f1p0/3474	3471	1	Sobic.010G082500.1	Tic22-like family protein;Tic22-like family protein	Sobic.010G082500.1	Sobic.010G082500.1.p	XP_002438041.1	CA294592	5prime_partial	702	4	Tic22-like	N/A	Motif:(CTCCCC)n,Motif:(CGCGCC)n,Motif:(ATTTT)n	0.316066	N/A	N/A	N/A	N/A	N/A	N/A	N/A
c29111/f1p0/1445	1437	1	Sobic.010G091800.1	zinc knuckle (CCHC-type) family protein;zinc knuckle (CCHC-type) family protein	Sobic.010G091800.1	Sobic.010G091800.1.p	XP_002438100.1	N/A	complete	702	1	-	N/A	N/A	0.210153	N/A	N/A	N/A	N/A	N/A	N/A	N/A
[truncated: 3,339 more rows]

## Sheet: description
Description:
ORF type
* complete: a full ORF with the presence of start and stop codons
* 5prime_partial: a partial ORF with stop codon but missing start codon
[truncated: 5 more rows]

## Sheet: GO
Second-level GO terms
[truncated: 72 more rows]

[truncated: 2 more sheets: KOG, KEGG]
